# Supplementary material for: Combination of blockade of endothelin signalling and compensation of IGF1 expression protects the retina from degeneration
Source: Cell Mol Life Sci. 2024 Jan 22;81(1):51. doi: 10.1007/s00018-023-05087-x (PMC10803390; doi:10.1007/s00018-023-05087-x)
Supplement: Supplementary file 2 — Supplementary file2 (XLSX 7705 KB) [file 18_2023_5087_MOESM2_ESM.xlsx]

## Sheet: Amacrine
FeatureID	FeatureName	Light Amacrine Log2 Fold Change	-LogP
ENSMUSG00000000724	Cryba1	5.37013	7.64279
ENSMUSG00000070870	Cryge	7.63317	7.09733
ENSMUSG00000029343	Crybb1	6.26544	7.09733
ENSMUSG00000025952	Crygc	7.03916	6.55721
ENSMUSG00000038811	Gngt2	3.91115	5.75455
ENSMUSG00000067299	Crygd	6.70356	4.63072
ENSMUSG00000006546	Cryba2	5.9551	4.47078
ENSMUSG00000032060	Cryab	10.7464	4.47078
ENSMUSG00000025945	Crygf	6.3987	3.89704
ENSMUSG00000095562	Gm21887	1.54513	3.89704
ENSMUSG00000044429	Cryga	6.1186	2.88294
ENSMUSG00000073658	Crygb	7.72063	2.82518
ENSMUSG00000024041	Cryaa	7.24984	2.21631
ENSMUSG00000030342	Cd9	5.16922	2.18332
ENSMUSG00000026728	Vim	4.35514	2.17478
ENSMUSG00000022321	Cdh10	1.68975	1.76648
ENSMUSG00000021866	Anxa11	3.8962	1.70478
ENSMUSG00000001555	Fkbp10	4.63317	1.69472
ENSMUSG00000001025	S100a6	7.07501	1.60351
ENSMUSG00000003541	Ier3	1.80409	1.60351
ENSMUSG00000024659	Anxa1	6.16922	1.4763
ENSMUSG00000007872	Id3	4.77067	1.46669
ENSMUSG00000022297	Fzd6	2.03113	1.46669
ENSMUSG00000052397	Ezr	3.41078	1.46669
ENSMUSG00000040663	Clcf1	2.8962	1.40897
ENSMUSG00000033501	Crygs	7.92595	1.36775
ENSMUSG00000042240	Crybb2	2.8962	1.35324
ENSMUSG00000092274	Neat1	3.14774	1.35177
ENSMUSG00000097431	Gm26782	-2.41038	5.45862
ENSMUSG00000020963	Tshr	-2.429	1.87809
ENSMUSG00000030532	Hddc3	-1.51319	1.70478
ENSMUSG00000046182	Gsg1l	-1.84526	1.44703
ENSMUSG00000041959	S100a10	3.77067	1.27111
ENSMUSG00000097516	4930467D21Rik	1.52274	1.27079
ENSMUSG00000004630	Pcp2	3.01906	1.27079
ENSMUSG00000043079	Synpo	3.01168	1.1938
ENSMUSG00000033036	Gm7879	2.13436	1.19097
ENSMUSG00000019929	Dcn	6.80309	1.17984
ENSMUSG00000037613	Tnfrsf23	3.55917	1.14495
ENSMUSG00000056758	Hmga2	1.80157	1.13782
ENSMUSG00000066975	Cryba4	3.07678	1.09526
ENSMUSG00000030406	Gipr	2.50389	1.0579
ENSMUSG00000041773	Enc1	1.2302	1.00564
ENSMUSG00000109732	Gm45285	2.1186	0.97981
ENSMUSG00000032010	Usp2	1.72063	0.97981
ENSMUSG00000079465	Col4a3	4.63317	0.967184
ENSMUSG00000075302	Erich2	3.15924	0.967184
ENSMUSG00000098789	Jmjd7	1.7587	0.924837
ENSMUSG00000037411	Serpine1	6.8348	0.924837
ENSMUSG00000032231	Anxa2	4.77067	0.924837
ENSMUSG00000035486	Plk5	1.49765	0.924837
ENSMUSG00000041324	Inhba	5.3987	0.924837
ENSMUSG00000115338	Pnp	1.33633	0.924837
ENSMUSG00000086228	Ubap1l	1.62872	0.9123
ENSMUSG00000073125	Xlr3b	2.20433	0.9123
ENSMUSG00000021091	Serpina3n	2.00312	0.910439
ENSMUSG00000070683	Lactbl1	1.96332	0.883296
ENSMUSG00000028763	Hspg2	3.24984	0.883296
ENSMUSG00000020932	Gfap	3.63317	0.872498
ENSMUSG00000038155	Gstp2	3.48117	0.872498
ENSMUSG00000041481	Serpina3g	2.31124	0.866994
ENSMUSG00000033060	Lmo7	1.4521	0.80469
ENSMUSG00000031146	Plp2	4.55917	0.80469
ENSMUSG00000042745	Id1	4.70356	0.79251
ENSMUSG00000042367	Gjb3	5.3987	0.79251
ENSMUSG00000056737	Capg	3.97421	0.79251
ENSMUSG00000031740	Mmp2	5.3987	0.79251
ENSMUSG00000020422	Tns3	1.40435	0.79251
ENSMUSG00000035799	Twist1	5.3987	0.79251
ENSMUSG00000039209	Rpl39l	5.63317	0.79251
ENSMUSG00000007041	Clic1	3.68975	0.79251
ENSMUSG00000103088	Pcdhgb6	1.44874	0.79251
ENSMUSG00000031394	Opn1mw	4.13436	0.79251
ENSMUSG00000007655	Cav1	4.1186	0.776077
ENSMUSG00000027848	Olfml3	2.37013	0.76913
ENSMUSG00000023439	Gnb3	1.34174	0.76913
ENSMUSG00000067158	Col4a4	4.63317	0.755724
ENSMUSG00000046223	Plaur	7.03916	0.755724
ENSMUSG00000018593	Sparc	2.1513	0.75299
ENSMUSG00000074796	Slc4a11	4.31124	0.740723
ENSMUSG00000028023	Pitx2	4.31124	0.740723
ENSMUSG00000023232	Serinc2	4.31124	0.740723
ENSMUSG00000031927	1700012B09Rik	4.31124	0.740723
ENSMUSG00000020169	Best3	1.6067	0.734972
ENSMUSG00000056055	Sag	1.2357	0.731268
ENSMUSG00000030717	Nupr1	4.20606	0.731268
ENSMUSG00000068154	Insm1	1.32083	0.730081
ENSMUSG00000005087	Cd44	5.01168	0.729471
ENSMUSG00000020407	Upp1	4.8962	0.729471
ENSMUSG00000040212	Emp3	4.59664	0.727931
ENSMUSG00000026880	Stom	1.98931	0.721094
ENSMUSG00000068220	Lgals1	3.71622	0.714528
ENSMUSG00000037446	Tulp1	1.19712	0.714528
ENSMUSG00000006205	Htra1	1.5065	0.710998
ENSMUSG00000029304	Spp1	5.28087	0.706522
ENSMUSG00000027358	Bmp2	2.9517	0.669824
ENSMUSG00000000120	Ngfr	1.06156	0.669824
ENSMUSG00000075304	Sp5	4.77067	0.662246
ENSMUSG00000027803	Wwtr1	2.31124	0.662246
ENSMUSG00000035456	Prdm8	0.958225	0.662246
ENSMUSG00000042436	Mfap4	3.31124	0.662246
ENSMUSG00000038550	Ciart	1.05692	0.656076
ENSMUSG00000046733	Gprc5a	4.77067	0.656076
ENSMUSG00000001507	Itga3	1.50764	0.656076
ENSMUSG00000044375	Pcare	1.8962	0.656076
ENSMUSG00000028645	Slc2a1	1.05548	0.652183
ENSMUSG00000070436	Serpinh1	3.21813	0.652183
ENSMUSG00000024064	Galnt14	0.993949	0.652183
ENSMUSG00000001131	Timp1	7.9406	0.651998
ENSMUSG00000022237	Ankrd33b	1.30082	0.649121
ENSMUSG00000040714	Klc3	1.36419	0.638861
ENSMUSG00000027674	Pex5l	0.938461	0.627713
ENSMUSG00000028583	Pdpn	6.31124	0.627713
ENSMUSG00000058427	Cxcl2	7.96945	0.619893
ENSMUSG00000027800	Tm4sf1	5.03006	0.619364
ENSMUSG00000038859	Baiap2l1	4.31124	0.619364
ENSMUSG00000002985	Apoe	1.62611	0.619364
ENSMUSG00000040554	Aipl1	1.19095	0.590557
ENSMUSG00000006007	Pdc	1.08753	0.589508
ENSMUSG00000050896	Rtn4rl2	2.20433	0.589508
ENSMUSG00000056071	S100a9	7.8811	0.589508
ENSMUSG00000050732	Vamp8	1.92129	0.589508
ENSMUSG00000035104	Eva1a	1.21171	0.589508
ENSMUSG00000053175	Bcl3	2.55917	0.589508
ENSMUSG00000055435	Maf	1.03364	0.589508
ENSMUSG00000031207	Msn	4.37013	0.589508
ENSMUSG00000035775	Krt20	1.98931	0.583334
ENSMUSG00000021803	Cdhr1	1.1276	0.583334
ENSMUSG00000005125	Ndrg1	1.26362	0.581336
ENSMUSG00000024518	Rax	1.44334	0.571099
ENSMUSG00000029762	Akr1b8	3.81374	0.570854
ENSMUSG00000030255	Sspn	1.72628	0.570854
ENSMUSG00000022912	Pros1	3.81374	0.570854
ENSMUSG00000017417	Plxdc1	1.1384	0.567048
ENSMUSG00000032548	Slco2a1	4.1186	0.551726
ENSMUSG00000051950	B3glct	1.06402	0.551555
ENSMUSG00000030102	Itpr1	1.01511	0.551555
ENSMUSG00000047407	Tgif1	3.8962	0.551555
ENSMUSG00000032487	Ptgs2	3.41977	0.549511
ENSMUSG00000027420	Bfsp1	1.81374	0.549511
ENSMUSG00000003032	Klf4	1.58688	0.549511
ENSMUSG00000044518	Foxe3	7.54006	0.549511
ENSMUSG00000031488	Rab11fip1	3.8962	0.549511
ENSMUSG00000075296	Aldh3b2	1.81374	0.549511
ENSMUSG00000030208	Emp1	5.31124	0.549327
ENSMUSG00000021848	Otx2	1.31124	0.549327
ENSMUSG00000040632	Nrl	1.04925	0.549327
ENSMUSG00000023043	Krt18	2.82025	0.549327
ENSMUSG00000027712	Anxa5	2.87196	0.545023
ENSMUSG00000064325	Hhip	2.04821	0.541907
ENSMUSG00000017009	Sdc4	1.94867	0.528738
ENSMUSG00000020867	Spata20	1.15078	0.528738
ENSMUSG00000000555	Itga5	4.55917	0.528738
ENSMUSG00000020427	Igfbp3	2.27648	0.524687
ENSMUSG00000050931	Sgms2	2.44874	0.52338
ENSMUSG00000032292	Nr2e3	1.06716	0.52338
ENSMUSG00000004665	Cnn2	3.63317	0.52338
ENSMUSG00000046623	Gjb4	5.55917	0.504994
ENSMUSG00000071553	Cpa2	1.20936	0.502264
ENSMUSG00000041578	Crx	1.08413	0.494079
ENSMUSG00000006519	Cyba	5.1186	0.492339
ENSMUSG00000074818	Pdzd7	2.01168	0.479398
ENSMUSG00000052914	Cyp2j6	1.60075	0.476284
ENSMUSG00000034394	Lif	4.63317	0.476284
ENSMUSG00000075330	A930003A15Rik	1.24758	0.472977
ENSMUSG00000069833	Ahnak	1.43323	0.472254
ENSMUSG00000001827	Folr1	2.85873	0.47152
ENSMUSG00000056313	Tcim	2.3987	0.47152
ENSMUSG00000049001	Ndnf	1.42672	0.463404
ENSMUSG00000001247	Lsr	3.1186	0.458662
ENSMUSG00000074457	S100a16	2.07023	0.454346
ENSMUSG00000029663	Gngt1	1.01112	0.450605
ENSMUSG00000032500	Dclk3	2.18571	0.437118
ENSMUSG00000066364	Serpina3b	2.18571	0.437118
ENSMUSG00000025271	Pfkfb1	2.18571	0.437118
ENSMUSG00000051439	Cd14	7.03916	0.431864
ENSMUSG00000015090	Ptgds	2.68975	0.429468
ENSMUSG00000027611	Procr	5.1186	0.41699
ENSMUSG00000005649	Cabp5	3.1186	0.41699
ENSMUSG00000030491	Tdrd12	2.48117	0.41699
ENSMUSG00000046718	Bst2	2.72628	0.41699
ENSMUSG00000114452	A530001N23Rik	2.48117	0.41699
ENSMUSG00000113041	Gm48302	2.48117	0.41699
ENSMUSG00000009378	Slc16a12	2.48117	0.41699
ENSMUSG00000028776	Tinagl1	3.8962	0.411026
ENSMUSG00000001020	S100a4	5.26544	0.399095
ENSMUSG00000030587	2200002D01Rik	3.8962	0.399095
ENSMUSG00000020077	Srgn	6.86583	0.399095
ENSMUSG00000024900	Cpt1a	1.71334	0.398681
ENSMUSG00000026586	Prrx1	4.31124	0.396443
ENSMUSG00000063727	Tnfrsf11b	5.70356	0.393122
ENSMUSG00000056054	S100a8	6.80309	0.392532
ENSMUSG00000038086	Hspb2	4.53363	0.392532
ENSMUSG00000021822	Plau	3.1186	0.388754
ENSMUSG00000040694	Apobec2	1.86763	0.378659
ENSMUSG00000079654	Prrt4	0.83071	0.377644
ENSMUSG00000050953	Gja1	2.8962	0.374206
ENSMUSG00000071648	Rom1	0.967629	0.374056
ENSMUSG00000023905	Tnfrsf12a	2.48117	0.363977
ENSMUSG00000029380	Cxcl1	6.06613	0.351016
ENSMUSG00000041736	Tspo	3.8962	0.351016
ENSMUSG00000029086	Prom1	1.73866	0.342298
ENSMUSG00000022041	Chrna2	1.02173	0.341474
ENSMUSG00000026989	Dapl1	3.18571	0.336427
ENSMUSG00000022565	Plec	1.0926	0.336427
ENSMUSG00000030103	Bhlhe40	0.942315	0.335718
ENSMUSG00000068523	Gng5	0.949502	0.331194
ENSMUSG00000026185	Igfbp5	1.40287	0.330009
ENSMUSG00000048126	Col6a3	3.63317	0.328421
ENSMUSG00000024048	Myl12a	0.982404	0.328421
ENSMUSG00000048612	Myof	3.18571	0.328421
ENSMUSG00000000567	Sox9	1.25575	0.32329
ENSMUSG00000029622	Arpc1b	2.31124	0.322994
ENSMUSG00000041460	Cacna2d4	1.29161	0.321843
ENSMUSG00000053398	Phgdh	3.14774	0.319904
ENSMUSG00000061232	H2-K1	3.31124	0.300432
ENSMUSG00000002233	Rhoc	2.63317	0.291166
ENSMUSG00000022863	Btg3	0.944458	0.288592
ENSMUSG00000026100	Mstn	1.21813	0.286805
ENSMUSG00000027111	Itga6	3.38163	0.286805
ENSMUSG00000040046	Tph1	1.94867	0.286805
ENSMUSG00000032332	Col12a1	1.51769	0.286805
ENSMUSG00000023978	Prph2	0.951675	0.284824
ENSMUSG00000028463	Car9	3.63317	0.28373
ENSMUSG00000041390	Mdfic	3.63317	0.28373
ENSMUSG00000033542	Arhgef5	3.63317	0.28373
ENSMUSG00000090088	Gm15934	3.63317	0.28373
ENSMUSG00000087654	Gm12256	3.63317	0.28373
ENSMUSG00000021281	Tnfaip2	3.63317	0.28373
ENSMUSG00000097259	Gm26766	3.63317	0.28373
ENSMUSG00000009585	Apobec3	3.63317	0.28373
ENSMUSG00000031273	Col4a6	3.63317	0.28373
ENSMUSG00000031586	Rbpms	1.96332	0.277626
ENSMUSG00000002055	Spag5	0.903321	0.277626
ENSMUSG00000046049	Rp1l1	1.3987	0.277626
ENSMUSG00000036412	Arsi	3.8962	0.277626
ENSMUSG00000045730	Adrb2	3.53363	0.277626
ENSMUSG00000021396	Nxnl2	1.03561	0.274651
ENSMUSG00000028962	Slc4a2	1.44249	0.272382
ENSMUSG00000027559	Car3	2.72628	0.272363
ENSMUSG00000079597	Cstdc4	6.21813	0.271301
ENSMUSG00000034595	Ppp1r18	1.7587	0.271301
ENSMUSG00000017737	Mmp9	0.896203	0.268782
ENSMUSG00000028640	Tfap2c	0.776345	0.262771
ENSMUSG00000021765	Fst	1.96332	0.262771
ENSMUSG00000038648	Creb3l2	1.03707	0.262769
ENSMUSG00000037679	Inf2	2.04821	0.262769
ENSMUSG00000030605	Mfge8	2.1186	0.260974
ENSMUSG00000056220	Pla2g4a	4.48117	0.260378
ENSMUSG00000036586	Grifin	5.70356	0.260378
ENSMUSG00000020592	Sdc1	1.51287	0.260378
ENSMUSG00000090877	Hspa1b	1.86378	0.249625
ENSMUSG00000027506	Tpd52	0.887352	0.248329
ENSMUSG00000049908	Gja8	5.70356	0.248329
ENSMUSG00000028173	Wls	2.8962	0.248329
ENSMUSG00000029491	Pde6b	0.93222	0.248329
ENSMUSG00000070337	Gpr179	1.16828	0.248329
ENSMUSG00000045440	Insm2	1.65916	0.248329
ENSMUSG00000023987	Pgc	2.63317	0.244619
ENSMUSG00000074813	Morrbid	3.31124	0.244124
ENSMUSG00000029178	Klf3	1.35704	0.244124
ENSMUSG00000039062	Anpep	4.1186	0.244124
ENSMUSG00000039217	Il18	2.15924	0.244124
ENSMUSG00000041534	Rbp3	0.976374	0.244124
ENSMUSG00000024079	Eif2ak2	2.15924	0.244124
ENSMUSG00000027490	E2f1	2.8962	0.24402
ENSMUSG00000097886	Gsg1l2	2.63317	0.24402
ENSMUSG00000037465	Klf10	1.34971	0.241734
ENSMUSG00000002983	Relb	2.04821	0.239922
ENSMUSG00000023982	Guca1a	2.21813	0.237793
ENSMUSG00000010051	Hyal1	2.01168	0.235826
ENSMUSG00000025492	Ifitm3	2.70979	0.233155
ENSMUSG00000060639	Hist1h4i	1.8962	0.233155
ENSMUSG00000035929	H2-Q4	1.8962	0.233155
ENSMUSG00000004085	Map3k20	2.8962	0.232522
ENSMUSG00000060572	Mfap2	1.58954	0.232522
ENSMUSG00000030111	A2m	2.31124	0.232522
ENSMUSG00000031594	Fgl1	2.31124	0.232522
ENSMUSG00000086459	1700030C12Rik	2.8962	0.232522
ENSMUSG00000022253	Nadk2	0.962513	0.232522
ENSMUSG00000012296	Tjap1	1.13721	0.232522
ENSMUSG00000024043	Arhgap28	2.02173	0.232522
ENSMUSG00000039232	Stx11	3.48117	0.228467
ENSMUSG00000046402	Rbp1	1.6552	0.226825
ENSMUSG00000019055	Plod1	1.38924	0.225443
ENSMUSG00000051339	2900026A02Rik	1.38924	0.225443
ENSMUSG00000031274	Col4a5	3.01168	0.225443
ENSMUSG00000104117	Gm20743	2.53363	0.225266
ENSMUSG00000034987	Hrh2	2.53363	0.225266
ENSMUSG00000023019	Gpd1	2.53363	0.225266
ENSMUSG00000024901	Peli3	0.989313	0.225266
ENSMUSG00000045917	Tmem268	1.68975	0.224554
ENSMUSG00000087292	Gm13832	1.68975	0.224554
ENSMUSG00000038515	Grtp1	1.00639	0.224554
ENSMUSG00000033200	Tpsg1	1.0009	0.224554
ENSMUSG00000002289	Angptl4	1.48117	0.224554
ENSMUSG00000024308	Tapbp	1.02651	0.224554
ENSMUSG00000041688	Amot	1.68975	0.224554
ENSMUSG00000042046	Dstyk	0.847994	0.220497
ENSMUSG00000004371	Il11	5.21813	0.220497
ENSMUSG00000019978	Epb41l2	0.870325	0.220497
ENSMUSG00000064215	Ifi27	1.63317	0.219927
ENSMUSG00000025225	Nfkb2	2.08885	0.219927
ENSMUSG00000050335	Lgals3	4.35563	0.216257
ENSMUSG00000116029	Gm41414	1.14132	0.216257
ENSMUSG00000038393	Txnip	0.957604	0.215295
ENSMUSG00000001473	Tubb6	3.07678	0.214011
ENSMUSG00000026956	Uap1l1	1.31124	0.212548
ENSMUSG00000096351	Samd11	0.934308	0.212548
ENSMUSG00000108435	Gm45051	1.02884	0.206637
ENSMUSG00000040875	Osbpl10	1.13067	0.206281
ENSMUSG00000024912	Fosl1	2.8962	0.206281
ENSMUSG00000026674	Ddr2	3.63317	0.204508
ENSMUSG00000079679	Vwde	3.63317	0.204508
ENSMUSG00000025389	Mip	3.8962	0.204508
ENSMUSG00000029352	Crybb3	1.05943	0.200834
ENSMUSG00000030206	Gsg1	3.8962	0.200834
ENSMUSG00000027487	Cdk5rap1	1.06682	0.198795
ENSMUSG00000027907	S100a11	4.15559	0.197942
ENSMUSG00000030341	Tnfrsf1a	2.8962	0.19322
ENSMUSG00000035283	Adrb1	2.67381	0.187674
ENSMUSG00000032640	Chsy1	1.08885	0.186529
ENSMUSG00000086539	Gm16759	2.8962	0.183946
ENSMUSG00000079550	Mpp4	1.02173	0.180081
ENSMUSG00000042379	Esm1	4.3987	0.178456
ENSMUSG00000002910	Arrdc2	1.20021	0.177691
ENSMUSG00000029096	Htra3	4.53363	0.175758
ENSMUSG00000068966	Zbtb34	1.21503	0.172752
ENSMUSG00000028655	Mfsd2a	4.8962	0.166822
ENSMUSG00000018906	P4ha2	1.10479	0.166822
ENSMUSG00000024538	Ppic	2.20433	0.166822
ENSMUSG00000051224	Tceanc	1.51769	0.166822
ENSMUSG00000008999	Bmp7	0.838171	0.16142
ENSMUSG00000026840	Lamc3	1.12483	0.157193
ENSMUSG00000060961	Slc4a4	1.03623	0.157193
ENSMUSG00000037712	Fermt2	0.785517	0.157193
ENSMUSG00000026193	Fn1	2.00312	0.157151
ENSMUSG00000032667	Pon2	2.31124	0.157151
ENSMUSG00000029410	Ppef2	1.14132	0.154085
ENSMUSG00000051379	Flrt3	0.722309	0.15402
ENSMUSG00000040562	Gstm2	4.77067	0.15402
ENSMUSG00000030528	Blm	1.37835	0.15402
ENSMUSG00000070047	Fat1	1.31124	0.15402
ENSMUSG00000071562	Stfa1	5.48117	0.15402
ENSMUSG00000026269	Rnpepl1	0.748927	0.15224
ENSMUSG00000004231	Pax2	2.04821	0.149217
ENSMUSG00000030681	Mvp	1.97421	0.148724
ENSMUSG00000096768	Gm47283	0.806005	0.148724
ENSMUSG00000028736	Pax7	3.1186	0.146034
ENSMUSG00000051890	Klhdc1	0.882397	0.144922
ENSMUSG00000006931	P3h4	0.963317	0.140626
ENSMUSG00000046818	Ddit4l	4.63317	0.137396
ENSMUSG00000020059	Sycp3	2.53363	0.137396
ENSMUSG00000071561	Cstdc5	5.3987	0.137396
ENSMUSG00000028957	Per3	0.676525	0.133393
ENSMUSG00000059327	Eda	1.3987	0.133185
ENSMUSG00000003617	Cp	3.8962	0.13251
ENSMUSG00000043687	1190005I06Rik	1.10479	0.13251
ENSMUSG00000010064	Slc38a3	0.954448	0.132389
ENSMUSG00000021337	Scgn	2.98931	0.128355
ENSMUSG00000052372	Il1rapl1	0.802776	0.126589
ENSMUSG00000067279	Ppp1r3c	0.903583	0.126406
ENSMUSG00000026468	Lhx4	3.63317	0.125396
ENSMUSG00000026875	Traf1	1.77067	0.125396
ENSMUSG00000047250	Ptgs1	3.04821	0.125396
ENSMUSG00000028456	Unc13b	0.703121	0.125396
ENSMUSG00000029108	Pcdh7	0.69353	0.125396
ENSMUSG00000108242	9330118I20Rik	1.8962	0.125396
ENSMUSG00000032327	Stra6	1.80601	0.125396
ENSMUSG00000025351	Cd63	0.736332	0.125396
ENSMUSG00000033066	Gas7	0.69963	0.125396
ENSMUSG00000055137	Sugct	1.77067	0.125396
ENSMUSG00000094777	Hist1h2ap	1.77067	0.125396
ENSMUSG00000059456	Ptk2b	1.8962	0.125396
ENSMUSG00000097915	A330009N23Rik	1.8962	0.125396
ENSMUSG00000059657	Stfa2l1	5.31124	0.125396
ENSMUSG00000055799	Tcf7l1	1.53363	0.12118
ENSMUSG00000086308	G630016G05Rik	1.05598	0.119135
ENSMUSG00000025608	Podxl	1.46878	0.119135
ENSMUSG00000068151	A230006K03Rik	0.954306	0.119135
ENSMUSG00000033080	Vsx1	3.81374	0.115696
ENSMUSG00000045867	Cradd	1.31124	0.113868
ENSMUSG00000020423	Btg2	0.772264	0.10747
ENSMUSG00000028868	Wasf2	0.95216	0.10747
ENSMUSG00000056832	Ttc26	1.57428	0.10747
ENSMUSG00000030089	Slc41a3	0.741875	0.10747
ENSMUSG00000040136	Abcc8	0.899187	0.10747
ENSMUSG00000030956	Fam53b	1.08176	0.10747
ENSMUSG00000031502	Col4a1	2.92066	0.10747
ENSMUSG00000019846	Lama4	1.17374	0.10747
ENSMUSG00000021831	Ero1l	0.801046	0.10747
ENSMUSG00000039929	Urb1	1.04821	0.10747
ENSMUSG00000117648	Gm32282	1.57428	0.10747
ENSMUSG00000036278	Macrod1	1.04821	0.10747
ENSMUSG00000045672	Col27a1	2.44874	0.104888
ENSMUSG00000031792	Usb1	0.904065	0.104888
ENSMUSG00000003849	Nqo1	1.44874	0.104888
ENSMUSG00000021384	Susd3	1.12569	0.104888
ENSMUSG00000001542	Ell2	0.836156	0.104888
ENSMUSG00000096210	H1f0	0.650533	0.104888
ENSMUSG00000024575	Pde6a	1.03022	0.103217
ENSMUSG00000020435	Osbp2	0.925058	0.10317
ENSMUSG00000051242	Pcdhb9	0.804888	0.10317
ENSMUSG00000050786	Ccdc126	0.817634	0.10221
ENSMUSG00000054702	Ap1s3	1.98931	0.100342
ENSMUSG00000042312	S100a13	1.98931	0.100342
ENSMUSG00000085039	Gm15927	1.98931	0.100342
ENSMUSG00000030579	Tyrobp	5.1186	0.100342
ENSMUSG00000022999	Lmbr1l	0.927912	0.0971692
ENSMUSG00000038495	Otud7b	0.886355	0.0943968
ENSMUSG00000024077	Strn	0.792367	0.0910249
ENSMUSG00000026479	Lamc2	1.23724	0.0901093
ENSMUSG00000038718	Pbx3	0.749737	0.0901093
ENSMUSG00000009687	Fxyd5	2.72628	0.0901093
ENSMUSG00000020412	Ascc2	1.18925	0.0901093
ENSMUSG00000052759	Gpr25	0.896203	0.0898523
ENSMUSG00000044726	Erich5	4.63317	0.0896003
ENSMUSG00000028672	Hmgcl	0.67866	0.0862621
ENSMUSG00000051067	Lingo3	0.736848	0.084062
ENSMUSG00000032625	Thsd7a	0.662531	0.0834825
ENSMUSG00000038387	Rras	1.38163	0.0834825
ENSMUSG00000021928	Ebpl	0.793965	0.0834825
ENSMUSG00000022176	Rem2	0.777809	0.0793235
ENSMUSG00000032908	Sgpp2	2.1186	0.0763376
ENSMUSG00000049608	Gpr55	3.31124	0.0763376
ENSMUSG00000039239	Tgfb2	1.26685	0.0763376
ENSMUSG00000026605	Cenpf	3.31124	0.0763376
ENSMUSG00000026934	Lhx3	2.63317	0.0763376
ENSMUSG00000044320	1700001O22Rik	0.751813	0.0763376
ENSMUSG00000074743	Thbd	3.31124	0.0763376
ENSMUSG00000037813	D630003M21Rik	3.31124	0.0763376
ENSMUSG00000050700	Emilin3	3.31124	0.0763376
ENSMUSG00000045031	Cetn4	1.19095	0.0763376
ENSMUSG00000068874	Selenbp1	1.31124	0.0763376
ENSMUSG00000009108	Gnat2	2.77067	0.0763376
ENSMUSG00000061298	Agbl4	1.06613	0.0763376
ENSMUSG00000008307	1700109H08Rik	3.31124	0.0763376
ENSMUSG00000029379	Cxcl3	4.8962	0.0763376
ENSMUSG00000040013	Fkbp6	3.31124	0.0763376
ENSMUSG00000030272	Camk1	0.741545	0.0763376
ENSMUSG00000085886	D030047H15Rik	1.96332	0.0763376
ENSMUSG00000078796	Zfp541	1.82581	0.0763376
ENSMUSG00000023159	Psg29	3.31124	0.0763376
ENSMUSG00000002603	Tgfb1	0.862651	0.0763376
ENSMUSG00000032942	Ucp3	3.31124	0.0763376
ENSMUSG00000055994	Nod2	3.31124	0.0763376
ENSMUSG00000052911	Lamb2	3.31124	0.0763376
ENSMUSG00000101792	Gm28447	3.31124	0.0763376
ENSMUSG00000035504	Reep6	0.805683	0.0763376
ENSMUSG00000041046	Ramp3	0.989313	0.0763376
ENSMUSG00000036264	Fstl4	0.843462	0.0763376
ENSMUSG00000087668	Gm11186	3.31124	0.0763376
ENSMUSG00000046731	Kctd11	2.68975	0.0763376
ENSMUSG00000020782	Llgl2	1.02831	0.0763376
ENSMUSG00000043857	Mgat5b	0.680886	0.0763376
ENSMUSG00000005397	Nid1	2.42672	0.0763376
ENSMUSG00000021390	Ogn	3.31124	0.0763376
ENSMUSG00000113404	Gm48622	3.31124	0.0763376
ENSMUSG00000097346	Gm26619	3.63317	0.0763376
ENSMUSG00000021730	Hcn1	0.656376	0.0763376
ENSMUSG00000023411	Nfatc4	3.31124	0.0763376
ENSMUSG00000022074	Tnfrsf10b	3.31124	0.0763376
ENSMUSG00000022123	Scel	3.31124	0.0763376
ENSMUSG00000115174	Gm35996	3.31124	0.0763376
ENSMUSG00000022575	Gsdmd	3.31124	0.0763376
ENSMUSG00000043091	Tuba1c	1.45808	0.0763376
ENSMUSG00000094733	Csta3	4.8962	0.0763376
ENSMUSG00000050410	Tcf19	1.60075	0.0763376
ENSMUSG00000038781	Stap2	3.31124	0.0763376
ENSMUSG00000024691	Fam111a	2.1186	0.0763376
ENSMUSG00000025171	Ubtd1	1.02831	0.0763376
ENSMUSG00000096808	AC132444.6	3.31124	0.0763376
ENSMUSG00000044350	Lacc1	1.8962	0.0730191
ENSMUSG00000026836	Acvr1	0.726278	0.071726
ENSMUSG00000028068	Iqgap3	1.49181	0.0694012
ENSMUSG00000035783	Acta2	3.8962	0.0686244
ENSMUSG00000072889	Nfxl1	0.905984	0.0676062
ENSMUSG00000092192	Dnaaf4	1.48117	0.067085
ENSMUSG00000022272	Myo10	1.11484	0.067085
ENSMUSG00000118200	Gm31621	3.31124	0.067085
ENSMUSG00000036825	Ssx2ip	0.915312	0.0659987
ENSMUSG00000026051	Ecrg4	2.31124	0.0637607
ENSMUSG00000074899	Sptbn5	2.31124	0.0637607
ENSMUSG00000008090	Fgfrl1	2.31124	0.0637607
ENSMUSG00000030847	Bag3	2.31124	0.0637607
ENSMUSG00000096687	Mfsd4b4	1.23324	0.0637607
ENSMUSG00000057286	St6galnac2	1.49181	0.0637607
ENSMUSG00000022528	Hes1	2.31124	0.0637607
ENSMUSG00000085289	Gm15337	2.31124	0.0637607
ENSMUSG00000078963	Hsbp1l1	1.02366	0.0637607
ENSMUSG00000098682	Otx2os1	1.41078	0.0628583
ENSMUSG00000022091	Sorbs3	0.92937	0.0628583
ENSMUSG00000025867	Cplx2	0.633664	0.0607984
ENSMUSG00000047501	Cldn4	4.48117	0.0566579
ENSMUSG00000026029	Casp8	2.63317	0.0551978
ENSMUSG00000010175	Prox1	1.25235	0.0551978
ENSMUSG00000074912	Gm14207	2.63317	0.0551978
ENSMUSG00000028970	Abcb1b	2.63317	0.0551978
ENSMUSG00000096035	Odaph	2.63317	0.0551978
ENSMUSG00000051124	Gimap9	2.63317	0.0551978
ENSMUSG00000029994	Anxa4	2.63317	0.0551978
ENSMUSG00000089661	Mia	2.63317	0.0551978
ENSMUSG00000095115	Itpripl2	2.63317	0.0551978
ENSMUSG00000031490	Eif4ebp1	1.60075	0.0551978
ENSMUSG00000111758	Gm30373	2.63317	0.0551978
ENSMUSG00000018932	Map2k3	0.833919	0.0551978
ENSMUSG00000010021	Kif19a	1.13067	0.0551978
ENSMUSG00000006360	Crip1	2.63317	0.0551978
ENSMUSG00000052551	Adarb2	0.685422	0.0551978
ENSMUSG00000011486	Slc25a41	2.63317	0.0551978
ENSMUSG00000024331	Dsc2	2.63317	0.0551978
ENSMUSG00000054737	Zfp182	1.1186	0.0551978
ENSMUSG00000097640	Gm20033	1.18	0.0544972
ENSMUSG00000050912	Tmem123	2.15924	0.0544972
ENSMUSG00000047881	Rell1	0.927912	0.0543615
ENSMUSG00000030523	Trpm1	2.63317	0.0543615
ENSMUSG00000000617	Grm6	2.41078	0.0543615
ENSMUSG00000045915	Ccdc42	1.42672	0.0543615
ENSMUSG00000037386	Rims2	0.598428	0.0543615
ENSMUSG00000000531	Grasp	0.92937	0.0543615
ENSMUSG00000073591	Pcdhb22	0.942007	0.0543615
ENSMUSG00000025289	Prdx4	0.706379	0.0543392
ENSMUSG00000079442	St6galnac4	0.744657	0.0515787
ENSMUSG00000033253	Szt2	0.825814	0.0515787
ENSMUSG00000053110	Yap1	2.31124	0.0515787
ENSMUSG00000025417	Pip4k2c	0.860134	0.0515787
ENSMUSG00000115918	A930001M01Rik	1.79667	0.0515787
ENSMUSG00000097296	Gm26532	2.63317	0.0495564
ENSMUSG00000101860	Mindy4b-ps	1.02831	0.0470234
ENSMUSG00000006301	Tmbim1	1.63317	0.0466962
ENSMUSG00000027380	Acoxl	3.63317	0.0466962
ENSMUSG00000027398	Il1b	4.63317	0.0466962
ENSMUSG00000040359	Ufl1	0.607899	0.0466962
ENSMUSG00000030560	Ctsc	3.31124	0.0466962
ENSMUSG00000108738	Gm44777	1.63317	0.0466962
ENSMUSG00000033577	Myo6	0.769671	0.0466962
ENSMUSG00000002058	Unc119	0.67226	0.0466962
ENSMUSG00000021069	Pygl	1.60075	0.0466962
ENSMUSG00000021760	Gpx8	1.8962	0.0466962
ENSMUSG00000072473	1700024G13Rik	1.63317	0.0466962
ENSMUSG00000022054	Nefm	0.833009	0.0466962
ENSMUSG00000042265	Trem1	4.63317	0.0466962
ENSMUSG00000038541	Srd5a2	4.1186	0.0466962
ENSMUSG00000024534	Sncaip	0.851809	0.0466962
ENSMUSG00000025283	Sat1	1.51287	0.0466962
ENSMUSG00000051860	Samd7	0.994051	0.0465354
ENSMUSG00000032014	Oaf	3.8962	0.0465354
ENSMUSG00000079414	Gm11110	0.796668	0.0432744
ENSMUSG00000025900	Rp1	0.78878	0.0415865
ENSMUSG00000079144	A130010J15Rik	1.31124	0.0415865
ENSMUSG00000028364	Tnc	0.654816	0.0415865
ENSMUSG00000038594	Cep85l	0.68675	0.0415865
ENSMUSG00000022790	Igsf11	1.16685	0.0415865
ENSMUSG00000016487	Ppfibp1	0.629971	0.0411535
ENSMUSG00000052837	Junb	0.658223	0.0411535
ENSMUSG00000053062	Jam2	0.884426	0.0411535
ENSMUSG00000028542	Slc6a9	1.02173	0.0377183
ENSMUSG00000039646	Vasn	1.41078	0.0377183
ENSMUSG00000032702	Kank1	1.38524	0.0377183
ENSMUSG00000038264	Sema7a	0.693488	0.0375569
ENSMUSG00000022544	Eef2kmt	1.38163	0.0375569
ENSMUSG00000000159	Igsf5	3.63317	0.0371724
ENSMUSG00000060147	Serpinb6a	0.880084	0.0348134
ENSMUSG00000048582	Gja3	3.77067	0.0328913
ENSMUSG00000022443	Myh9	0.663226	0.0276594
ENSMUSG00000020277	Pfkl	0.556099	0.0270194
ENSMUSG00000060477	Irak2	0.699806	0.0213112
ENSMUSG00000089832	Shkbp1	0.943509	0.0182968
ENSMUSG00000029484	Anxa3	3.63317	0.0177531
ENSMUSG00000022686	B3gnt5	2.1186	0.0168386
ENSMUSG00000070570	Slc17a7	0.822305	0.0155067
ENSMUSG00000000126	Wnt9a	3.31124	0.0155067
ENSMUSG00000087381	Gm16008	0.939272	0.0136542
ENSMUSG00000025510	Cd151	0.796668	0.0117347
ENSMUSG00000021508	Cxcl14	0.669736	0.0116629
ENSMUSG00000060550	H2-Q7	0.733067	0.011221
ENSMUSG00000025666	Tmem47	0.711779	0.00763174
ENSMUSG00000024519	Cplx4	0.885315	0.00618357
ENSMUSG00000026771	Spopl	0.772375	0.0059438
ENSMUSG00000038618	Rassf7	0.7061	0.00385794
ENSMUSG00000073421	H2-Ab1	1.15924	0.00328952
ENSMUSG00000031253	Srpx2	3.31124	0.00112719
ENSMUSG00000086712	AI427809	0.820915	0.000104325
ENSMUSG00000039031	Arhgap18	1.43677	0.000104325
ENSMUSG00000021484	Lman2	0.714	0.000104325
ENSMUSG00000089699	Gm1992	1.31124	0
ENSMUSG00000102343	Gm37381	1.31124	0
ENSMUSG00000025902	Sox17	1.31124	0
ENSMUSG00000104238	Gm37587	1.31124	0
ENSMUSG00000104328	Gm37323	1.31124	0
ENSMUSG00000033813	Tcea1	0.177239	0
ENSMUSG00000002459	Rgs20	0.0482064	0
ENSMUSG00000085623	Gm16041	1.31124	0
ENSMUSG00000033793	Atp6v1h	0.0320994	0
ENSMUSG00000090031	4732440D04Rik	0.694569	0
ENSMUSG00000087247	Alkal1	1.31124	0
ENSMUSG00000033740	St18	1.31124	0
ENSMUSG00000051285	Pcmtd1	0.214469	0
ENSMUSG00000025911	Adhfe1	1.31124	0
ENSMUSG00000079671	2610203C22Rik	1.31124	0
ENSMUSG00000067879	Vxn	0.311241	0
ENSMUSG00000025912	Mybl1	0.574275	0
ENSMUSG00000045210	Vcpip1	0.0274478	0
ENSMUSG00000097893	1700034P13Rik	0.989313	0
ENSMUSG00000099032	Tcf24	0.311241	0
ENSMUSG00000025916	Ppp1r42	1.08885	0
ENSMUSG00000087199	Gm15818	1.31124	0
ENSMUSG00000056763	Cspp1	0.108998	0
ENSMUSG00000067851	Arfgef1	0.13869	0
ENSMUSG00000042501	Cpa6	1.31124	0
ENSMUSG00000097171	Gm17644	0.311241	0
ENSMUSG00000016918	Sulf1	1.82581	0
ENSMUSG00000042414	Prdm14	1.31124	0
ENSMUSG00000101476	Gm29570	1.31124	0
ENSMUSG00000025935	Tram1	0.610801	0
ENSMUSG00000025937	Lactb2	0.311241	0
ENSMUSG00000025932	Eya1	1.31124	0
ENSMUSG00000025930	Msc	0.0633133	0
ENSMUSG00000092083	Kcnb2	0.56708	0
ENSMUSG00000025925	Terf1	0.165163	0
ENSMUSG00000032719	Sbspon	0.311241	0
ENSMUSG00000025921	Rdh10	0.834803	0
ENSMUSG00000025939	Ube2w	0.0720835	0
ENSMUSG00000097744	D030040B21Rik	1.31124	0
ENSMUSG00000025940	Tmem70	0.013718	0
ENSMUSG00000042686	Jph1	0.488119	0
ENSMUSG00000099899	Gm28784	1.31124	0
ENSMUSG00000100053	Gm28154	1.31124	0
ENSMUSG00000085125	Gm16070	0.726278	0
ENSMUSG00000025776	Crispld1	0.633169	0
ENSMUSG00000089787	Gm15825	0.372641	0
ENSMUSG00000042596	Tfap2d	0.469306	0
ENSMUSG00000043760	Pkhd1	0.311241	0
ENSMUSG00000041872	Il17f	1.31124	0
ENSMUSG00000097934	6720483E21Rik	0.633169	0
ENSMUSG00000025931	Paqr8	0.147742	0
ENSMUSG00000041809	Efhc1	0.311241	0
ENSMUSG00000041779	Tram2	1.31124	0
ENSMUSG00000025934	Gsta3	0.574275	0
ENSMUSG00000085079	Khdc1b	1.31124	0
ENSMUSG00000041670	Rims1	0.191413	0
ENSMUSG00000073730	4933415F23Rik	1.31124	0
ENSMUSG00000100775	Gm29107	1.31124	0
ENSMUSG00000026158	Ogfrl1	0.413203	0
ENSMUSG00000026154	Sdhaf4	0.0536815	0
ENSMUSG00000026153	Fam135a	0.143203	0
ENSMUSG00000026147	Col9a1	0.726278	0
ENSMUSG00000073725	Lmbrd1	0.0794719	0
ENSMUSG00000033569	Adgrb3	0.0274478	0
ENSMUSG00000048874	Phf3	0.264738	0
ENSMUSG00000026064	Ptp4a1	0.0482064	0
ENSMUSG00000117310	Ptp4a1	0.0544654	0
ENSMUSG00000086727	4931428L18Rik	1.31124	0
ENSMUSG00000100910	Gm29128	1.31124	0
ENSMUSG00000050217	Lgsn	0.726278	0
ENSMUSG00000026063	Pih1d3	1.31124	0
ENSMUSG00000026058	Khdrbs2	0.309402	0
ENSMUSG00000091318	Gm5415	0.311241	0
ENSMUSG00000102917	Gm37724	0.311241	0
ENSMUSG00000104230	Gm37591	0.311241	0
ENSMUSG00000004768	Rab23	0.425412	0
ENSMUSG00000042215	Bag2	0.051005	0
ENSMUSG00000042182	Bend6	0.266153	0
ENSMUSG00000026131	Dst	0.0920723	0
ENSMUSG00000096992	Gm26788	0.311241	0
ENSMUSG00000102336	Gm37233	1.31124	0
ENSMUSG00000101711	Gm28306	1.31124	0
ENSMUSG00000026127	Imp4	0.298185	0
ENSMUSG00000100280	Gm28417	1.31124	0
ENSMUSG00000101223	4930568A12Rik	1.31124	0
ENSMUSG00000045815	1700101I19Rik	1.31124	0
ENSMUSG00000037509	Arhgef4	0.222372	0
ENSMUSG00000104002	Gm38336	0.574275	0
ENSMUSG00000026123	Plekhb2	0.221675	0
ENSMUSG00000104417	Gm37068	1.31124	0
ENSMUSG00000102531	1110002O04Rik	1.31124	0
ENSMUSG00000103708	Gm33222	1.31124	0
ENSMUSG00000045216	Hs6st1	0.302779	0
ENSMUSG00000104523	Gm37335	1.31124	0
ENSMUSG00000102202	Gm33280	1.31124	0
ENSMUSG00000037470	Uggt1	0.149777	0
ENSMUSG00000047180	Neurl3	2.31124	0
ENSMUSG00000037447	Arid5a	0.410776	0
ENSMUSG00000102762	4930403P22Rik	1.31124	0
ENSMUSG00000010453	Kansl3	0.0909108	0
ENSMUSG00000037432	Fer1l5	1.31124	0
ENSMUSG00000037408	Cnnm4	0.0311329	0
ENSMUSG00000001138	Cnnm3	0.148969	0
ENSMUSG00000067653	Ankrd23	1.8962	0
ENSMUSG00000026121	Sema4c	0.223778	0
ENSMUSG00000087589	D430040D24Rik	0.574275	0
ENSMUSG00000102416	4933424G06Rik	0.311241	0
ENSMUSG00000026116	Tmem131	0.163251	0
ENSMUSG00000102930	Gm38115	0.896203	0
ENSMUSG00000103603	Gm37020	1.31124	0
ENSMUSG00000026114	Cnga3	2.31124	0
ENSMUSG00000026113	Inpp4a	0.383649	0
ENSMUSG00000026112	Coa5	0.348911	0
ENSMUSG00000026090	2010300C02Rik	0.311241	0
ENSMUSG00000060771	Tsga10	0.106126	0
ENSMUSG00000097268	Gm26805	0.311241	0
ENSMUSG00000037216	Lipt1	0.0217342	0
ENSMUSG00000026088	Mitd1	0.271712	0
ENSMUSG00000061584	Lyg2	1.31124	0
ENSMUSG00000026085	Lyg1	1.31124	0
ENSMUSG00000026083	Eif5b	0.0379171	0
ENSMUSG00000026082	Rev1	0.0235076	0
ENSMUSG00000103804	Gm37062	0.311241	0
ENSMUSG00000085280	Gm16151	1.31124	0
ENSMUSG00000087131	Gm16152	0.726278	0
ENSMUSG00000026080	Chst10	0.113704	0
ENSMUSG00000026078	Pdcl3	0.0687472	0
ENSMUSG00000104188	Gm37821	1.31124	0
ENSMUSG00000073702	Rpl31	0.0203203	0
ENSMUSG00000003134	Tbc1d8	0.460618	0
ENSMUSG00000003135	Cnot11	0.457866	0
ENSMUSG00000050967	Creg2	0.0217342	0
ENSMUSG00000101634	1700066B17Rik	1.31124	0
ENSMUSG00000026074	Map4k4	0.0262638	0
ENSMUSG00000026073	Il1r2	3.31124	0
ENSMUSG00000097899	Gm16894	0.0633133	0
ENSMUSG00000026072	Il1r1	0.311241	0
ENSMUSG00000070942	Il1rl2	1.31124	0
ENSMUSG00000026069	Il1rl1	1.31124	0
ENSMUSG00000026070	Il18r1	1.31124	0
ENSMUSG00000026068	Il18rap	1.31124	0
ENSMUSG00000026065	Slc9a4	2.31124	0
ENSMUSG00000026062	Slc9a2	1.31124	0
ENSMUSG00000103270	Gm37915	2.31124	0
ENSMUSG00000079588	Tmem182	0.311241	0
ENSMUSG00000100832	Gm29260	1.31124	0
ENSMUSG00000093436	Gm20646	1.08885	0
ENSMUSG00000060679	Mrps9	0.248047	0
ENSMUSG00000041907	Gpr45	0.136154	0
ENSMUSG00000070939	Tgfbrap1	0.40435	0
ENSMUSG00000100269	Gm28782	1.31124	0
ENSMUSG00000041878	8430432A02Rik	0.948671	0
ENSMUSG00000008136	Fhl2	0.667385	0
ENSMUSG00000100764	Gm29155	1.31124	0
ENSMUSG00000100480	Gm29156	1.31124	0
ENSMUSG00000057363	Uxs1	0.24984	0
ENSMUSG00000041763	Tpp2	0.192455	0
ENSMUSG00000047343	Mettl21c	2.31124	0
ENSMUSG00000041684	Bivm	0.188384	0
ENSMUSG00000056870	Gulp1	1.00458	0
ENSMUSG00000101701	4930521E06Rik	1.31124	0
ENSMUSG00000026042	Col5a2	0.311241	0
ENSMUSG00000025995	Wdr75	0.311241	0
ENSMUSG00000025993	Slc40a1	1.31124	0
ENSMUSG00000041144	Dnah7b	0.574275	0
ENSMUSG00000025986	Slc39a10	0.0306535	0
ENSMUSG00000100213	Gm28151	1.31124	0
ENSMUSG00000101447	Gm28826	1.31124	0
ENSMUSG00000099608	4933411E06Rik	1.31124	0
ENSMUSG00000026109	Tmeff2	0.291875	0
ENSMUSG00000099924	Gm28320	2.8962	0
ENSMUSG00000099625	Gm29325	0.311241	0
ENSMUSG00000101799	9330175M20Rik	1.31124	0
ENSMUSG00000045954	Cavin2	2.31124	0
ENSMUSG00000101702	1700072G22Rik	1.31124	0
ENSMUSG00000099413	Gm17767	1.31124	0
ENSMUSG00000101741	Gm28055	0.896203	0
ENSMUSG00000018417	Myo1b	0.0116805	0
ENSMUSG00000100313	Gm28323	1.31124	0
ENSMUSG00000062939	Stat4	1.31124	0
ENSMUSG00000026104	Stat1	0.357044	0
ENSMUSG00000026103	Gls	0.128236	0
ENSMUSG00000002881	Nab1	0.227177	0
ENSMUSG00000100120	Gm553	1.31124	0
ENSMUSG00000100302	Gm29670	1.31124	0
ENSMUSG00000041426	Hibch	0.476664	0
ENSMUSG00000060715	1700019A02Rik	0.311241	0
ENSMUSG00000026098	Pms1	0.0194747	0
ENSMUSG00000100763	Gm28777	0.311241	0
ENSMUSG00000026097	Ormdl1	0.171966	0
ENSMUSG00000096141	Dnah7a	0.436772	0
ENSMUSG00000026094	Stk17b	1.31124	0
ENSMUSG00000025983	Ccdc150	2.8962	0
ENSMUSG00000109809	Gm34066	0.311241	0
ENSMUSG00000025981	Coq10b	0.0230731	0
ENSMUSG00000025979	Mob4	0.0985309	0
ENSMUSG00000025978	Rftn2	0.311241	0
ENSMUSG00000097649	Gm10561	1.31124	0
ENSMUSG00000046994	Mars2	0.206904	0
ENSMUSG00000025977	Boll	1.31124	0
ENSMUSG00000038349	Plcl1	0.226352	0
ENSMUSG00000099950	9130227L01Rik	1.31124	0
ENSMUSG00000038331	Satb2	2.31124	0
ENSMUSG00000087022	9130024F11Rik	1.31124	0
ENSMUSG00000101429	BC055402	1.31124	0
ENSMUSG00000097519	4930558J18Rik	1.31124	0
ENSMUSG00000038323	1700066M21Rik	0.870668	0
ENSMUSG00000048495	Tyw5	0.157618	0
ENSMUSG00000025971	Maip1	0.0552268	0
ENSMUSG00000038305	Spats2l	0.405878	0
ENSMUSG00000091283	Gm17234	1.31124	0
ENSMUSG00000054770	Kctd18	0.159238	0
ENSMUSG00000064294	Aox3	1.31124	0
ENSMUSG00000038242	Aox4	2.31124	0
ENSMUSG00000089822	Gm15759	1.31124	0
ENSMUSG00000079554	Aox2	1.31124	0
ENSMUSG00000026034	Clk1	0.0633133	0
ENSMUSG00000038174	Fam126b	0.0274478	0
ENSMUSG00000047528	Flacc1	1.31124	0
ENSMUSG00000026031	Cflar	0.051005	0
ENSMUSG00000026028	Trak2	0.380103	0
ENSMUSG00000072295	C2cd6	0.311241	0
ENSMUSG00000099752	Gm29018	1.31124	0
ENSMUSG00000038079	Tmem237	0.398017	0
ENSMUSG00000097573	G730003C15Rik	0.34295	0
ENSMUSG00000101586	Gm29017	1.31124	0
ENSMUSG00000026023	Cdk15	0.825814	0
ENSMUSG00000041075	Fzd7	2.8962	0
ENSMUSG00000097819	Gm26813	1.31124	0
ENSMUSG00000067336	Bmpr2	0.0106863	0
ENSMUSG00000026017	Carf	0.421799	0
ENSMUSG00000026782	Abi2	0.0613475	0
ENSMUSG00000026014	Raph1	0.253293	0
ENSMUSG00000026012	Cd28	1.31124	0
ENSMUSG00000086795	Gm11579	1.31124	0
ENSMUSG00000026011	Ctla4	1.31124	0
ENSMUSG00000026009	Icos	1.31124	0
ENSMUSG00000085248	Gm11587	1.31124	0
ENSMUSG00000085447	9530026F06Rik	1.31124	0
ENSMUSG00000086408	Gm11588	1.31124	0
ENSMUSG00000052062	Pard3b	0.311241	0
ENSMUSG00000085842	Pard3bos1	1.31124	0
ENSMUSG00000085019	Pard3bos2	1.31124	0
ENSMUSG00000085400	Pard3bos3	1.31124	0
ENSMUSG00000100750	Gm29084	1.31124	0
ENSMUSG00000025969	Nrp2	0.0525065	0
ENSMUSG00000100811	Gm29083	1.31124	0
ENSMUSG00000046856	Gpr1	1.31124	0
ENSMUSG00000087561	Gm11608	1.31124	0
ENSMUSG00000027520	Zdbf2	0.130669	0
ENSMUSG00000025964	Adam23	0.482125	0
ENSMUSG00000115378	Gm39653	0.311241	0
ENSMUSG00000069085	Dytn	0.56278	0
ENSMUSG00000025962	Fastkd2	0.16581	0
ENSMUSG00000025961	4933402D24Rik	1.31124	0
ENSMUSG00000025959	Klf7	0.0168486	0
ENSMUSG00000086836	Gm13748	1.31124	0
ENSMUSG00000101895	Gm28981	1.31124	0
ENSMUSG00000025958	Creb1	0.0225645	0
ENSMUSG00000025956	Mettl21a	0.223778	0
ENSMUSG00000070871	Ccnyl1	0.625349	0
ENSMUSG00000045005	Fzd5	0.879525	0
ENSMUSG00000051344	Plekhm3	0.475871	0
ENSMUSG00000025955	Akr1cl	0.311241	0
ENSMUSG00000025946	Pth2r	0.726278	0
ENSMUSG00000026004	Kansl1l	0.408538	0
ENSMUSG00000026003	Acadl	1.43677	0
ENSMUSG00000025991	Cps1	1.31124	0
ENSMUSG00000086204	Gm15668	1.31124	0
ENSMUSG00000087514	Gm16076	1.31124	0
ENSMUSG00000099804	Gm28497	1.31124	0
ENSMUSG00000100354	Gm29113	1.31124	0
ENSMUSG00000101156	Gm29114	1.31124	0
ENSMUSG00000025997	Ikzf2	0.00867801	0
ENSMUSG00000100815	Gm29112	1.31124	0
ENSMUSG00000099954	Gm28112	1.31124	0
ENSMUSG00000053153	Spag16	1.08885	0
ENSMUSG00000050296	Abca12	1.31124	0
ENSMUSG00000026192	Atic	0.398393	0
ENSMUSG00000073652	Apol7d	0.311241	0
ENSMUSG00000099707	Gm8883	1.31124	0
ENSMUSG00000101211	Gm28818	1.31124	0
ENSMUSG00000101848	4933417E11Rik	1.31124	0
ENSMUSG00000102123	Gm4319	0.311241	0
ENSMUSG00000039395	Mreg	0.311241	0
ENSMUSG00000026189	Pecr	0.240851	0
ENSMUSG00000026188	Tmem169	0.483193	0
ENSMUSG00000039372	2023-03-04	0.0938232	0
ENSMUSG00000110712	Gm39662	0.311241	0
ENSMUSG00000046330	Rpl37a	0.159694	0
ENSMUSG00000101968	1700027A15Rik	0.311241	0
ENSMUSG00000026182	Tnp1	1.31124	0
ENSMUSG00000101112	Gm29185	1.31124	0
ENSMUSG00000099877	Pinc	1.31124	0
ENSMUSG00000101812	D530049I02Rik	1.31124	0
ENSMUSG00000100444	C530043A13Rik	1.31124	0
ENSMUSG00000100301	6030407O03Rik	1.31124	0
ENSMUSG00000101344	Gm29183	1.31124	0
ENSMUSG00000055322	Tns1	0.989313	0
ENSMUSG00000061815	Rufy4	1.31124	0
ENSMUSG00000026180	Cxcr2	3.31124	0
ENSMUSG00000048480	Cxcr1	1.31124	0
ENSMUSG00000064272	Gpbar1	0.311241	0
ENSMUSG00000006299	Aamp	0.0436455	0
ENSMUSG00000101503	Gm28364	0.311241	0
ENSMUSG00000099931	Gm29358	0.989313	0
ENSMUSG00000073650	Catip	1.31124	0
ENSMUSG00000026177	Slc11a1	0.311241	0
ENSMUSG00000026176	Ctdsp1	0.915312	0
ENSMUSG00000033364	Usp37	0.300352	0
ENSMUSG00000026171	Rnf25	0.219818	0
ENSMUSG00000033276	Stk36	0.600747	0
ENSMUSG00000026170	Cyp27a1	2.31124	0
ENSMUSG00000006542	Prkag3	1.31124	0
ENSMUSG00000033227	Wnt6	2.31124	0
ENSMUSG00000026167	Wnt10a	0.311241	0
ENSMUSG00000089964	Gm16582	2.31124	0
ENSMUSG00000055197	Fev	1.31124	0
ENSMUSG00000047021	Cfap65	1.31124	0
ENSMUSG00000006538	Ihh	1.31124	0
ENSMUSG00000026162	Nhej1	1.31124	0
ENSMUSG00000026205	Slc23a3	0.311241	0
ENSMUSG00000033159	Cnppd1	0.437933	0
ENSMUSG00000049339	Retreg2	0.173569	0
ENSMUSG00000026197	Zfand2b	0.143513	0
ENSMUSG00000026198	Abcb6	0.262661	0
ENSMUSG00000026200	Glb1l	0.726278	0
ENSMUSG00000026202	Tuba4a	0.463244	0
ENSMUSG00000096094	A630095N17Rik	1.31124	0
ENSMUSG00000026203	Dnajb2	0.400878	0
ENSMUSG00000026204	Ptprn	0.177286	0
ENSMUSG00000033061	Resp18	0.2628	0
ENSMUSG00000026209	Dnpep	0.00986006	0
ENSMUSG00000085653	Gm15179	0.311241	0
ENSMUSG00000086053	Gm15178	1.31124	0
ENSMUSG00000033021	Gmppa	0.397656	0
ENSMUSG00000032997	Chpf	0.0667832	0
ENSMUSG00000026211	Obsl1	0.144343	0
ENSMUSG00000026213	Stk11ip	0.363708	0
ENSMUSG00000100553	Gm17751	1.31124	0
ENSMUSG00000101849	Gm28386	2.31124	0
ENSMUSG00000102052	Gm28387	1.31124	0
ENSMUSG00000099561	Gm28410	1.31124	0
ENSMUSG00000090486	BC035947	0.633169	0
ENSMUSG00000012187	Mogat1	0.574275	0
ENSMUSG00000099364	5730419F03Rik	0.311241	0
ENSMUSG00000100562	Gm29611	1.31124	0
ENSMUSG00000032883	Acsl3	0.261685	0
ENSMUSG00000079470	Utp14b	0.311241	0
ENSMUSG00000099706	Gm29536	1.31124	0
ENSMUSG00000047330	Kcne4	1.31124	0
ENSMUSG00000050711	Scg2	0.298424	0
ENSMUSG00000099552	9830004L10Rik	1.31124	0
ENSMUSG00000043230	Fam124b	1.31124	0
ENSMUSG00000101722	Gm29125	1.31124	0
ENSMUSG00000101483	1700016L21Rik	1.31124	0
ENSMUSG00000022591	Gm9747	0.0482064	0
ENSMUSG00000100786	Gm28940	1.31124	0
ENSMUSG00000097564	C430014B12Rik	0.896203	0
ENSMUSG00000026150	Mff	0.00499431	0
ENSMUSG00000101450	Gm28941	0.896203	0
ENSMUSG00000026149	Tm4sf20	1.31124	0
ENSMUSG00000114299	Gm47791	1.31124	0
ENSMUSG00000026159	Agfg1	0.101448	0
ENSMUSG00000113880	A030005L19Rik	2.31124	0
ENSMUSG00000113973	A030014E15Rik	1.31124	0
ENSMUSG00000038496	Slc19a3	0.311241	0
ENSMUSG00000101315	Krtap28-13	1.31124	0
ENSMUSG00000053161	Daw1	1.31124	0
ENSMUSG00000026163	Sphkap	0.176516	0
ENSMUSG00000036766	Dner	0.155077	0
ENSMUSG00000073633	Fbxo36	0.468782	0
ENSMUSG00000026220	Slc16a14	0.0997367	0
ENSMUSG00000052477	C130026I21Rik	1.31124	0
ENSMUSG00000089844	A530032D15Rik	1.31124	0
ENSMUSG00000089714	Gm16092	1.31124	0
ENSMUSG00000070034	Sp110	1.31124	0
ENSMUSG00000070031	Sp140	2.8962	0
ENSMUSG00000090246	Gm17017	1.31124	0
ENSMUSG00000026222	Sp100	1.31124	0
ENSMUSG00000052760	A630001G21Rik	1.31124	0
ENSMUSG00000100217	9930111H07Rik	1.31124	0
ENSMUSG00000026224	4933407L21Rik	0.503886	0
ENSMUSG00000100108	Gm28100	1.31124	0
ENSMUSG00000026226	Spata3	0.311241	0
ENSMUSG00000026228	Htr2b	0.738662	0
ENSMUSG00000062590	Armc9	0.00513765	0
ENSMUSG00000087538	Gm16341	1.31124	0
ENSMUSG00000079445	B3gnt7	1.04821	0
ENSMUSG00000026234	Ncl	0.129963	0
ENSMUSG00000073627	C130036L24Rik	0.574275	0
ENSMUSG00000026237	Nmur1	1.31124	0
ENSMUSG00000026241	Nppc	2.04821	0
ENSMUSG00000100768	Gm29055	2.31124	0
ENSMUSG00000036500	Akp3	0.311241	0
ENSMUSG00000026247	Ecel1	1.31124	0
ENSMUSG00000036480	Prss56	2.31124	0
ENSMUSG00000026251	Chrnd	1.31124	0
ENSMUSG00000026253	Chrng	1.31124	0
ENSMUSG00000026255	Efhd1	0.118596	0
ENSMUSG00000089821	Efhd1os	1.31124	0
ENSMUSG00000079436	Kcnj13	1.31124	0
ENSMUSG00000026288	Inpp5d	1.31124	0
ENSMUSG00000026289	Atg16l1	0.418156	0
ENSMUSG00000070738	Dgkd	0.405159	0
ENSMUSG00000092220	Gm20528	1.31124	0
ENSMUSG00000090124	Ugt1a7c	1.31124	0
ENSMUSG00000090145	Ugt1a6b	1.31124	0
ENSMUSG00000054545	Ugt1a6a	1.31124	0
ENSMUSG00000079429	Mroh2a	0.311241	0
ENSMUSG00000044783	Hjurp	0.148302	0
ENSMUSG00000026295	Spp2	0.481166	0
ENSMUSG00000062310	Glrp1	1.31124	0
ENSMUSG00000100798	Gm19589	1.31124	0
ENSMUSG00000100367	Gm29336	1.31124	0
ENSMUSG00000049866	Arl4c	0.159742	0
ENSMUSG00000097398	Platr5	1.31124	0
ENSMUSG00000036206	Sh3bp4	0.359069	0
ENSMUSG00000101662	Gm28499	1.31124	0
ENSMUSG00000102009	4933400F21Rik	1.31124	0
ENSMUSG00000092627	D130058E05Rik	0.0888484	0
ENSMUSG00000067081	Asb18	1.31124	0
ENSMUSG00000026301	Iqca	1.31124	0
ENSMUSG00000100850	4930434B07Rik	1.31124	0
ENSMUSG00000044337	Ackr3	0.796668	0
ENSMUSG00000101028	Gm28723	0.311241	0
ENSMUSG00000101997	Gm28722	1.31124	0
ENSMUSG00000056128	Gm9991	1.31124	0
ENSMUSG00000026303	Mlph	1.31124	0
ENSMUSG00000090550	Prlh	1.31124	0
ENSMUSG00000026304	Rab17	2.31124	0
ENSMUSG00000100791	Gm28199	1.31124	0
ENSMUSG00000070732	Rbm44	1.31124	0
ENSMUSG00000034353	Ramp1	0.574275	0
ENSMUSG00000034343	Ube2f	0.0385313	0
ENSMUSG00000090322	Gm17090	1.31124	0
ENSMUSG00000049515	Espnl	1.31124	0
ENSMUSG00000026308	Klhl30	1.31124	0
ENSMUSG00000100253	1700020N18Rik	1.31124	0
ENSMUSG00000067071	Hes6	0.340866	0
ENSMUSG00000055866	Per2	0.481166	0
ENSMUSG00000100151	Gm28382	1.31124	0
ENSMUSG00000026311	Asb1	0.10479	0
ENSMUSG00000101705	Gm28380	1.31124	0
ENSMUSG00000100980	Gm29100	1.31124	0
ENSMUSG00000007805	Twist2	1.31124	0
ENSMUSG00000026313	Hdac4	0.234619	0
ENSMUSG00000067064	Olfr1416	1.31124	0
ENSMUSG00000061616	Olfr12	1.31124	0
ENSMUSG00000044055	Otos	1.8962	0
ENSMUSG00000100546	Gm29483	1.31124	0
ENSMUSG00000034220	Gpc1	0.172264	0
ENSMUSG00000101995	Gm29480	1.31124	0
ENSMUSG00000034212	Ankmy1	0.726278	0
ENSMUSG00000097251	5033417F24Rik	0.0888484	0
ENSMUSG00000026271	Gpr35	1.8962	0
ENSMUSG00000045091	Aqp12	1.31124	0
ENSMUSG00000101378	Gm28086	1.31124	0
ENSMUSG00000026272	Agxt	1.31124	0
ENSMUSG00000034159	Mab21l4	0.311241	0
ENSMUSG00000084989	Crocc2	2.31124	0
ENSMUSG00000047793	Sned1	0.311241	0
ENSMUSG00000026273	Mterf4	0.433923	0
ENSMUSG00000101172	Gm28535	0.989313	0
ENSMUSG00000034088	Hdlbp	0.110121	0
ENSMUSG00000034066	Farp2	0.0633133	0
ENSMUSG00000026277	Stk25	0.0139462	0
ENSMUSG00000100927	Gm28536	0.311241	0
ENSMUSG00000026279	Thap4	0.07129	0
ENSMUSG00000026280	Atg4b	0.176081	0
ENSMUSG00000073609	D2hgdh	0.146854	0
ENSMUSG00000073608	Gal3st2c	1.31124	0
ENSMUSG00000026285	Pdcd1	1.31124	0
ENSMUSG00000040710	St8sia4	0.533633	0
ENSMUSG00000040693	Slco4c1	0.311241	0
ENSMUSG00000100454	Gm28901	0.0382223	0
ENSMUSG00000026335	Pam	0.428764	0
ENSMUSG00000100182	1810006J02Rik	1.31124	0
ENSMUSG00000100009	Gm7967	1.31124	0
ENSMUSG00000067028	Cntnap5b	0.924218	0
ENSMUSG00000099669	Gm29012	1.31124	0
ENSMUSG00000047496	Rnf152	0.545706	0
ENSMUSG00000097482	Gm17634	0.311241	0
ENSMUSG00000101214	Gm28403	1.31124	0
ENSMUSG00000056536	Pign	0.266847	0
ENSMUSG00000100672	Gm28404	1.31124	0
ENSMUSG00000026321	Tnfrsf11a	0.118596	0
ENSMUSG00000038866	Zcchc2	0.359069	0
ENSMUSG00000101583	Gm20753	1.31124	0
ENSMUSG00000054006	D630008O14Rik	1.31124	0
ENSMUSG00000009907	Vps4b	0.209361	0
ENSMUSG00000067006	Serpinb5	0.311241	0
ENSMUSG00000026327	Serpinb11	1.31124	0
ENSMUSG00000067001	Serpinb7	1.31124	0
ENSMUSG00000062345	Serpinb2	2.31124	0
ENSMUSG00000026315	Serpinb8	1.31124	0
ENSMUSG00000100457	D830032E09Rik	1.31124	0
ENSMUSG00000026312	Cdh7	0.028841	0
ENSMUSG00000047216	Cdh19	1.31124	0
ENSMUSG00000097648	9330185C12Rik	1.31124	0
ENSMUSG00000070695	Cntnap5a	0.221973	0
ENSMUSG00000102030	Gm29106	1.31124	0
ENSMUSG00000064302	Clasp1	0.10028	0
ENSMUSG00000107722	2900060B14Rik	0.0482064	0
ENSMUSG00000026380	Tfcp2l1	0.311241	0
ENSMUSG00000048402	Gli2	1.8962	0
ENSMUSG00000097408	Gm26831	1.31124	0
ENSMUSG00000037035	Inhbb	0.233238	0
ENSMUSG00000101731	3830432H09Rik	1.31124	0
ENSMUSG00000026383	Epb41l5	0.359069	0
ENSMUSG00000101224	Gm28209	1.31124	0
ENSMUSG00000036975	Tmem177	0.0482064	0
ENSMUSG00000036962	Cfap221	0.0888484	0
ENSMUSG00000026387	Sctr	1.31124	0
ENSMUSG00000050777	Tmem37	1.57428	0
ENSMUSG00000026385	Dbi	0.0676647	0
ENSMUSG00000058665	En1	1.31124	0
ENSMUSG00000101922	Gm29345	1.31124	0
ENSMUSG00000097881	Celrr	1.31124	0
ENSMUSG00000003721	Insig2	0.253602	0
ENSMUSG00000026339	Ccdc93	0.129037	0
ENSMUSG00000085857	Gm15392	1.31124	0
ENSMUSG00000050534	Htr5b	0.896203	0
ENSMUSG00000001674	Ddx18	0.256199	0
ENSMUSG00000036815	Dpp10	0.531022	0
ENSMUSG00000026342	Slc35f5	0.326038	0
ENSMUSG00000026348	Acmsd	1.31124	0
ENSMUSG00000051590	Map3k19	1.31124	0
ENSMUSG00000036104	Rab3gap1	0.240319	0
ENSMUSG00000036086	Zranb3	0.1537	0
ENSMUSG00000099760	Gm28800	1.31124	0
ENSMUSG00000056211	R3hdm1	0.0888484	0
ENSMUSG00000026353	Ubxn4	0.0563426	0
ENSMUSG00000026355	Mcm6	0.274715	0
ENSMUSG00000026356	Dars	0.0236642	0
ENSMUSG00000045382	Cxcr4	1.31124	0
ENSMUSG00000097283	Gm26686	1.31124	0
ENSMUSG00000087691	Gm15674	0.311241	0
ENSMUSG00000026399	Cd55	0.970204	0
ENSMUSG00000042554	Zp3r	2.31124	0
ENSMUSG00000026405	C4bp	1.31124	0
ENSMUSG00000046404	Yod1	0.195764	0
ENSMUSG00000099556	Gm28857	1.31124	0
ENSMUSG00000100106	Gm28856	0.311241	0
ENSMUSG00000026415	Fcamr	1.31124	0
ENSMUSG00000086706	Gm15848	1.31124	0
ENSMUSG00000026417	Pigr	1.31124	0
ENSMUSG00000042474	Fcmr	0.311241	0
ENSMUSG00000026416	Il20	1.31124	0
ENSMUSG00000016524	Il19	1.31124	0
ENSMUSG00000016529	Il10	1.31124	0
ENSMUSG00000016528	Mapkapk2	0.0111171	0
ENSMUSG00000016526	Dyrk3	0.780726	0
ENSMUSG00000026430	Rassf5	0.250868	0
ENSMUSG00000042349	Ikbke	2.31124	0
ENSMUSG00000026425	Srgap2	0.0758627	0
ENSMUSG00000101778	Gm29488	0.311241	0
ENSMUSG00000004552	Ctse	1.31124	0
ENSMUSG00000052688	Rab7b	1.31124	0
ENSMUSG00000042268	Slc26a9	0.311241	0
ENSMUSG00000042251	Pm20d1	1.31124	0
ENSMUSG00000013275	Slc41a1	0.348715	0
ENSMUSG00000026433	Rab29	1.31124	0
ENSMUSG00000026435	Slc45a3	1.31124	0
ENSMUSG00000059149	Mfsd4a	0.102294	0
ENSMUSG00000099874	Gm29629	0.726278	0
ENSMUSG00000118219	Gm29695	2.8962	0
ENSMUSG00000066936	Gm10188	1.31124	0
ENSMUSG00000101549	Gm29630	1.31124	0
ENSMUSG00000009772	Nuak2	0.687804	0
ENSMUSG00000100658	F730311O21Rik	2.31124	0
ENSMUSG00000042066	Tmcc2	0.379628	0
ENSMUSG00000090079	Gm15849	1.31124	0
ENSMUSG00000026439	Rbbp5	0.0888484	0
ENSMUSG00000048174	Tmem81	2.31124	0
ENSMUSG00000053024	Cntn2	0.216084	0
ENSMUSG00000026442	Nfasc	0.00769121	0
ENSMUSG00000101126	Gm10538	1.31124	0
ENSMUSG00000054387	Mdm4	0.028841	0
ENSMUSG00000101102	Gm28609	1.31124	0
ENSMUSG00000115958	Gm28040	2.8962	0
ENSMUSG00000070643	Sox13	0.211705	0
ENSMUSG00000100830	Gm28441	1.31124	0
ENSMUSG00000010311	Optc	1.15924	0
ENSMUSG00000090208	Gm15851	0.311241	0
ENSMUSG00000041577	Prelp	2.31124	0
ENSMUSG00000100987	Gm1627	1.31124	0
ENSMUSG00000041559	Fmod	1.31124	0
ENSMUSG00000026450	Chit1	1.31124	0
ENSMUSG00000026459	Myog	1.31124	0
ENSMUSG00000042305	Tmem183a	0.0361632	0
ENSMUSG00000026456	Cyb5r1	0.574275	0
ENSMUSG00000026457	Adipor1	0.167967	0
ENSMUSG00000026455	Klhl12	0.0466459	0
ENSMUSG00000046367	Mgat4e	1.31124	0
ENSMUSG00000042207	Kdm5b	0.113398	0
ENSMUSG00000097435	Gm26783	0.311241	0
ENSMUSG00000026452	Syt2	0.311241	0
ENSMUSG00000026429	Ube2t	0.311241	0
ENSMUSG00000031506	Ptpn7	0.311241	0
ENSMUSG00000026424	Gpr37l1	2.8962	0
ENSMUSG00000003051	Elf3	0.311241	0
ENSMUSG00000062580	Timm17a	0.00867801	0
ENSMUSG00000048096	Lmod1	1.31124	0
ENSMUSG00000041879	Ipo9	0.192596	0
ENSMUSG00000100620	Gm28277	1.31124	0
ENSMUSG00000054412	Gm4793	1.63317	0
ENSMUSG00000041801	Phlda3	0.136466	0
ENSMUSG00000041782	Lad1	2.31124	0
ENSMUSG00000026414	Tnnt2	1.8962	0
ENSMUSG00000026413	Pkp1	0.648276	0
ENSMUSG00000051985	Igfn1	1.31124	0
ENSMUSG00000026411	Tmem9	0.0816529	0
ENSMUSG00000097918	Ascl5	1.31124	0
ENSMUSG00000026407	Cacna1s	1.31124	0
ENSMUSG00000102717	Gm37759	1.31124	0
ENSMUSG00000086264	Gm15850	1.31124	0
ENSMUSG00000041642	Kif21b	0.204326	0
ENSMUSG00000087230	Mroh3	1.31124	0
ENSMUSG00000041605	Inava	2.8962	0
ENSMUSG00000097433	Gm26781	0.726278	0
ENSMUSG00000041570	Camsap2	0.0155022	0
ENSMUSG00000097403	9230116N13Rik	0.726278	0
ENSMUSG00000026404	Ddx59	0.202306	0
ENSMUSG00000041498	Kif14	0.574275	0
ENSMUSG00000104414	Gm37799	1.31124	0
ENSMUSG00000097229	Platr23	1.31124	0
ENSMUSG00000041483	Zfp281	0.347042	0
ENSMUSG00000097448	Platr22	1.31124	0
ENSMUSG00000098243	Gm4258	0.150041	0
ENSMUSG00000098145	Gm26936	1.8962	0
ENSMUSG00000098206	A430106G13Rik	0.416594	0
ENSMUSG00000026395	Ptprc	1.31124	0
ENSMUSG00000079283	2310009B15Rik	0.0487338	0
ENSMUSG00000056268	Dennd1b	0.380503	0
ENSMUSG00000104900	4930596I21Rik	1.31124	0
ENSMUSG00000063681	Crb1	0.490211	0
ENSMUSG00000103844	4933436E23Rik	2.31124	0
ENSMUSG00000033952	Aspm	0.311241	0
ENSMUSG00000026365	Cfh	1.31124	0
ENSMUSG00000052726	Kcnt2	0.311241	0
ENSMUSG00000018189	Uchl5	0.0315409	0
ENSMUSG00000100455	Gm29170	0.40435	0
ENSMUSG00000026360	Rgs2	0.0217342	0
ENSMUSG00000051079	Rgs13	0.311241	0
ENSMUSG00000026358	Rgs1	1.31124	0
ENSMUSG00000026357	Rgs18	1.31124	0
ENSMUSG00000087627	A230059L01Rik	0.311241	0
ENSMUSG00000101011	Gm29398	1.31124	0
ENSMUSG00000097754	Ptgs2os2	1.31124	0
ENSMUSG00000099447	2310030A07Rik	1.8962	0
ENSMUSG00000006005	Tpr	0.0672399	0
ENSMUSG00000006014	Prg4	1.31124	0
ENSMUSG00000066842	Hmcn1	0.195764	0
ENSMUSG00000093650	Gm20631	2.31124	0
ENSMUSG00000026484	Rnf2	0.0342601	0
ENSMUSG00000026483	Fam129a	0.0482064	0
ENSMUSG00000043019	Edem3	0.221973	0
ENSMUSG00000032666	1700025G04Rik	0.0556815	0
ENSMUSG00000100685	Gm28610	1.31124	0
ENSMUSG00000032649	Colgalt2	0.655195	0
ENSMUSG00000026482	Rgl1	0.514774	0
ENSMUSG00000086145	Gm15479	1.31124	0
ENSMUSG00000099868	Gm28792	1.31124	0
ENSMUSG00000055547	Apobec4	1.31124	0
ENSMUSG00000026480	Ncf2	0.0888484	0
ENSMUSG00000042772	Smg7	0.226205	0
ENSMUSG00000100394	Gm28791	0.0482064	0
ENSMUSG00000026478	Lamc1	0.200817	0
ENSMUSG00000073538	E330020D12Rik	0.311241	0
ENSMUSG00000042708	Shcbp1l	0.503886	0
ENSMUSG00000042699	Dhx9	0.162907	0
ENSMUSG00000042684	Npl	1.25466	0
ENSMUSG00000100945	Gm29529	1.31124	0
ENSMUSG00000100334	C230024C17Rik	1.31124	0
ENSMUSG00000026475	Rgs16	0.105772	0
ENSMUSG00000045968	Teddm2	0.141316	0
ENSMUSG00000043282	Teddm1b	1.31124	0
ENSMUSG00000047053	Teddm1a	1.31124	0
ENSMUSG00000026473	Glul	0.174472	0
ENSMUSG00000100014	Gm29290	1.31124	0
ENSMUSG00000101903	Gm29291	1.31124	0
ENSMUSG00000100627	A830008E24Rik	1.31124	0
ENSMUSG00000066797	Zfp648	1.31124	0
ENSMUSG00000101880	Gm29282	1.31124	0
ENSMUSG00000096950	Gm9530	0.311241	0
ENSMUSG00000056708	Ier5	0.463244	0
ENSMUSG00000026471	Mr1	1.31124	0
ENSMUSG00000026470	Stx6	0.274356	0
ENSMUSG00000033722	BC034090	0.339255	0
ENSMUSG00000103670	Gm37622	1.31124	0
ENSMUSG00000073535	Gm5532	0.311241	0
ENSMUSG00000033684	Qsox1	0.223778	0
ENSMUSG00000102558	Gm37571	1.31124	0
ENSMUSG00000033671	Cep350	0.0563426	0
ENSMUSG00000026466	Tor1aip1	0.209957	0
ENSMUSG00000050565	Tor1aip2	0.363128	0
ENSMUSG00000103705	4930518J20Rik	0.311241	0
ENSMUSG00000026602	Nphs2	0.311241	0
ENSMUSG00000026601	Axdnd1	1.31124	0
ENSMUSG00000026600	Soat1	1.31124	0
ENSMUSG00000060519	Tor3a	1.31124	0
ENSMUSG00000026594	Ralgps2	0.0753966	0
ENSMUSG00000033544	Angptl1	0.311241	0
ENSMUSG00000101768	Gm28694	0.311241	0
ENSMUSG00000070565	Rasal2	0.227088	0
ENSMUSG00000103971	Gm37679	1.31124	0
ENSMUSG00000073530	Pappa2	0.797769	0
ENSMUSG00000040782	Cop1	0.29698	0
ENSMUSG00000073528	Gm10530	1.31124	0
ENSMUSG00000103719	Gm38039	1.31124	0
ENSMUSG00000090394	4930523C07Rik	1.31124	0
ENSMUSG00000026729	4930562F07Rik	0.311241	0
ENSMUSG00000103693	Gm37529	0.574275	0
ENSMUSG00000103200	Gm37328	1.31124	0
ENSMUSG00000102852	Gm37083	1.31124	0
ENSMUSG00000040423	Rc3h1	0.28376	0
ENSMUSG00000026715	Serpinc1	1.72628	0
ENSMUSG00000104016	Gm37362	1.31124	0
ENSMUSG00000053332	Gas5	0.0986029	0
ENSMUSG00000026709	Dars2	0.372641	0
ENSMUSG00000102864	Gm37634	1.31124	0
ENSMUSG00000026708	Cenpl	0.825814	0
ENSMUSG00000044835	Ankrd45	0.0311329	0
ENSMUSG00000026701	Prdx6	0.104196	0
ENSMUSG00000026700	Tnfsf4	1.31124	0
ENSMUSG00000066755	Tnfsf18	1.31124	0
ENSMUSG00000000817	Fasl	1.31124	0
ENSMUSG00000040297	Suco	0.192028	0
ENSMUSG00000103158	Gm31925	1.31124	0
ENSMUSG00000086277	4930558K02Rik	1.31124	0
ENSMUSG00000103393	Gm38304	0.311241	0
ENSMUSG00000090260	2810442N19Rik	1.31124	0
ENSMUSG00000040225	Prrc2c	0.0687907	0
ENSMUSG00000026692	Fmo4	1.31124	0
ENSMUSG00000040181	Fmo1	1.31124	0
ENSMUSG00000040170	Fmo2	1.31124	0
ENSMUSG00000095576	Fmo6	1.31124	0
ENSMUSG00000026691	Fmo3	1.31124	0
ENSMUSG00000071890	Mroh9	1.31124	0
ENSMUSG00000026585	Kifap3	0.0767755	0
ENSMUSG00000026584	Scyl3	0.418156	0
ENSMUSG00000041396	Mettl18	0.252347	0
ENSMUSG00000026582	Sele	1.31124	0
ENSMUSG00000026581	Sell	2.8962	0
ENSMUSG00000026580	Selp	1.31124	0
ENSMUSG00000090081	Gm16587	1.31124	0
ENSMUSG00000086593	Gm16548	1.31124	0
ENSMUSG00000026579	F5	1.31124	0
ENSMUSG00000040918	Slc19a2	0.616095	0
ENSMUSG00000026578	Ccdc181	0.0616269	0
ENSMUSG00000026575	Nme7	0.357044	0
ENSMUSG00000097281	Gm26685	1.31124	0
ENSMUSG00000103659	Gm32569	0.726278	0
ENSMUSG00000102408	4930568G15Rik	2.31124	0
ENSMUSG00000040848	Sft2d2	0.141316	0
ENSMUSG00000102302	Gm38190	0.0888484	0
ENSMUSG00000040836	Gpr161	0.522745	0
ENSMUSG00000026571	Dcaf6	0.235292	0
ENSMUSG00000102401	Gm37864	1.31124	0
ENSMUSG00000026567	Adcy10	1.31124	0
ENSMUSG00000026566	Mpzl1	0.0217342	0
ENSMUSG00000089829	Gm16565	1.31124	0
ENSMUSG00000005763	Cd247	0.311241	0
ENSMUSG00000097196	Gm26665	1.31124	0
ENSMUSG00000026564	Dusp27	1.31124	0
ENSMUSG00000000544	Gpa33	1.31124	0
ENSMUSG00000040629	Mael	1.31124	0
ENSMUSG00000091393	5330438I03Rik	1.31124	0
ENSMUSG00000103400	Gm15853	0.556353	0
ENSMUSG00000040596	Pogk	0.0263597	0
ENSMUSG00000102548	Gm16701	0.989313	0
ENSMUSG00000097823	Gm16701	0.749362	0
ENSMUSG00000026558	Uck2	0.154736	0
ENSMUSG00000103139	Gm37982	1.31124	0
ENSMUSG00000026687	Aldh9a1	0.0581218	0
ENSMUSG00000052534	Pbx1	0.152672	0
ENSMUSG00000026683	Nuf2	1.31124	0
ENSMUSG00000070532	Ccdc190	0.311241	0
ENSMUSG00000026675	Hsd17b7	0.279532	0
ENSMUSG00000097503	3110045C21Rik	1.31124	0
ENSMUSG00000026670	Uap1	0.297694	0
ENSMUSG00000104266	Gm37748	0.726278	0
ENSMUSG00000103908	Gm37502	1.31124	0
ENSMUSG00000044306	4930500M09Rik	0.311241	0
ENSMUSG00000073494	Sh2d1b2	0.311241	0
ENSMUSG00000102418	Sh2d1b1	1.31124	0
ENSMUSG00000102752	Gm7694	1.31124	0
ENSMUSG00000042800	Spata46	1.31124	0
ENSMUSG00000053925	Gm9929	1.31124	0
ENSMUSG00000026659	Dusp12	0.0403869	0
ENSMUSG00000096968	Gm26620	0.574275	0
ENSMUSG00000070524	Fcrlb	0.159238	0
ENSMUSG00000026656	Fcgr2b	1.31124	0
ENSMUSG00000104340	Gm10522	1.31124	0
ENSMUSG00000059089	Fcgr4	1.31124	0
ENSMUSG00000059498	Fcgr3	2.8962	0
ENSMUSG00000026649	Cfap126	0.825814	0
ENSMUSG00000058076	Sdhc	0.0170577	0
ENSMUSG00000056569	Mpz	0.311241	0
ENSMUSG00000038370	Pcp4l1	0.160921	0
ENSMUSG00000058715	Fcer1g	0.863782	0
ENSMUSG00000013593	Ndufs2	0.16824	0
ENSMUSG00000006403	Adamts4	0.275617	0
ENSMUSG00000103983	Gm20045	0.311241	0
ENSMUSG00000013973	Dedd	0.151164	0
ENSMUSG00000045259	Klhdc9	0.0606973	0
ENSMUSG00000048865	Arhgap30	1.31124	0
ENSMUSG00000091993	B930036N10Rik	0.659164	0
ENSMUSG00000004709	Cd244a	1.31124	0
ENSMUSG00000004707	Ly9	1.31124	0
ENSMUSG00000038179	Slamf7	1.31124	0
ENSMUSG00000015355	Cd48	1.31124	0
ENSMUSG00000038147	Cd84	1.31124	0
ENSMUSG00000104413	Gm37065	1.31124	0
ENSMUSG00000015314	Slamf6	1.31124	0
ENSMUSG00000051251	Nhlh1	1.31124	0
ENSMUSG00000003458	Ncstn	0.280706	0
ENSMUSG00000103380	Gm37756	0.311241	0
ENSMUSG00000026554	Dcaf8	0.307951	0
ENSMUSG00000007122	Casq1	0.223778	0
ENSMUSG00000092085	Gm17224	0.311241	0
ENSMUSG00000102413	Gm36937	0.311241	0
ENSMUSG00000044708	Kcnj10	2.31124	0
ENSMUSG00000050229	Pigm	0.33035	0
ENSMUSG00000026548	Slamf9	1.31124	0
ENSMUSG00000037995	Igsf9	0.935732	0
ENSMUSG00000026547	Tagln2	1.52274	0
ENSMUSG00000026546	Cfap45	0.896203	0
ENSMUSG00000085184	4933439K11Rik	1.31124	0
ENSMUSG00000053318	Slamf8	1.31124	0
ENSMUSG00000037942	Crp	1.31124	0
ENSMUSG00000058981	Olfr1406	1.31124	0
ENSMUSG00000079180	Mptx2	1.31124	0
ENSMUSG00000037849	Ifi206	0.311241	0
ENSMUSG00000043263	Ifi209	1.31124	0
ENSMUSG00000066677	Ifi208	1.31124	0
ENSMUSG00000073490	Ifi207	1.31124	0
ENSMUSG00000073489	Ifi204	1.31124	0
ENSMUSG00000090272	Mndal	0.311241	0
ENSMUSG00000026536	Ifi211	1.31124	0
ENSMUSG00000039997	Ifi203	1.31124	0
ENSMUSG00000026535	Ifi202b	1.31124	0
ENSMUSG00000045381	Olfr433	1.31124	0
ENSMUSG00000051528	Olfr424	1.31124	0
ENSMUSG00000026532	Spta1	1.31124	0
ENSMUSG00000050069	Grem2	0.503886	0
ENSMUSG00000026527	Rgs7	0.356899	0
ENSMUSG00000039783	Kmo	1.31124	0
ENSMUSG00000026525	Opn3	2.04821	0
ENSMUSG00000055214	Pld5	0.181958	0
ENSMUSG00000078184	Rbm8a2	1.31124	0
ENSMUSG00000104021	Gm36536	1.31124	0
ENSMUSG00000057335	Cep170	0.0313466	0
ENSMUSG00000103435	Gm36992	1.31124	0
ENSMUSG00000026504	Sdccag8	0.248957	0
ENSMUSG00000087082	Gm15423	1.31124	0
ENSMUSG00000097892	Gm26801	1.31124	0
ENSMUSG00000102885	Gm37280	1.31124	0
ENSMUSG00000101746	2310043L19Rik	1.31124	0
ENSMUSG00000015962	1700016C15Rik	1.31124	0
ENSMUSG00000102483	Catspere1	0.0888484	0
ENSMUSG00000091476	Catspere2	0.726278	0
ENSMUSG00000070489	4930527J03Rik	0.0888484	0
ENSMUSG00000039630	Hnrnpu	0.153076	0
ENSMUSG00000026492	Tfb2m	0.01906	0
ENSMUSG00000038949	Cnst	0.0990875	0
ENSMUSG00000038936	Sccpdh	0.124038	0
ENSMUSG00000087236	Kif28	0.311241	0
ENSMUSG00000026491	Ahctf1	0.171311	0
ENSMUSG00000104520	Gm37336	1.31124	0
ENSMUSG00000010609	Psen2	0.160299	0
ENSMUSG00000058729	Lin9	0.633169	0
ENSMUSG00000026499	Acbd3	0.206904	0
ENSMUSG00000103649	Gm37768	2.31124	0
ENSMUSG00000103156	Gm38293	1.31124	0
ENSMUSG00000026520	Pycr2	0.029039	0
ENSMUSG00000038793	Lefty1	1.31124	0
ENSMUSG00000026519	Tmem63a	1.31124	0
ENSMUSG00000085563	2210411M09Rik	1.31124	0
ENSMUSG00000038768	9130409I23Rik	1.31124	0
ENSMUSG00000062169	Cnih4	0.133703	0
ENSMUSG00000054135	A430110L20Rik	0.311241	0
ENSMUSG00000050625	Ccdc121	2.31124	0
ENSMUSG00000047369	Dnah14	2.31124	0
ENSMUSG00000004880	Lbr	0.0559837	0
ENSMUSG00000100147	1700047M11Rik	1.31124	0
ENSMUSG00000047539	Fbxo28	0.394899	0
ENSMUSG00000026510	Trp53bp2	0.190947	0
ENSMUSG00000102234	Gm37885	0.311241	0
ENSMUSG00000043429	Ccdc185	1.31124	0
ENSMUSG00000079164	Tlr5	1.31124	0
ENSMUSG00000030768	Disp1	0.0217342	0
ENSMUSG00000042901	Aida	0.051597	0
ENSMUSG00000056050	Mia3	0.0700508	0
ENSMUSG00000072258	Taf1a	0.24711	0
ENSMUSG00000104212	Gm37986	0.311241	0
ENSMUSG00000053461	Hhipl2	1.31124	0
ENSMUSG00000103305	Gm34068	1.31124	0
ENSMUSG00000044854	1700056E22Rik	0.311241	0
ENSMUSG00000103308	Gm37800	1.31124	0
ENSMUSG00000039377	Hlx	1.31124	0
ENSMUSG00000102158	Gm34342	1.31124	0
ENSMUSG00000026621	2023-03-01	0.311241	0
ENSMUSG00000073481	2023-03-02	0.326348	0
ENSMUSG00000039349	C130074G19Rik	1.31124	0
ENSMUSG00000102784	Gm38251	1.31124	0
ENSMUSG00000039318	Rab3gap2	0.341194	0
ENSMUSG00000103613	Gm34882	0.311241	0
ENSMUSG00000026618	Iars2	0.273766	0
ENSMUSG00000104368	2010103J01Rik	1.31124	0
ENSMUSG00000097261	4930532G15Rik	0.989313	0
ENSMUSG00000051295	9630028B13Rik	0.896203	0
ENSMUSG00000097615	Gm2061	0.233238	0
ENSMUSG00000039246	Lyplal1	0.592755	0
ENSMUSG00000103690	A730004F24Rik	1.31124	0
ENSMUSG00000100393	Gm29491	2.31124	0
ENSMUSG00000039224	D1Pas1	1.31124	0
ENSMUSG00000026611	Spata17	1.31124	0
ENSMUSG00000089730	1700007P06Rik	2.31124	0
ENSMUSG00000104245	Gm38155	1.31124	0
ENSMUSG00000103923	Gm37896	1.31124	0
ENSMUSG00000103577	9330162B11Rik	2.31124	0
ENSMUSG00000026609	Ush2a	1.20433	0
ENSMUSG00000037624	Kcnk2	0.144269	0
ENSMUSG00000103669	2900042K21Rik	0.311241	0
ENSMUSG00000104507	A430027H14Rik	0.0888484	0
ENSMUSG00000097925	Gm26574	0.311241	0
ENSMUSG00000026603	Smyd2	0.190316	0
ENSMUSG00000099404	Gm28172	1.8962	0
ENSMUSG00000079045	Prox1os	2.31124	0
ENSMUSG00000103644	Gm29678	1.31124	0
ENSMUSG00000103510	Gm30725	1.31124	0
ENSMUSG00000089872	Rps6kc1	0.0105813	0
ENSMUSG00000026634	Angel2	0.0238929	0
ENSMUSG00000037568	Vash2	0.332302	0
ENSMUSG00000066595	Flvcr1	0.565814	0
ENSMUSG00000097845	A230020J21Rik	0.311241	0
ENSMUSG00000057072	Spata45	2.8962	0
ENSMUSG00000026632	Tatdn3	0.129402	0
ENSMUSG00000062510	Nsl1	2.31124	0
ENSMUSG00000026630	Batf3	2.31124	0
ENSMUSG00000091017	Fam71a	1.31124	0
ENSMUSG00000026628	Atf3	1.98931	0
ENSMUSG00000073478	D730003I15Rik	0.014259	0
ENSMUSG00000103174	Gm37168	2.31124	0
ENSMUSG00000026626	Ppp2r5a	0.436772	0
ENSMUSG00000103114	Gm32200	1.31124	0
ENSMUSG00000037474	Dtl	2.31124	0
ENSMUSG00000037461	Ints7	0.426718	0
ENSMUSG00000102840	Gm38037	1.31124	0
ENSMUSG00000026622	Nek2	0.726278	0
ENSMUSG00000049353	Rd3	0.655195	0
ENSMUSG00000026637	Traf5	0.825814	0
ENSMUSG00000097316	Gm10516	1.31124	0
ENSMUSG00000058248	Kcnh1	0.436772	0
ENSMUSG00000037375	Hhat	0.0217342	0
ENSMUSG00000100872	1700065J18Rik	1.31124	0
ENSMUSG00000016200	Syt14	0.00573823	0
ENSMUSG00000103640	Gm31406	1.31124	0
ENSMUSG00000016181	Utp25	0.948671	0
ENSMUSG00000026638	Irf6	2.31124	0
ENSMUSG00000037318	Traf3ip3	1.31124	0
ENSMUSG00000090080	Gm15872	1.31124	0
ENSMUSG00000089683	4930570N18Rik	1.31124	0
ENSMUSG00000026639	Lamb3	2.8962	0
ENSMUSG00000009633	G0s2	1.71085	0
ENSMUSG00000026640	Plxna2	0.233648	0
ENSMUSG00000016494	Cd34	1.31124	0
ENSMUSG00000097325	Gm16897	0.311241	0
ENSMUSG00000104206	Gm32250	1.31124	0
ENSMUSG00000104077	Gm37027	1.31124	0
ENSMUSG00000026616	Cr2	1.31124	0
ENSMUSG00000050530	Fam171a1	0.0709264	0
ENSMUSG00000026643	Nmt2	0.136743	0
ENSMUSG00000026644	Acbd7	0.0482064	0
ENSMUSG00000026645	Olah	1.31124	0
ENSMUSG00000026646	Suv39h2	0.0444542	0
ENSMUSG00000085043	Gm13184	1.31124	0
ENSMUSG00000039496	Cdnf	0.726278	0
ENSMUSG00000026655	Fam107b	0.235953	0
ENSMUSG00000085656	Gm13180	1.31124	0
ENSMUSG00000026657	Frmd4a	0.251369	0
ENSMUSG00000086921	Gm13189	2.31124	0
ENSMUSG00000102816	Gm37814	0.0217342	0
ENSMUSG00000087355	Gm13187	1.31124	0
ENSMUSG00000102494	Gm36988	0.211705	0
ENSMUSG00000086018	Gm13179	1.02173	0
ENSMUSG00000039449	Prpf18	0.207405	0
ENSMUSG00000048186	Bend7	0.212939	0
ENSMUSG00000026662	Sephs1	0.0407889	0
ENSMUSG00000026669	Mcm10	1.31124	0
ENSMUSG00000086430	4930551O13Rik	1.31124	0
ENSMUSG00000026676	Ccdc3	1.31124	0
ENSMUSG00000039128	Cdc123	0.068008	0
ENSMUSG00000025817	Nudt5	0.120557	0
ENSMUSG00000056718	Gm13199	0.311241	0
ENSMUSG00000025816	Sec61a2	0.242816	0
ENSMUSG00000085818	Gm13267	1.31124	0
ENSMUSG00000025815	Dhtkd1	0.204326	0
ENSMUSG00000102887	Gm10857	1.31124	0
ENSMUSG00000039063	Echdc3	0.574275	0
ENSMUSG00000087125	A230108P19Rik	1.31124	0
ENSMUSG00000087485	Gm13383	1.31124	0
ENSMUSG00000118578	AL845275.1	0.896203	0
ENSMUSG00000039046	Usp6nl	0.205446	0
ENSMUSG00000086109	Gm13391	1.31124	0
ENSMUSG00000002107	Celf2	0.197421	0
ENSMUSG00000087079	Gm13389	0.311241	0
ENSMUSG00000075538	Gm10855	0.311241	0
ENSMUSG00000062319	Gm10115	1.31124	0
ENSMUSG00000085070	Gm13211	1.31124	0
ENSMUSG00000079604	Gm13219	1.31124	0
ENSMUSG00000015619	Gata3	1.31124	0
ENSMUSG00000086618	Gm13256	1.31124	0
ENSMUSG00000075534	Gm13262	1.31124	0
ENSMUSG00000025782	Taf3	0.193059	0
ENSMUSG00000037262	Kin	0.355363	0
ENSMUSG00000037254	Itih2	1.31124	0
ENSMUSG00000086748	Gm13261	1.31124	0
ENSMUSG00000061186	Sfmbt2	0.0767755	0
ENSMUSG00000085257	Gm13264	1.31124	0
ENSMUSG00000102196	Gm38171	1.31124	0
ENSMUSG00000102674	8030442B05Rik	1.31124	0
ENSMUSG00000086006	Gm13293	1.31124	0
ENSMUSG00000026773	Pfkfb3	0.820915	0
ENSMUSG00000102329	Gm10851	1.31124	0
ENSMUSG00000026770	Il2ra	1.31124	0
ENSMUSG00000023206	Il15ra	2.8962	0
ENSMUSG00000026768	Itga8	0.0382223	0
ENSMUSG00000026767	Mindy3	0.0323814	0
ENSMUSG00000026730	Pter	0.825814	0
ENSMUSG00000026726	Cubn	1.31124	0
ENSMUSG00000026723	Trdmt1	0.311241	0
ENSMUSG00000003418	St8sia6	0.701187	0
ENSMUSG00000086657	Stamos	0.726278	0
ENSMUSG00000061531	Tmem236	0.311241	0
ENSMUSG00000026712	Mrc1	0.311241	0
ENSMUSG00000036949	Slc39a12	0.616095	0
ENSMUSG00000084901	Gm13266	0.311241	0
ENSMUSG00000057914	Cacnb2	0.171233	0
ENSMUSG00000104106	Gm10848	2.31124	0
ENSMUSG00000087086	Gm13269	0.726278	0
ENSMUSG00000026707	Nsun6	0.0258386	0
ENSMUSG00000017418	Arl5b	0.054901	0
ENSMUSG00000075520	Malrd1	0.311241	0
ENSMUSG00000026748	Plxdc2	0.566055	0
ENSMUSG00000085100	Gm13324	1.31124	0
ENSMUSG00000062651	H2al2a	1.31124	0
ENSMUSG00000054057	A930004D18Rik	0.825814	0
ENSMUSG00000054074	Skida1	0.130669	0
ENSMUSG00000086340	1810059C17Rik	0.311241	0
ENSMUSG00000026743	Mllt10	0.237492	0
ENSMUSG00000026740	Dnajc1	0.0821068	0
ENSMUSG00000037708	Spag6	1.31124	0
ENSMUSG00000092353	Gm20539	1.31124	0
ENSMUSG00000037683	Armc3	0.311241	0
ENSMUSG00000109733	Gm33940	0.311241	0
ENSMUSG00000026735	Ptf1a	1.31124	0
ENSMUSG00000056329	1810010K12Rik	2.31124	0
ENSMUSG00000026734	4921504E06Rik	1.31124	0
ENSMUSG00000043415	Otud1	0.861438	0
ENSMUSG00000036617	Etl4	0.487766	0
ENSMUSG00000091457	Gm17171	1.31124	0
ENSMUSG00000086418	Gm13362	1.8962	0
ENSMUSG00000075514	Gm13375	0.311241	0
ENSMUSG00000087219	Gm13376	1.31124	0
ENSMUSG00000026679	Enkur	1.31124	0
ENSMUSG00000048550	Thnsl1	0.0989372	0
ENSMUSG00000045967	Gpr158	0.114204	0
ENSMUSG00000026787	Gad2	0.193623	0
ENSMUSG00000026786	Apbb1ip	1.31124	0
ENSMUSG00000026784	Pdss1	0.181958	0
ENSMUSG00000058835	Abi1	0.0989372	0
ENSMUSG00000026781	Acbd5	0.0228096	0
ENSMUSG00000026775	Yme1l1	0.0994565	0
ENSMUSG00000026774	4931423N10Rik	0.311241	0
ENSMUSG00000044103	Il1f9	1.31124	0
ENSMUSG00000026984	Il1f6	1.31124	0
ENSMUSG00000026983	Il1f5	1.31124	0
ENSMUSG00000046845	Il1f10	1.31124	0
ENSMUSG00000026981	Il1rn	3.63317	0
ENSMUSG00000026979	Psd4	1.31124	0
ENSMUSG00000026976	Pax8	1.31124	0
ENSMUSG00000085057	Gm13415	1.31124	0
ENSMUSG00000004113	Cacna1b	0.123381	0
ENSMUSG00000036893	Ehmt1	0.194323	0
ENSMUSG00000026972	Arrdc1	0.0936493	0
ENSMUSG00000036833	Pnpla7	0.851809	0
ENSMUSG00000006476	Nsmf	0.286366	0
ENSMUSG00000036813	Entpd8	1.31124	0
ENSMUSG00000036805	Noxa1	1.31124	0
ENSMUSG00000087028	Gm13387	1.31124	0
ENSMUSG00000078202	Nrarp	0.896203	0
ENSMUSG00000103217	Gm38287	2.8962	0
ENSMUSG00000059555	Tor4a	2.31124	0
ENSMUSG00000013465	Nelfb	0.220475	0
ENSMUSG00000036770	Stpg3	1.31124	0
ENSMUSG00000026969	Fam166a	1.31124	0
ENSMUSG00000036752	Tubb4b	0.00958508	0
ENSMUSG00000006469	Slc34a3	1.31124	0
ENSMUSG00000089953	Rnf224	1.31124	0
ENSMUSG00000036731	Cysrt1	1.31124	0
ENSMUSG00000044628	Rnf208	0.207618	0
ENSMUSG00000006471	Ndor1	0.0809432	0
ENSMUSG00000026961	Lrrc26	2.31124	0
ENSMUSG00000036646	Man1b1	0.00457944	0
ENSMUSG00000015085	Entpd2	0.311241	0
ENSMUSG00000036587	Fut7	1.31124	0
ENSMUSG00000026944	Abca2	0.238927	0
ENSMUSG00000015093	Clic3	1.31124	0
ENSMUSG00000026943	Lcn12	1.31124	0
ENSMUSG00000015083	C8g	1.8962	0
ENSMUSG00000026942	Traf2	0.155963	0
ENSMUSG00000036504	Phpt1	0.0223529	0
ENSMUSG00000015087	Rabl6	0.0342334	0
ENSMUSG00000052403	Fcnaos	1.31124	0
ENSMUSG00000026940	Ccdc183	0.311241	0
ENSMUSG00000026939	Tmem141	0.342135	0
ENSMUSG00000026938	Fcna	2.31124	0
ENSMUSG00000047356	Lcn10	0.311241	0
ENSMUSG00000087612	A230005M16Rik	1.31124	0
ENSMUSG00000079539	Obp2b	1.31124	0
ENSMUSG00000069080	Lcn11	1.31124	0
ENSMUSG00000059625	Sohlh1	1.31124	0
ENSMUSG00000026933	Camsap1	0.099912	0
ENSMUSG00000026932	Nacc2	0.311241	0
ENSMUSG00000087595	1810012K08Rik	0.311241	0
ENSMUSG00000085545	Gm13553	1.31124	0
ENSMUSG00000098977	Gm27196	1.31124	0
ENSMUSG00000036327	Qsox2	0.265917	0
ENSMUSG00000026930	Gpsm1	0.0397778	0
ENSMUSG00000086779	Gm13562	2.31124	0
ENSMUSG00000036281	Snapc4	0.726278	0
ENSMUSG00000085767	Gm13563	0.0888484	0
ENSMUSG00000026927	Entr1	0.0779898	0
ENSMUSG00000026925	Inpp5e	0.226352	0
ENSMUSG00000026924	Sec16a	0.199348	0
ENSMUSG00000086714	0610009E02Rik	1.07678	0
ENSMUSG00000085543	Gm13568	1.31124	0
ENSMUSG00000026923	Notch1	1.31124	0
ENSMUSG00000026922	Agpat2	1.8962	0
ENSMUSG00000086775	Snhg7os	1.31124	0
ENSMUSG00000015787	Abo	1.31124	0
ENSMUSG00000036160	Surf6	0.161494	0
ENSMUSG00000014867	Surf4	0.281026	0
ENSMUSG00000049897	Stkld1	0.574275	0
ENSMUSG00000052406	Rexo4	0.0172496	0
ENSMUSG00000014852	Adamts13	0.311241	0
ENSMUSG00000015488	Cacfd1	0.409216	0
ENSMUSG00000087364	Gm13398	1.31124	0
ENSMUSG00000000889	Dbh	0.726278	0
ENSMUSG00000009614	Sardh	1.31124	0
ENSMUSG00000091192	Sardhos	1.31124	0
ENSMUSG00000009621	Vav2	0.702432	0
ENSMUSG00000086669	AA645442	1.31124	0
ENSMUSG00000109946	Brd3os	0.0206507	0
ENSMUSG00000026918	Brd3	0.0935188	0
ENSMUSG00000085929	Gm13421	0.673811	0
ENSMUSG00000015846	Rxra	0.775188	0
ENSMUSG00000085766	2810430I11Rik	1.31124	0
ENSMUSG00000026837	Col5a1	0.763753	0
ENSMUSG00000086425	F730016J06Rik	2.31124	0
ENSMUSG00000026833	Olfm1	0.121754	0
ENSMUSG00000087196	Gm13373	1.31124	0
ENSMUSG00000035829	Ppp1r26	0.192596	0
ENSMUSG00000035772	Mrps2	0.0369473	0
ENSMUSG00000026818	Cel	1.31124	0
ENSMUSG00000026816	Gtf3c5	0.0146238	0
ENSMUSG00000026812	Tsc1	0.441301	0
ENSMUSG00000026809	Spaca9	2.31124	0
ENSMUSG00000026807	Ak8	0.896203	0
ENSMUSG00000035666	Gtf3c4	0.0559837	0
ENSMUSG00000026805	Barhl1	1.31124	0
ENSMUSG00000079502	Cfap77	1.72628	0
ENSMUSG00000043535	Setx	0.207218	0
ENSMUSG00000035513	Ntng2	0.173737	0
ENSMUSG00000079499	6530402F18Rik	0.0888484	0
ENSMUSG00000086994	Gm13402	1.31124	0
ENSMUSG00000079497	Gm13420	1.31124	0
ENSMUSG00000075425	Gm13547	0.311241	0
ENSMUSG00000069020	Urm1	0.0661283	0
ENSMUSG00000039787	Cercam	0.35431	0
ENSMUSG00000026790	Odf2	0.132904	0
ENSMUSG00000057738	Sptan1	0.0311329	0
ENSMUSG00000026785	Pkn3	1.31124	0
ENSMUSG00000039686	Zer1	0.111932	0
ENSMUSG00000039648	Kyat1	0.272767	0
ENSMUSG00000007476	Lrrc8a	0.500275	0
ENSMUSG00000079484	Phyhd1	0.311241	0
ENSMUSG00000075419	Dolk	0.0931938	0
ENSMUSG00000084892	Gm14471	0.311241	0
ENSMUSG00000026860	Sh3glb2	0.0552006	0
ENSMUSG00000026858	Miga2	0.463244	0
ENSMUSG00000026853	Crat	0.151584	0
ENSMUSG00000085275	Gm14487	1.31124	0
ENSMUSG00000047363	Cstad	0.503886	0
ENSMUSG00000087268	Gm14486	0.726278	0
ENSMUSG00000075416	Gm14488	1.31124	0
ENSMUSG00000085491	4930527E20Rik	1.31124	0
ENSMUSG00000039476	Prrx2	0.503886	0
ENSMUSG00000050737	Ptges	0.528832	0
ENSMUSG00000026848	Tor1b	0.102654	0
ENSMUSG00000026854	Usp20	0.160824	0
ENSMUSG00000087430	Gm13405	1.31124	0
ENSMUSG00000062661	Ncs1	0.00209884	0
ENSMUSG00000076441	Ass1	0.400122	0
ENSMUSG00000079466	Prdm12	0.311241	0
ENSMUSG00000039356	Exosc2	0.054901	0
ENSMUSG00000087549	Gm13427	0.311241	0
ENSMUSG00000026842	Abl1	0.648276	0
ENSMUSG00000026841	Fibcd1	0.586182	0
ENSMUSG00000086356	Gm13441	1.31124	0
ENSMUSG00000001864	Aif1l	0.726278	0
ENSMUSG00000085737	Gm13442	1.31124	0
ENSMUSG00000001855	Nup214	0.198766	0
ENSMUSG00000086192	Gm13609	1.31124	0
ENSMUSG00000050592	Fam78a	0.533633	0
ENSMUSG00000090157	Gm16534	2.31124	0
ENSMUSG00000051373	Plpp7	0.262093	0
ENSMUSG00000086216	Gm13610	2.31124	0
ENSMUSG00000039254	Pomt1	0.336332	0
ENSMUSG00000026825	Dnm1	0.0483792	0
ENSMUSG00000026822	Lcn2	0.311241	0
ENSMUSG00000026820	Ptges2	0.241339	0
ENSMUSG00000026819	Slc25a25	0.148105	0
ENSMUSG00000039157	Fam102a	0.777809	0
ENSMUSG00000046854	Pip5kl1	0.387862	0
ENSMUSG00000026814	Eng	1.79667	0
ENSMUSG00000009555	Cdk9	0.14956	0
ENSMUSG00000059013	Sh2d3c	0.11569	0
ENSMUSG00000009551	6330409D20Rik	2.31124	0
ENSMUSG00000039021	Ttc16	0.311241	0
ENSMUSG00000009563	Tor2a	0.346006	0
ENSMUSG00000038987	Cfap157	0.726278	0
ENSMUSG00000026796	Fam129b	0.663543	0
ENSMUSG00000026791	Slc2a8	0.497654	0
ENSMUSG00000085087	Gm13528	1.31124	0
ENSMUSG00000004105	Angptl2	0.311241	0
ENSMUSG00000085742	Gm13536	1.31124	0
ENSMUSG00000026788	Zbtb43	0.0813732	0
ENSMUSG00000038765	Lmx1b	2.31124	0
ENSMUSG00000052951	C130021I20Rik	1.31124	0
ENSMUSG00000085463	9430024E24Rik	0.311241	0
ENSMUSG00000038740	Mvb12b	0.0826539	0
ENSMUSG00000086484	Nron	1.31124	0
ENSMUSG00000085987	Gm13403	1.31124	0
ENSMUSG00000086904	Gm13404	1.31124	0
ENSMUSG00000087461	C230014O12Rik	1.31124	0
ENSMUSG00000103413	Gm38389	1.31124	0
ENSMUSG00000084908	C79798	1.31124	0
ENSMUSG00000038696	Mapkap1	0.0551147	0
ENSMUSG00000026867	Gapvd1	0.0338209	0
ENSMUSG00000026864	Hspa5	0.00246987	0
ENSMUSG00000070953	Rabepk	0.337713	0
ENSMUSG00000107167	Gm34653	1.31124	0
ENSMUSG00000026870	Cutal	1.31124	0
ENSMUSG00000026873	Phf19	1.31124	0
ENSMUSG00000035875	AI182371	0.311241	0
ENSMUSG00000057110	Cntrl	0.749362	0
ENSMUSG00000084768	Gm13605	1.31124	0
ENSMUSG00000026879	Gsn	0.726278	0
ENSMUSG00000035778	Ggta1	2.31124	0
ENSMUSG00000026883	Dab2ip	0.209839	0
ENSMUSG00000086449	9030204H09Rik	0.726278	0
ENSMUSG00000026890	Lhx6	1.31124	0
ENSMUSG00000087187	Gm13431	1.31124	0
ENSMUSG00000068950	Olfr338	1.31124	0
ENSMUSG00000096822	Olfr344	1.31124	0
ENSMUSG00000075383	Olfr351	1.31124	0
ENSMUSG00000059429	Olfr365	1.31124	0
ENSMUSG00000068947	Olfr366	1.31124	0
ENSMUSG00000009030	Pdcl	0.26432	0
ENSMUSG00000066798	Zbtb6	0.436772	0
ENSMUSG00000050714	Zbtb26	0.109607	0
ENSMUSG00000026915	Strbp	0.0846312	0
ENSMUSG00000053164	Gpr21	0.370134	0
ENSMUSG00000035403	Crb2	0.574275	0
ENSMUSG00000087294	Gm13556	0.311241	0
ENSMUSG00000000247	Lhx2	0.106421	0
ENSMUSG00000098383	Gm27197	0.311241	0
ENSMUSG00000085950	Gm13589	0.726278	0
ENSMUSG00000026749	Nek6	0.053443	0
ENSMUSG00000026751	Nr5a1	1.31124	0
ENSMUSG00000063972	Nr6a1	0.418156	0
ENSMUSG00000046618	Olfml2a	1.31124	0
ENSMUSG00000085755	Gm13496	1.31124	0
ENSMUSG00000035295	Wdr38	0.311241	0
ENSMUSG00000062997	Rpl35	0.344408	0
ENSMUSG00000026754	Golga1	0.212751	0
ENSMUSG00000026753	Ppp6c	0.0438749	0
ENSMUSG00000049252	Lrp1b	0.0402795	0
ENSMUSG00000026866	Kynu	0.223778	0
ENSMUSG00000085089	Arhgap15os	1.31124	0
ENSMUSG00000036890	Gtdc1	0.159238	0
ENSMUSG00000100135	Gm28643	1.31124	0
ENSMUSG00000086644	Gm13470	1.31124	0
ENSMUSG00000086353	Gm13481	0.311241	0
ENSMUSG00000052155	Acvr2a	0.294562	0
ENSMUSG00000026761	Orc4	0.0797173	0
ENSMUSG00000069495	Epc2	0.166851	0
ENSMUSG00000026764	Kif5c	0.0208847	0
ENSMUSG00000026765	Lypd6b	0.128377	0
ENSMUSG00000085357	Gm13480	1.31124	0
ENSMUSG00000026766	Mmadhc	0.140584	0
ENSMUSG00000085862	Gm13483	0.0888484	0
ENSMUSG00000115545	Gm48908	0.311241	0
ENSMUSG00000085429	Gm13485	0.311241	0
ENSMUSG00000017144	Rnd3	0.227583	0
ENSMUSG00000086523	Gm13499	0.0888484	0
ENSMUSG00000085014	Gm13490	0.311241	0
ENSMUSG00000026946	Nmi	1.31124	0
ENSMUSG00000053475	Tnfaip6	2.31124	0
ENSMUSG00000036202	Rif1	0.167788	0
ENSMUSG00000026950	Neb	2.04821	0
ENSMUSG00000086447	Gm13522	1.31124	0
ENSMUSG00000085315	A430018G15Rik	1.21813	0
ENSMUSG00000017412	Cacnb4	0.0563426	0
ENSMUSG00000036053	Fmnl2	0.236694	0
ENSMUSG00000061136	Prpf40a	0.122207	0
ENSMUSG00000087040	Gm14033	1.31124	0
ENSMUSG00000026824	Kcnj3	0.590395	0
ENSMUSG00000084938	BB557941	2.8962	0
ENSMUSG00000026828	Galnt5	0.311241	0
ENSMUSG00000026830	Ermn	0.481166	0
ENSMUSG00000026832	Cytip	2.31124	0
ENSMUSG00000086862	Gm13546	1.31124	0
ENSMUSG00000026834	Acvr1c	1.8962	0
ENSMUSG00000086129	Gm13558	1.8962	0
ENSMUSG00000036641	Ccdc148	0.948671	0
ENSMUSG00000026991	Pkp4	0.147265	0
ENSMUSG00000035168	Tanc1	0.526969	0
ENSMUSG00000026988	Wdsub1	0.574275	0
ENSMUSG00000026987	Baz2b	0.136545	0
ENSMUSG00000085975	Gm13572	0.726278	0
ENSMUSG00000086603	Gm13620	1.72628	0
ENSMUSG00000026977	2023-03-07	0.104163	0
ENSMUSG00000060703	Cd302	0.558762	0
ENSMUSG00000026980	Ly75	1.46324	0
ENSMUSG00000086196	Gm13571	1.31124	0
ENSMUSG00000054580	Pla2r1	0.689752	0
ENSMUSG00000086578	Gm13583	1.31124	0
ENSMUSG00000075325	Gm13582	1.31124	0
ENSMUSG00000026914	Psmd14	0.00552291	0
ENSMUSG00000035033	Tbr1	0.129037	0
ENSMUSG00000026904	Slc4a10	0.295644	0
ENSMUSG00000035000	Dpp4	1.31124	0
ENSMUSG00000087518	Gm13561	1.31124	0
ENSMUSG00000087681	Gm13565	1.31124	0
ENSMUSG00000087422	Gm13564	1.31124	0
ENSMUSG00000000394	Gcg	1.31124	0
ENSMUSG00000000392	Fap	1.31124	0
ENSMUSG00000026896	Ifih1	0.311241	0
ENSMUSG00000085029	Gm13569	1.31124	0
ENSMUSG00000034903	Cobll1	0.552249	0
ENSMUSG00000086881	Gm13594	0.726278	0
ENSMUSG00000061171	Slc38a11	1.31124	0
ENSMUSG00000057182	Scn3a	0.505216	0
ENSMUSG00000086701	Gm13595	1.31124	0
ENSMUSG00000044647	Csrnp3	0.146387	0
ENSMUSG00000052865	Gm13619	1.31124	0
ENSMUSG00000085160	Gm13617	1.31124	0
ENSMUSG00000026994	Galnt3	1.31124	0
ENSMUSG00000034848	Ttc21b	0.587758	0
ENSMUSG00000064329	Scn1a	0.34716	0
ENSMUSG00000087301	Gm13629	0.141316	0
ENSMUSG00000075316	Scn9a	0.059702	0
ENSMUSG00000034810	Scn7a	0.311241	0
ENSMUSG00000027022	Xirp2	1.31124	0
ENSMUSG00000087467	Gm13601	1.31124	0
ENSMUSG00000097067	Gm26743	1.31124	0
ENSMUSG00000027030	Stk39	0.0482064	0
ENSMUSG00000085182	Gm13596	1.31124	0
ENSMUSG00000079324	4932414N04Rik	0.311241	0
ENSMUSG00000034738	Nostrin	1.31124	0
ENSMUSG00000005232	G6pc2	1.31124	0
ENSMUSG00000027048	Abcb11	1.31124	0
ENSMUSG00000086819	Gm13613	1.31124	0
ENSMUSG00000027070	Lrp2	0.896203	0
ENSMUSG00000063145	Bbs5	0.255388	0
ENSMUSG00000075307	Klhl41	1.31124	0
ENSMUSG00000027086	Fastkd1	0.540723	0
ENSMUSG00000027088	Phospho2	0.0116805	0
ENSMUSG00000051730	Mettl5	0.0209443	0
ENSMUSG00000089902	Gm13625	1.31124	0
ENSMUSG00000044308	Ubr3	0.0308162	0
ENSMUSG00000086132	Gm13631	1.31124	0
ENSMUSG00000087264	Gad1os	1.8962	0
ENSMUSG00000086515	Erich2os	1.31124	0
ENSMUSG00000070880	Gad1	0.075587	0
ENSMUSG00000041975	Mettl8	0.114844	0
ENSMUSG00000027015	Cybrd1	2.31124	0
ENSMUSG00000027012	Dync1i2	0.0181675	0
ENSMUSG00000027010	Slc25a12	0.0183417	0
ENSMUSG00000084946	Dlx1as	1.31124	0
ENSMUSG00000041911	Dlx1	1.31124	0
ENSMUSG00000023391	Dlx2	1.31124	0
ENSMUSG00000087570	Gm13647	1.31124	0
ENSMUSG00000086641	Gm13663	1.31124	0
ENSMUSG00000006494	Pdk1	0.347767	0
ENSMUSG00000049044	Rapgef4	0.319278	0
ENSMUSG00000085439	Rapgef4os1	1.31124	0
ENSMUSG00000085001	Rapgef4os2	1.31124	0
ENSMUSG00000086231	Rapgef4os3	1.31124	0
ENSMUSG00000085427	6430710C18Rik	1.31124	0
ENSMUSG00000027109	Sp3	0.0263597	0
ENSMUSG00000068859	Sp9	2.31124	0
ENSMUSG00000041777	Cir1	0.184484	0
ENSMUSG00000008226	Scrn3	0.177974	0
ENSMUSG00000041762	Gpr155	0.0482064	0
ENSMUSG00000085519	Gm13703	1.31124	0
ENSMUSG00000086546	Gm13709	2.31124	0
ENSMUSG00000085768	Gm13707	1.31124	0
ENSMUSG00000075284	Wipf1	1.31124	0
[truncated: 21,790 more rows]

## Sheet: Astrocyte
FeatureID	FeatureName	Light Astrocyte Log2 Fold Change	-LogP
ENSMUSG00000024041	Cryaa	11.7802	17.7268
ENSMUSG00000029352	Crybb3	10.8767	16.2982
ENSMUSG00000021091	Serpina3n	4.92589	15.7928
ENSMUSG00000001020	S100a4	7.12825	10.6965
ENSMUSG00000025491	Ifitm1	4.17757	10.646
ENSMUSG00000030717	Nupr1	6.05186	10.578
ENSMUSG00000044518	Foxe3	9.40494	10.2748
ENSMUSG00000001025	S100a6	4.46151	9.76132
ENSMUSG00000049908	Gja8	8.53844	9.73335
ENSMUSG00000024659	Anxa1	5.09623	9.18907
ENSMUSG00000036586	Grifin	7.637	8.85494
ENSMUSG00000053175	Bcl3	5.97517	8.44546
ENSMUSG00000029096	Htra3	4.59558	8.23712
ENSMUSG00000033501	Crygs	7.41158	8.04089
ENSMUSG00000026822	Lcn2	6.14749	7.82565
ENSMUSG00000032231	Anxa2	2.49155	7.56425
ENSMUSG00000092274	Neat1	3.30438	7.56425
ENSMUSG00000000724	Cryba1	6.97517	7.36208
ENSMUSG00000038400	Pmepa1	1.94861	7.05392
ENSMUSG00000027848	Olfml3	4.17212	6.77204
ENSMUSG00000048582	Gja3	7.06895	6.53688
ENSMUSG00000041324	Inhba	4.38481	6.2982
ENSMUSG00000004655	Aqp1	3.56443	6.17262
ENSMUSG00000032060	Cryab	3.87097	6.15984
ENSMUSG00000017009	Sdc4	1.84514	5.98531
ENSMUSG00000056737	Capg	3.52967	5.84177
ENSMUSG00000023905	Tnfrsf12a	2.838	5.65613
ENSMUSG00000042684	Npl	3.97209	5.62117
ENSMUSG00000075602	Ly6a	4.40093	5.5296
ENSMUSG00000073418	C4b	2.82965	5.36344
ENSMUSG00000056758	Hmga2	2.47677	5.29951
ENSMUSG00000021025	Nfkbia	1.58456	5.2715
ENSMUSG00000044726	Erich5	4.67727	5.2715
ENSMUSG00000020407	Upp1	3.99654	5.26806
ENSMUSG00000061877	BC048679	5.49404	5.16555
ENSMUSG00000056501	Cebpb	1.48951	5.06621
ENSMUSG00000025492	Ifitm3	1.82009	4.99567
ENSMUSG00000009687	Fxyd5	3.52379	4.9772
ENSMUSG00000031503	Col4a2	2.3303	4.76447
ENSMUSG00000025229	Pitx3	4.637	4.76447
ENSMUSG00000042367	Gjb3	5.66397	4.75773
ENSMUSG00000031596	Slc7a2	2.33792	4.73281
ENSMUSG00000023232	Serinc2	3.4534	4.72727
ENSMUSG00000071637	Cebpd	1.6958	4.66967
ENSMUSG00000025952	Crygc	4.60952	4.61115
ENSMUSG00000037411	Serpine1	3.73593	4.6022
ENSMUSG00000079465	Col4a3	3.33535	4.51008
ENSMUSG00000030587	2200002D01Rik	2.93462	4.5077
ENSMUSG00000042240	Crybb2	6.32412	4.4892
ENSMUSG00000078949	R3hdml	5.04863	4.45444
ENSMUSG00000024640	Psat1	1.80525	4.4039
ENSMUSG00000028655	Mfsd2a	4.55294	4.3965
ENSMUSG00000001642	Akr1b3	1.60489	4.33191
ENSMUSG00000037613	Tnfrsf23	3.07901	4.28939
ENSMUSG00000048126	Col6a3	3.14612	4.25938
ENSMUSG00000022382	Wnt7b	4.17587	4.23154
ENSMUSG00000045573	Penk	2.7595	4.22702
ENSMUSG00000003541	Ier3	1.59177	4.16025
ENSMUSG00000020592	Sdc1	1.96219	4.06379
ENSMUSG00000026728	Vim	1.23508	4.04074
ENSMUSG00000028125	Abca4	1.63843	4.04074
ENSMUSG00000028763	Hspg2	2.00565	4.04074
ENSMUSG00000039209	Rpl39l	5.26663	4.03383
ENSMUSG00000035385	Ccl2	4.38841	3.97465
ENSMUSG00000005087	Cd44	2.02456	3.95617
ENSMUSG00000036256	Igfbp7	1.4368	3.93904
ENSMUSG00000085256	Dmrta2os	4.66397	3.84318
ENSMUSG00000002603	Tgfb1	2.39021	3.84318
ENSMUSG00000076609	Igkc	5.58151	3.81933
ENSMUSG00000030043	Tacr1	3.19448	3.80389
ENSMUSG00000034161	Scx	1.56901	3.76478
ENSMUSG00000025993	Slc40a1	4.36851	3.72405
ENSMUSG00000031502	Col4a1	2.20753	3.72405
ENSMUSG00000032548	Slco2a1	4.36851	3.72405
ENSMUSG00000000555	Itga5	2.53711	3.69066
ENSMUSG00000004040	Stat3	1.23101	3.68949
ENSMUSG00000022952	Runx1	3.60952	3.68728
ENSMUSG00000067158	Col4a4	2.64244	3.67267
ENSMUSG00000029622	Arpc1b	1.25123	3.65897
ENSMUSG00000030111	A2m	1.92814	3.58813
ENSMUSG00000056313	Tcim	1.62529	3.55774
ENSMUSG00000035799	Twist1	4.15701	3.54327
ENSMUSG00000028063	Lmna	1.56175	3.50774
ENSMUSG00000064080	Fbln2	2.69597	3.50095
ENSMUSG00000027907	S100a11	1.34457	3.45418
ENSMUSG00000022912	Pros1	1.7595	3.44452
ENSMUSG00000051048	P4ha3	2.97947	3.42424
ENSMUSG00000001131	Timp1	5.6846	3.42423
ENSMUSG00000029762	Akr1b8	2.67462	3.38759
ENSMUSG00000035493	Tgfbi	2.67462	3.38759
ENSMUSG00000004951	Hspb1	1.44046	3.38715
ENSMUSG00000017969	Ptgis	3.13147	3.30711
ENSMUSG00000027820	Mme	2.51574	3.30215
ENSMUSG00000031762	Mt2	2.42111	3.27909
ENSMUSG00000012428	Steap4	4.23101	3.27644
ENSMUSG00000095366	Gm21860	4.23101	3.27644
ENSMUSG00000089774	Slc5a3	1.8497	3.27259
ENSMUSG00000028108	Ecm1	4.56116	3.25856
ENSMUSG00000021567	Nkd2	1.40504	3.20604
ENSMUSG00000046733	Gprc5a	2.81597	3.19081
ENSMUSG00000028494	Plin2	2.10702	3.18956
ENSMUSG00000022462	Slc38a2	1.21675	3.18506
ENSMUSG00000069833	Ahnak	1.47689	3.17517
ENSMUSG00000036894	Rap2b	1.71644	3.15225
ENSMUSG00000038059	Smim3	1.35654	3.15225
ENSMUSG00000037405	Icam1	2.24536	3.13444
ENSMUSG00000022895	Ets2	2.11071	3.1338
ENSMUSG00000047786	Lix1	1.81981	3.10371
ENSMUSG00000031207	Msn	1.54034	3.10068
ENSMUSG00000058135	Gstm1	1.76737	3.08312
ENSMUSG00000005397	Nid1	1.87907	3.08312
ENSMUSG00000030093	Wnt7a	4.15701	3.06762
ENSMUSG00000060147	Serpinb6a	1.21507	3.01511
ENSMUSG00000022098	Bmp1	1.21394	3.01511
ENSMUSG00000027078	Ube2l6	1.85661	3.01279
ENSMUSG00000031490	Eif4ebp1	1.46162	2.92736
ENSMUSG00000038168	P3h2	3.15701	2.89893
ENSMUSG00000023367	Tmem176a	1.03276	2.89639
ENSMUSG00000027859	Ngf	4.36851	2.88913
ENSMUSG00000021950	Anxa8	3.88636	2.88826
ENSMUSG00000021477	Ctsl	1.10441	2.88374
ENSMUSG00000031253	Srpx2	4.15701	2.86836
ENSMUSG00000029304	Spp1	7.05657	2.84168
ENSMUSG00000002983	Relb	1.76706	2.83742
ENSMUSG00000035673	Sbno2	1.72851	2.83244
ENSMUSG00000053399	Adamts18	3.13147	2.82278
ENSMUSG00000027800	Tm4sf1	3.81368	2.80983
ENSMUSG00000017002	Slpi	7.15701	2.78654
ENSMUSG00000050335	Lgals3	4.32146	2.74034
ENSMUSG00000017057	Il13ra1	2.49404	2.72662
ENSMUSG00000060477	Irak2	1.93462	2.71666
ENSMUSG00000048612	Myof	1.53357	2.71666
ENSMUSG00000054582	Pabpc1l	2.66397	2.68071
ENSMUSG00000025351	Cd63	0.907367	2.65394
ENSMUSG00000060591	Ifitm2	1.00386	2.64702
ENSMUSG00000031146	Plp2	1.04529	2.62953
ENSMUSG00000035373	Ccl7	7.50899	2.62525
ENSMUSG00000032487	Ptgs2	3.63491	2.61832
ENSMUSG00000020473	Aebp1	1.40168	2.58356
ENSMUSG00000038387	Rras	0.997308	2.56807
ENSMUSG00000035021	Baz1a	2.44513	2.56208
ENSMUSG00000025511	Tspan4	1.01443	2.55044
ENSMUSG00000028776	Tinagl1	1.99361	2.5494
ENSMUSG00000026655	Fam107b	1.60423	2.54219
ENSMUSG00000004668	Abca13	4.07901	2.53845
ENSMUSG00000026956	Uap1l1	1.56358	2.52997
ENSMUSG00000046223	Plaur	3.75038	2.52845
ENSMUSG00000026826	Nr4a2	1.63037	2.50966
ENSMUSG00000023484	Prph	5.03836	2.50966
ENSMUSG00000024028	Tff2	4.49404	2.50966
ENSMUSG00000028600	Podn	1.75236	2.50897
ENSMUSG00000030341	Tnfrsf1a	1.07901	2.49776
ENSMUSG00000027611	Procr	3.23101	2.49635
ENSMUSG00000032501	Trib1	1.15133	2.48301
ENSMUSG00000047143	Dmrta2	2.84768	2.48169
ENSMUSG00000025389	Mip	4.71644	2.43399
ENSMUSG00000030934	Oat	0.907267	2.43375
ENSMUSG00000022686	B3gnt5	3.90908	2.42444
ENSMUSG00000036412	Arsi	2.93145	2.41148
ENSMUSG00000040274	Cdk6	2.18919	2.4114
ENSMUSG00000086784	Isoc2a	1.26272	2.33808
ENSMUSG00000029287	Tgfbr3	1.29954	2.32635
ENSMUSG00000019139	Isyna1	1.07494	2.32501
ENSMUSG00000000303	Cdh1	3.66397	2.29677
ENSMUSG00000042784	Muc1	3.15701	2.29042
ENSMUSG00000027875	Hmgcs2	3.60952	2.29042
ENSMUSG00000046056	Sbsn	3.15701	2.29042
ENSMUSG00000053398	Phgdh	1.41957	2.26444
ENSMUSG00000105987	AI506816	1.11998	2.26444
ENSMUSG00000035557	Krt17	5.55294	2.25534
ENSMUSG00000041736	Tspo	0.92025	2.22955
ENSMUSG00000086587	Gm11837	2.28412	2.22497
ENSMUSG00000027954	Efna1	1.35839	2.18295
ENSMUSG00000039518	Cdsn	3.99654	2.18152
ENSMUSG00000047721	Bola2	1.14612	2.17189
ENSMUSG00000020932	Gfap	1.63793	2.17103
ENSMUSG00000033386	Frrs1	1.29473	2.16998
ENSMUSG00000007888	Crlf1	3.19448	2.13746
ENSMUSG00000026389	Steap3	2.05592	2.12085
ENSMUSG00000006205	Htra1	1.14659	2.1053
ENSMUSG00000022464	Slc38a4	2.10173	2.10246
ENSMUSG00000044477	Zfand3	0.978622	2.09731
ENSMUSG00000037465	Klf10	1.37375	2.09299
ENSMUSG00000067299	Crygd	3.99654	2.08309
ENSMUSG00000095562	Gm21887	1.08899	2.08124
ENSMUSG00000028173	Wls	1.22274	2.07448
ENSMUSG00000015090	Ptgds	1.50086	2.0742
ENSMUSG00000007655	Cav1	2.56619	2.04608
ENSMUSG00000042312	S100a13	1.07024	2.03832
ENSMUSG00000074743	Thbd	2.97947	2.03808
ENSMUSG00000028583	Pdpn	1.01642	2.03761
ENSMUSG00000018339	Gpx3	1.68669	2.01757
ENSMUSG00000057060	Slc35f3	1.44674	2.00742
ENSMUSG00000038086	Hspb2	1.42492	2.00742
ENSMUSG00000076441	Ass1	1.38055	2.00376
ENSMUSG00000041841	Rpl37	0.727778	1.99941
ENSMUSG00000059456	Ptk2b	3.71644	1.97685
ENSMUSG00000038541	Srd5a2	3.71644	1.97685
ENSMUSG00000015143	Actn1	0.905358	1.96954
ENSMUSG00000031538	Plat	1.19666	1.93748
ENSMUSG00000024486	Hbegf	1.01017	1.93738
ENSMUSG00000030103	Bhlhe40	0.980048	1.92632
ENSMUSG00000039911	Spsb1	1.63491	1.92363
ENSMUSG00000022037	Clu	1.05911	1.92363
ENSMUSG00000024338	Psmb8	1.68167	1.92305
ENSMUSG00000097768	2310043M15Rik	2.64605	1.92168
ENSMUSG00000031765	Mt1	1.27436	1.90707
ENSMUSG00000027994	Mcub	2.99654	1.89668
ENSMUSG00000029380	Cxcl1	2.55889	1.89536
ENSMUSG00000107412	Gm20383	1.37857	1.86447
ENSMUSG00000070047	Fat1	0.890703	1.86447
ENSMUSG00000067288	Rps28	0.707359	1.86201
ENSMUSG00000028023	Pitx2	3.13147	1.83866
ENSMUSG00000040998	Npnt	1.32758	1.83142
ENSMUSG00000022951	Rcan1	1.34204	1.83102
ENSMUSG00000022500	Litaf	1.72724	1.81405
ENSMUSG00000056220	Pla2g4a	1.53201	1.79795
ENSMUSG00000041801	Phlda3	1.73011	1.79588
ENSMUSG00000024014	Pim1	1.42365	1.78737
ENSMUSG00000050370	Ch25h	1.68352	1.76381
ENSMUSG00000046623	Gjb4	3.60952	1.75996
ENSMUSG00000021469	Msx2	3.60952	1.75996
ENSMUSG00000029843	Slc13a4	1.12809	1.75579
ENSMUSG00000020363	Gfpt2	1.43633	1.75271
ENSMUSG00000050912	Tmem123	1.08273	1.73606
ENSMUSG00000008734	Gprc5b	1.01802	1.72514
ENSMUSG00000006301	Tmbim1	1.09941	1.72397
ENSMUSG00000068762	Gstm6	2.02456	1.71211
ENSMUSG00000028214	Gem	1.18592	1.7111
ENSMUSG00000042757	Tmem108	1.13147	1.69556
ENSMUSG00000029860	Zyx	0.909081	1.69474
ENSMUSG00000019256	Ahr	1.70263	1.69258
ENSMUSG00000025225	Nfkb2	1.60952	1.68562
ENSMUSG00000029470	P2rx4	1.38301	1.67009
ENSMUSG00000018932	Map2k3	0.919065	1.66211
ENSMUSG00000025283	Sat1	1.9252	1.656
ENSMUSG00000087684	1200007C13Rik	2.63155	1.65519
ENSMUSG00000061232	H2-K1	0.984369	1.6539
ENSMUSG00000074622	Mafb	1.34204	1.62964
ENSMUSG00000020893	Per1	0.832212	1.61452
ENSMUSG00000032062	2310030G06Rik	1.65631	1.60651
ENSMUSG00000019102	Aldh3a1	3.95348	1.60651
ENSMUSG00000042677	Zc3h12a	2.11071	1.60437
ENSMUSG00000024747	Aldh1a7	1.49404	1.6021
ENSMUSG00000026051	Ecrg4	1.0032	1.59358
ENSMUSG00000105265	Sox2ot	1.53057	1.58591
ENSMUSG00000030905	Crym	5.44824	1.58307
ENSMUSG00000029819	Npy	5.38039	1.58029
ENSMUSG00000004846	Plod3	0.909081	1.57817
ENSMUSG00000038550	Ciart	1.35387	1.57454
ENSMUSG00000053522	Lgals7	1.96797	1.57293
ENSMUSG00000062997	Rpl35	0.653906	1.56688
ENSMUSG00000028073	Pear1	1.87256	1.55784
ENSMUSG00000032332	Col12a1	2.39635	1.55565
ENSMUSG00000057137	Tmem140	3.49404	1.55162
ENSMUSG00000033107	Rnf125	3.49404	1.55162
ENSMUSG00000024912	Fosl1	2.49404	1.54487
ENSMUSG00000025403	Shmt2	0.96252	1.54337
ENSMUSG00000032436	Cmtm7	1.29812	1.54146
ENSMUSG00000026480	Ncf2	3.15701	1.53535
ENSMUSG00000019970	Sgk1	0.971858	1.51939
ENSMUSG00000026479	Lamc2	2.81597	1.5152
ENSMUSG00000020427	Igfbp3	2.38552	1.50201
ENSMUSG00000022180	Slc7a8	1.32831	1.50173
ENSMUSG00000041189	Chrnb1	1.05347	1.49895
ENSMUSG00000053931	Cnn3	0.6893	1.48819
ENSMUSG00000039680	Mrps6	0.788427	1.47927
ENSMUSG00000025161	Slc16a3	1.56443	1.47083
ENSMUSG00000027495	Fam210b	1.05683	1.46407
ENSMUSG00000020325	Fstl3	1.34518	1.45483
ENSMUSG00000024308	Tapbp	0.768091	1.44594
ENSMUSG00000020241	Col6a2	2.42693	1.44591
ENSMUSG00000029718	Pcolce	0.964576	1.44201
ENSMUSG00000057863	Rpl36	0.62036	1.43936
ENSMUSG00000020183	Cpm	1.36851	1.43193
ENSMUSG00000002289	Angptl4	1.24893	1.43117
ENSMUSG00000024907	Gal	1.90908	1.42945
ENSMUSG00000003849	Nqo1	1.49404	1.42391
ENSMUSG00000047139	Cd24a	0.957807	1.41744
ENSMUSG00000037370	Enpp1	1.71644	1.41506
ENSMUSG00000001750	Tcirg1	1.27586	1.40831
ENSMUSG00000024778	Fas	2.41158	1.39948
ENSMUSG00000038618	Rassf7	1.30501	1.39581
ENSMUSG00000001119	Col6a1	1.59874	1.39528
ENSMUSG00000022565	Plec	1.00134	1.39528
ENSMUSG00000085347	Hk1os	2.64605	1.39394
ENSMUSG00000015354	Pcolce2	3.90908	1.39393
ENSMUSG00000031565	Fgfr1	0.738507	1.393
ENSMUSG00000002342	Tmem161a	0.921905	1.3879
ENSMUSG00000022175	Lrp10	0.787336	1.37845
ENSMUSG00000090877	Hspa1b	1.29701	1.37172
ENSMUSG00000057322	Rpl38	0.617521	1.35925
ENSMUSG00000005054	Cstb	0.749745	1.35332
ENSMUSG00000060424	Pantr1	3.36851	1.34366
ENSMUSG00000027171	Prrg4	3.36851	1.34366
ENSMUSG00000032860	P2ry2	3.36851	1.34366
ENSMUSG00000045545	Krt14	3.36851	1.34366
ENSMUSG00000022221	Ripk3	2.15701	1.34116
ENSMUSG00000022575	Gsdmd	2.71644	1.33101
ENSMUSG00000041482	Piezo2	2.71644	1.33101
ENSMUSG00000079641	Rpl39	0.613278	1.32866
ENSMUSG00000020846	Rflnb	1.07135	1.32099
ENSMUSG00000096971	4930556M19Rik	1.97947	1.3071
ENSMUSG00000046352	Gjb2	3.49404	1.30607
ENSMUSG00000028741	Mrto4	0.803471	1.30481
ENSMUSG00000040212	Emp3	0.827366	1.30481
ENSMUSG00000031875	Cmtm3	0.950108	1.30481
ENSMUSG00000091971	Hspa1a	1.2225	1.30481
ENSMUSG00000027581	Stmn3	-3.20815	17.6838
ENSMUSG00000044349	Snhg11	-5.35771	15.7928
ENSMUSG00000062380	Tubb3	-3.92446	15.7928
ENSMUSG00000027500	Stmn2	-5.76334	14.0619
ENSMUSG00000021087	Rtn1	-2.42853	13.4006
ENSMUSG00000025468	Caly	-3.91747	12.2749
ENSMUSG00000071658	Gng3	-2.38534	12.2749
ENSMUSG00000039278	Pcsk1n	-2.1066	11.7397
ENSMUSG00000034336	Ina	-2.77742	11.5595
ENSMUSG00000009394	Syn2	-4.96128	10.8715
ENSMUSG00000020297	Nsg2	-3.25489	10.7968
ENSMUSG00000022055	Nefl	-10.5838	10.6123
ENSMUSG00000060240	Cend1	-3.35995	10.219
ENSMUSG00000074657	Kif5a	-3.59342	10.1671
ENSMUSG00000032549	Rab6b	-3.03534	10.1218
ENSMUSG00000024403	Atp6v1g2	-2.69973	10.0976
ENSMUSG00000079598	Clec2l	-2.45576	9.86012
ENSMUSG00000033061	Resp18	-4.43965	9.85689
ENSMUSG00000018865	Sult4a1	-4.19045	9.85689
ENSMUSG00000007944	Ttc9b	-2.60642	9.64064
ENSMUSG00000051146	Camk2n2	-2.33603	9.23827
ENSMUSG00000028785	Hpca	-3.17838	9.23483
ENSMUSG00000028546	Elavl4	-4.3947	9.05745
ENSMUSG00000039809	Gabbr2	-3.02166	8.94715
ENSMUSG00000023064	Sncg	-7.86571	8.72423
ENSMUSG00000033615	Cplx1	-3.9489	8.71281
ENSMUSG00000036766	Dner	-2.99396	8.44546
ENSMUSG00000097431	Gm26782	-3.37103	8.44546
ENSMUSG00000055430	Nap1l5	-2.08164	8.08044
ENSMUSG00000075318	Scn2a	-4.55035	8.07373
ENSMUSG00000029126	Nsg1	-2.11082	8.06409
ENSMUSG00000061911	Myt1l	-3.55035	7.96355
ENSMUSG00000007021	Syngr3	-2.76899	7.87849
ENSMUSG00000037843	Vstm2l	-3.68255	7.8703
ENSMUSG00000022658	Tagln3	-1.92869	7.82565
ENSMUSG00000022044	Stmn4	-4.16131	7.6088
ENSMUSG00000059361	Nrsn2	-3.70563	7.50748
ENSMUSG00000036578	Fxyd7	-2.42861	7.47898
ENSMUSG00000049556	Lingo1	-3.72028	7.3358
ENSMUSG00000018411	Mapt	-1.98827	7.25084
ENSMUSG00000037217	Syn1	-2.68785	7.10342
ENSMUSG00000040907	Atp1a3	-1.68969	7.08868
ENSMUSG00000025876	Unc5a	-5.17838	7.05282
ENSMUSG00000064329	Scn1a	-4.51718	7.04672
ENSMUSG00000036564	Ndrg4	-2.5357	7.0409
ENSMUSG00000027273	Snap25	-1.72158	7.03919
ENSMUSG00000037747	Phyhipl	-2.25191	7.03919
ENSMUSG00000031840	Rab3a	-1.5895	7.00593
ENSMUSG00000018965	Ywhah	-1.89647	6.87923
ENSMUSG00000045136	Tubb2b	-1.76703	6.85811
ENSMUSG00000021268	Meg3	-1.90972	6.853
ENSMUSG00000026576	Atp1b1	-1.95581	6.80658
ENSMUSG00000008489	Elavl2	-4.87228	6.70082
ENSMUSG00000039114	Nrn1	-6.38554	6.67366
ENSMUSG00000030806	Stx1b	-2.70097	6.59858
ENSMUSG00000048385	Scrt1	-3.36394	6.49634
ENSMUSG00000029712	Actl6b	-2.55559	6.4572
ENSMUSG00000062591	Tubb4a	-1.60611	6.44313
ENSMUSG00000078307	AI593442	-5.67588	6.43513
ENSMUSG00000009734	Pou6f2	-5.73478	6.36434
ENSMUSG00000037996	Slc24a2	-5.70563	6.35119
ENSMUSG00000053192	Mllt11	-1.96936	6.34759
ENSMUSG00000003657	Calb2	-4.35324	6.34759
ENSMUSG00000032011	Thy1	-5.43788	6.31334
ENSMUSG00000004933	Matk	-3.31331	6.15136
ENSMUSG00000024268	Celf4	-2.01179	5.99956
ENSMUSG00000047261	Gap43	-3.21291	5.98791
ENSMUSG00000003410	Elavl3	-2.3409	5.95287
ENSMUSG00000025475	Adgra1	-5.04512	5.78302
ENSMUSG00000021700	Rab3c	-2.24387	5.77774
ENSMUSG00000035964	Tmem59l	-2.05775	5.62117
ENSMUSG00000074505	Fat3	-2.85645	5.56986
ENSMUSG00000026825	Dnm1	-1.82563	5.55812
ENSMUSG00000045763	Basp1	-1.30496	5.46912
ENSMUSG00000052727	Map1b	-1.67453	5.42065
ENSMUSG00000024897	Apba1	-2.91689	5.36064
ENSMUSG00000030500	Slc17a6	-6.70563	5.31392
ENSMUSG00000029223	Uchl1	-1.75725	5.30062
ENSMUSG00000021288	Klc1	-1.42062	5.30062
ENSMUSG00000018012	Rac3	-1.52185	5.28541
ENSMUSG00000102252	Snrpn	-1.47251	5.26806
ENSMUSG00000016349	Eef1a2	-1.62481	5.23442
ENSMUSG00000030532	Hddc3	-2.30815	5.21229
ENSMUSG00000030302	Atp2b2	-3.30037	5.19827
ENSMUSG00000028832	Stmn1	-1.4931	5.19317
ENSMUSG00000022186	Oxct1	-1.29368	5.18487
ENSMUSG00000024873	Cnih2	-1.89827	5.16226
ENSMUSG00000029120	Ppp2r2c	-2.9489	5.12851
ENSMUSG00000043419	Rnf227	-1.78085	5.12851
ENSMUSG00000041112	Elmo1	-2.26084	5.09281
ENSMUSG00000004267	Eno2	-1.63149	5.0922
ENSMUSG00000043811	Rtn4r	-3.59342	5.08786
ENSMUSG00000041439	Mfsd6	-2.05439	5.02064
ENSMUSG00000006576	Slc4a3	-2.06177	4.90148
ENSMUSG00000020894	Vamp2	-1.32166	4.89709
ENSMUSG00000022577	Ly6h	-1.65419	4.88903
ENSMUSG00000058672	Tubb2a	-1.372	4.86257
ENSMUSG00000044117	Bmerb1	-1.90415	4.86257
ENSMUSG00000059146	Ntrk3	-3.9489	4.84136
ENSMUSG00000031734	Irx3	-3.9489	4.84136
ENSMUSG00000029608	Rph3a	-2.55035	4.83253
ENSMUSG00000022619	Mapk8ip2	-2.50596	4.8177
ENSMUSG00000031391	L1cam	-3.04512	4.80342
ENSMUSG00000039485	Tspyl4	-1.55035	4.79482
ENSMUSG00000043388	Tmem130	-2.7828	4.79341
ENSMUSG00000097451	Rian	-1.90805	4.79267
ENSMUSG00000004113	Cacna1b	-3.26084	4.76447
ENSMUSG00000037771	Slc32a1	-2.43772	4.76447
ENSMUSG00000028347	Tmeff1	-1.57135	4.76447
ENSMUSG00000034891	Sncb	-1.47882	4.74929
ENSMUSG00000022054	Nefm	-4.95634	4.74929
ENSMUSG00000046613	Vwa5b2	-4.67588	4.74124
ENSMUSG00000048978	Nrsn1	-2.97356	4.72602
ENSMUSG00000052301	Doc2a	-4.13531	4.71305
ENSMUSG00000038916	Soga3	-1.72723	4.71305
ENSMUSG00000042750	Bex2	-1.44622	4.71305
ENSMUSG00000051111	Sv2c	-3.50596	4.70946
ENSMUSG00000030161	Gabarapl1	-1.50596	4.70023
ENSMUSG00000020396	Nefh	-4.74913	4.68357
ENSMUSG00000020723	Cacng4	-1.95119	4.68338
ENSMUSG00000026959	Grin1	-2.69758	4.67526
ENSMUSG00000017943	Gdap1l1	-2.01692	4.6495
ENSMUSG00000060371	Caln1	-3.34965	4.59395
ENSMUSG00000032020	Ubash3b	-2.16131	4.58876
ENSMUSG00000026347	Tmem163	-3.53386	4.58248
ENSMUSG00000026688	Mgst3	-1.44497	4.53571
ENSMUSG00000031688	Pou4f2	-4.61448	4.51718
ENSMUSG00000024743	Syt7	-2.92381	4.51718
ENSMUSG00000045733	Sprn	-4.73478	4.51473
ENSMUSG00000040035	Disp2	-2.29255	4.5077
ENSMUSG00000053310	Nrgn	-4.26084	4.45716
ENSMUSG00000073433	Arhgdig	-1.73004	4.44924
ENSMUSG00000028937	Acot7	-1.37343	4.35887
ENSMUSG00000051062	Fbll1	-2.14981	4.35696
ENSMUSG00000038486	Sv2a	-1.46943	4.3255
ENSMUSG00000040276	Pacsin1	-1.52702	4.31165
ENSMUSG00000044024	Rell2	-2.00238	4.30818
ENSMUSG00000027254	Map1a	-2.44961	4.29525
ENSMUSG00000026764	Kif5c	-1.3942	4.28728
ENSMUSG00000016346	Kcnq2	-2.67588	4.26754
ENSMUSG00000023328	Ache	-2.49302	4.23082
ENSMUSG00000067786	Nnat	-1.95905	4.22702
ENSMUSG00000022112	Gpc5	-2.93892	4.22702
ENSMUSG00000052572	Dlg2	-1.81338	4.16203
ENSMUSG00000048895	Cdk5r1	-2.30724	4.16025
ENSMUSG00000036062	Phf24	-3.60188	4.0803
ENSMUSG00000037428	Vgf	-4.48324	4.06379
ENSMUSG00000070304	Scn2b	-4.48324	4.04074
ENSMUSG00000043013	Onecut1	-4.48324	4.04074
ENSMUSG00000022594	Lynx1	-3.14403	3.95149
ENSMUSG00000021719	Rgs7bp	-1.76608	3.93335
ENSMUSG00000022523	Fgf12	-1.99274	3.85263
ENSMUSG00000028773	Fabp3	-2.28356	3.84318
ENSMUSG00000035735	Dagla	-2.85645	3.84318
ENSMUSG00000050379	2023-09-06	-1.79546	3.84318
ENSMUSG00000082229	Nap1l2	-2.51413	3.84318
ENSMUSG00000050357	Carmil2	-2.2064	3.83443
ENSMUSG00000073514	Dok6	-2.86351	3.8018
ENSMUSG00000068099	1500009C09Rik	-2.61448	3.75327
ENSMUSG00000020098	Pcbd1	-1.85173	3.75122
ENSMUSG00000027419	Pcsk2	-2.85645	3.72741
ENSMUSG00000053519	Kcnip1	-2.91195	3.72405
ENSMUSG00000055692	Tmem191c	-1.58917	3.72381
ENSMUSG00000008658	Rbfox1	-3.65163	3.70212
ENSMUSG00000069372	Ctxn3	-7.12434	3.66867
ENSMUSG00000048540	Nhlh2	-2.35145	3.63632
ENSMUSG00000045991	Onecut2	-3.09092	3.60714
ENSMUSG00000032446	Eomes	-5.73478	3.58813
ENSMUSG00000000560	Gabra2	-2.73033	3.58458
ENSMUSG00000026204	Ptprn	-2.19783	3.54602
ENSMUSG00000020635	Fkbp1b	-2.17838	3.54602
ENSMUSG00000025576	Rbfox3	-3.30037	3.54213
ENSMUSG00000040785	Ttc3	-1.10557	3.52478
ENSMUSG00000037653	Kctd8	-2.10652	3.50765
ENSMUSG00000025927	Tfap2b	-2.84991	3.50585
ENSMUSG00000030638	Sh3gl3	-3.61448	3.49517
ENSMUSG00000039601	Rcan2	-2.13822	3.48493
ENSMUSG00000048814	Lonrf2	-1.79546	3.48
ENSMUSG00000023011	Faim2	-2.64891	3.45844
ENSMUSG00000019194	Scn1b	-2.05028	3.40978
ENSMUSG00000059743	Fdps	-1.27754	3.40737
ENSMUSG00000041263	Rusc1	-1.69578	3.35601
ENSMUSG00000040797	Iqsec3	-2.75388	3.34518
ENSMUSG00000063415	Cyp26b1	-3.41285	3.32742
ENSMUSG00000019775	Rgs17	-1.72479	3.32742
ENSMUSG00000032589	Bsn	-2.48324	3.30508
ENSMUSG00000010066	Cacna2d2	-2.72319	3.29068
ENSMUSG00000006731	B4galnt1	-2.19783	3.2758
ENSMUSG00000054640	Slc8a1	-1.44668	3.25292
ENSMUSG00000006651	Aplp1	-1.21442	3.24413
ENSMUSG00000025735	Rhbdl1	-1.27378	3.23727
ENSMUSG00000102697	Pcdhac2	-3.84581	3.23727
ENSMUSG00000022456	2023-09-03	-1.56124	3.22545
ENSMUSG00000029228	Lnx1	-1.84299	3.20604
ENSMUSG00000022217	Emc9	-1.53968	3.20604
ENSMUSG00000050822	Slc29a4	-2.55035	3.18506
ENSMUSG00000019146	Cacng2	-2.47558	3.16219
ENSMUSG00000028222	Calb1	-4.28074	3.14316
ENSMUSG00000032946	Rasgrp2	-2.12541	3.1338
ENSMUSG00000019796	Lrp11	-2.04512	3.13278
ENSMUSG00000027654	Fam83d	-3.9489	3.12285
ENSMUSG00000060969	Irx1	-3.48324	3.11802
ENSMUSG00000039954	Stk32a	-3.48324	3.11802
ENSMUSG00000024109	Nrxn1	-2.09092	3.11447
ENSMUSG00000040724	Kcna2	-2.47558	3.10371
ENSMUSG00000030310	Slc6a1	-2.76552	3.09649
ENSMUSG00000035864	Syt1	-1.1795	3.09461
ENSMUSG00000026202	Tuba4a	-2.33885	3.08899
ENSMUSG00000058975	Kcnc1	-2.23531	3.0834
ENSMUSG00000040125	Gpr26	-4.17838	3.08312
ENSMUSG00000040009	Gnaz	-1.67588	3.07261
ENSMUSG00000020121	Srgap1	-2.26084	3.05017
ENSMUSG00000038530	Rgs4	-1.74913	3.04971
ENSMUSG00000041351	Rap1gap	-2.33885	3.04938
ENSMUSG00000000308	Ckmt1	-1.50596	3.04759
ENSMUSG00000020431	Adcy1	-2.18403	3.04759
ENSMUSG00000032224	Fam81a	-3.09092	3.01963
ENSMUSG00000090071	Cdk5r2	-1.78022	3.01511
ENSMUSG00000038390	Gpr162	-1.53292	3.01511
ENSMUSG00000027316	Gfra4	-1.59871	3.01389
ENSMUSG00000042182	Bend6	-2.89827	2.99069
ENSMUSG00000032101	Ddx25	-1.76077	2.97552
ENSMUSG00000027347	Rasgrp1	-4.73478	2.95957
ENSMUSG00000024008	Cpne5	-4.26084	2.95957
ENSMUSG00000040722	Scamp5	-1.40171	2.94695
ENSMUSG00000053693	Mast1	-2.00346	2.92736
ENSMUSG00000032186	Tmod2	-1.20733	2.92736
ENSMUSG00000021194	Chga	-1.36137	2.92736
ENSMUSG00000059742	Kcnh7	-3.55035	2.92359
ENSMUSG00000035640	Cbarp	-1.35626	2.90156
ENSMUSG00000009418	Nav1	-1.20728	2.87682
ENSMUSG00000043670	Diras1	-2.51718	2.87442
ENSMUSG00000025190	Got1	-1.12442	2.86687
ENSMUSG00000028926	Cdk14	-2.19201	2.86437
ENSMUSG00000027546	Atp9a	-1.06333	2.86168
ENSMUSG00000004961	Syt5	-2.53149	2.85771
ENSMUSG00000066721	Zfp575	-2.13045	2.84956
ENSMUSG00000022861	Dgkg	-2.16892	2.8494
ENSMUSG00000028351	Brinp1	-1.74988	2.84859
ENSMUSG00000028661	Epha8	-4.09092	2.84859
ENSMUSG00000031285	Dcx	-4.09092	2.84859
ENSMUSG00000072235	Tuba1a	-0.901519	2.84545
ENSMUSG00000037259	Dzank1	-2.52388	2.84536
ENSMUSG00000020882	Cacnb1	-2.55035	2.82443
ENSMUSG00000029559	2210016L21Rik	-1.09092	2.81423
ENSMUSG00000001802	Lrp3	-1.86536	2.79468
ENSMUSG00000015981	Stk32c	-4.73478	2.78979
ENSMUSG00000040563	Plppr2	-1.61246	2.78415
ENSMUSG00000056812	St8sia3	-1.89827	2.78362
ENSMUSG00000062309	Rpp25	-2.58568	2.78185
ENSMUSG00000003872	Lin7b	-2.57635	2.76987
ENSMUSG00000054459	Vsnl1	-1.62526	2.76418
ENSMUSG00000034818	Celf5	-2.37103	2.76265
ENSMUSG00000060279	Ap2a1	-1.06029	2.75922
ENSMUSG00000036006	Ripor2	-2.35941	2.75713
ENSMUSG00000059974	Ntm	-1.46748	2.74034
ENSMUSG00000025777	Gdap1	-1.58396	2.73908
ENSMUSG00000106847	Peg13	-1.6557	2.729
ENSMUSG00000034730	Adgrb1	-1.89827	2.72366
ENSMUSG00000057182	Scn3a	-2.60549	2.70361
ENSMUSG00000061451	Tmem151a	-2.85173	2.70138
ENSMUSG00000094500	Smim18	-2.00519	2.69926
ENSMUSG00000026463	Atp2b4	-1.38637	2.6968
ENSMUSG00000027858	Tspan2	-3.33885	2.6968
ENSMUSG00000030246	Ldhb	-0.899909	2.6936
ENSMUSG00000021799	Opn4	-2.26084	2.68624
ENSMUSG00000054013	Tmem179	-2.14981	2.68592
ENSMUSG00000068876	Cgn	-1.23475	2.68071
ENSMUSG00000046709	Mapk10	-1.92099	2.68071
ENSMUSG00000001504	Irx2	-2.96539	2.68071
ENSMUSG00000029875	Ccdc184	-2.32358	2.6575
ENSMUSG00000031137	Fgf13	-1.76899	2.65684
ENSMUSG00000075020	Mir670hg	-2.63524	2.64617
ENSMUSG00000044835	Ankrd45	-4.17838	2.62673
ENSMUSG00000054717	Hmgb2	-1.85749	2.62673
ENSMUSG00000011589	Fsd1	-1.56736	2.62525
ENSMUSG00000033952	Aspm	-3.99781	2.61832
ENSMUSG00000097767	Miat	-3.99781	2.61832
ENSMUSG00000021278	Amn	-3.99781	2.61832
ENSMUSG00000025092	Hspa12a	-1.69237	2.60234
ENSMUSG00000036377	C530008M17Rik	-2.13531	2.5793
ENSMUSG00000045083	Lingo2	-1.84991	2.57162
ENSMUSG00000006575	Rundc3a	-1.29479	2.57162
ENSMUSG00000041020	Map7d2	-1.67588	2.57162
ENSMUSG00000024044	Epb41l3	-1.29355	2.5494
ENSMUSG00000013367	Iglon5	-1.63345	2.54833
ENSMUSG00000043004	Gng2	-1.42212	2.54444
ENSMUSG00000033981	Gria2	-1.62293	2.54407
ENSMUSG00000023505	Cdca3	-2.71541	2.54407
ENSMUSG00000061603	Akap6	-2.18608	2.52966
ENSMUSG00000031367	Ap1s2	-1.33245	2.5283
ENSMUSG00000001334	Fndc5	-1.82788	2.52689
ENSMUSG00000020863	Luc7l3	-1.04117	2.52689
ENSMUSG00000033900	Map9	-2.09092	2.5196
ENSMUSG00000032826	Ank2	-1.0567	2.51476
ENSMUSG00000061576	Dpp6	-1.80713	2.50897
ENSMUSG00000032936	Camkv	-1.79546	2.50897
ENSMUSG00000030401	Rtn2	-1.4852	2.50889
ENSMUSG00000033174	Mgll	-1.18556	2.50694
ENSMUSG00000027520	Zdbf2	-1.64891	2.49776
ENSMUSG00000027577	Chrna4	-3.99781	2.49776
ENSMUSG00000036815	Dpp10	-3.26084	2.49626
ENSMUSG00000029449	Rhof	-3.26084	2.49626
ENSMUSG00000019785	Clvs2	-3.26084	2.49626
ENSMUSG00000020230	Prmt2	-1.06843	2.49626
ENSMUSG00000096914	Galntl6	-2.89827	2.49268
ENSMUSG00000033342	Plppr5	-2.00519	2.47838
ENSMUSG00000026833	Olfm1	-0.985737	2.45227
ENSMUSG00000070476	Fam217b	-2.32796	2.45227
ENSMUSG00000025272	Tro	-1.18713	2.45227
ENSMUSG00000055421	Pcdh9	-1.29603	2.44908
ENSMUSG00000019923	Zwint	-0.974666	2.44747
ENSMUSG00000037872	Ackr1	-4.09092	2.43488
ENSMUSG00000022842	Ece2	-2.67588	2.43399
ENSMUSG00000017167	Cntnap1	-1.89827	2.43222
ENSMUSG00000054162	Spock3	-2.21525	2.41148
ENSMUSG00000028051	Hcn3	-2.28356	2.40629
ENSMUSG00000056486	Chn1	-1.01816	2.39973
ENSMUSG00000020340	Cyfip2	-1.36776	2.38139
ENSMUSG00000040721	Zfhx2	-1.82788	2.37301
ENSMUSG00000032128	Robo3	-3.0238	2.3671
ENSMUSG00000026585	Kifap3	-0.964573	2.36538
ENSMUSG00000002341	Ncan	-2.09092	2.3556
ENSMUSG00000042751	Nmnat2	-1.87941	2.35203
ENSMUSG00000071234	Syndig1l	-3.31331	2.35203
ENSMUSG00000017716	Birc5	-3.55035	2.34822
ENSMUSG00000027331	Knstrn	-2.61448	2.34592
ENSMUSG00000036186	Dipk1b	-1.17545	2.3402
ENSMUSG00000027270	Lamp5	-2.12222	2.33808
ENSMUSG00000027350	Chgb	-1.31331	2.33281
ENSMUSG00000029168	Dpysl5	-1.36655	2.29543
ENSMUSG00000039661	Dusp26	-1.18802	2.29543
ENSMUSG00000062252	Lhfpl5	-2.82788	2.28494
ENSMUSG00000039154	Shd	-1.38215	2.28209
ENSMUSG00000035835	Plppr3	-1.63635	2.27296
ENSMUSG00000096847	Tmem151b	-3.17838	2.27208
ENSMUSG00000028873	Cdca8	-2.45349	2.27133
ENSMUSG00000043542	Zc2hc1a	-1.39702	2.26247
ENSMUSG00000018395	Kif3a	-0.974895	2.26247
ENSMUSG00000070529	Wfdc10	-3.89827	2.26218
ENSMUSG00000032297	Celf6	-2.67588	2.25132
ENSMUSG00000057880	Abat	-1.12447	2.24789
ENSMUSG00000027602	Map1lc3a	-0.827885	2.24777
ENSMUSG00000032036	Kirrel3	-2.19944	2.24467
ENSMUSG00000056665	Them6	-1.46438	2.22955
ENSMUSG00000021071	Trim9	-1.42276	2.22284
ENSMUSG00000026018	Ica1l	-2.79136	2.21908
ENSMUSG00000030854	Ptpn5	-3.09092	2.20404
ENSMUSG00000043391	2510009E07Rik	-1.07322	2.20404
ENSMUSG00000073755	5730409E04Rik	-2.02952	2.20354
ENSMUSG00000024064	Galnt14	-2.17838	2.18949
ENSMUSG00000050222	Il17d	-1.05921	2.18825
ENSMUSG00000040794	C1qtnf4	-1.18657	2.18164
ENSMUSG00000079157	Fam155a	-2.26084	2.18152
ENSMUSG00000044667	Plppr4	-1.85645	2.17838
ENSMUSG00000057614	Gnai1	-1.05573	2.1719
ENSMUSG00000105867	Gm42517	-2.89827	2.17189
ENSMUSG00000053414	Hunk	-1.01396	2.17189
ENSMUSG00000042388	Dlgap3	-2.16131	2.16576
ENSMUSG00000054893	Zfp667	-2.61448	2.16576
ENSMUSG00000091811	Inafm1	-1.01396	2.16576
ENSMUSG00000032417	Rwdd2a	-2.55035	2.16097
ENSMUSG00000054169	Ceacam10	-3.79136	2.14615
ENSMUSG00000034656	Cacna1a	-1.37103	2.14615
ENSMUSG00000097736	9530059O14Rik	-3.79136	2.14615
ENSMUSG00000060257	Scrt2	-2.50596	2.13791
ENSMUSG00000029095	Ablim2	-2.46015	2.13791
ENSMUSG00000041073	Nacad	-1.82788	2.13791
ENSMUSG00000022762	Ncam2	-2.32358	2.13746
ENSMUSG00000045328	Cenpe	-2.36394	2.11526
ENSMUSG00000042671	Rgs8	-2.41285	2.1133
ENSMUSG00000029403	Cdkl2	-1.92099	2.10628
ENSMUSG00000024921	Smarca2	-0.918555	2.10246
ENSMUSG00000029544	Cabp1	-1.49734	2.09708
ENSMUSG00000026787	Gad2	-2.76899	2.09269
ENSMUSG00000070880	Gad1	-6.09092	2.09155
ENSMUSG00000003863	Ppfia3	-1.85645	2.08942
ENSMUSG00000055540	Epha6	-2.75388	2.08942
ENSMUSG00000071753	Cdr1os	-1.60798	2.08942
ENSMUSG00000029861	Fam131b	-3.99781	2.08887
ENSMUSG00000034813	Grip1	-1.58396	2.08887
ENSMUSG00000061702	Tmem91	-2.35395	2.0742
ENSMUSG00000063063	Ctnna2	-1.63149	2.07014
ENSMUSG00000036699	Zcchc12	-3.09092	2.07014
ENSMUSG00000005357	Slc1a6	-1.86144	2.0592
ENSMUSG00000028145	Them4	-1.58734	2.04772
ENSMUSG00000068101	Cenpm	-2.32796	2.043
ENSMUSG00000031586	Rbpms	-1.09614	2.04221
ENSMUSG00000019828	Grm1	-3.67588	2.03333
ENSMUSG00000030223	Ptpro	-1.88447	2.03119
ENSMUSG00000028354	Fmn2	-1.95342	2.01087
ENSMUSG00000036752	Tubb4b	-0.787572	2.00953
ENSMUSG00000051177	Plcb1	-2.46015	2.00842
ENSMUSG00000021262	Evl	-0.919986	2.00709
ENSMUSG00000023033	Scn8a	-1.93892	2.00024
ENSMUSG00000024524	Gnal	-2.19045	2.00024
ENSMUSG00000027950	Chrnb2	-2.09092	1.97893
ENSMUSG00000052584	Serp2	-1.11283	1.97727
ENSMUSG00000039838	Slc45a1	-2.41285	1.96944
ENSMUSG00000020810	Cygb	-1.18634	1.96944
ENSMUSG00000045589	Frrs1l	-2.59342	1.96037
ENSMUSG00000046598	Bdh1	-1.34369	1.95604
ENSMUSG00000009894	Snap47	-0.799364	1.94536
ENSMUSG00000038453	Srcin1	-1.55559	1.94365
ENSMUSG00000048483	Zdhhc22	-2.67588	1.94365
ENSMUSG00000025892	Gria4	-1.67588	1.93904
ENSMUSG00000027469	Tpx2	-2.09092	1.93748
ENSMUSG00000039697	Ncoa7	-1.3091	1.9369
ENSMUSG00000031227	Magee1	-1.09092	1.9296
ENSMUSG00000001525	Tubb5	-0.796612	1.92708
ENSMUSG00000027438	Napb	-1.22337	1.92305
ENSMUSG00000013921	Clip3	-0.881765	1.92288
ENSMUSG00000109946	Brd3os	-1.32122	1.91486
ENSMUSG00000035390	Brsk1	-1.37471	1.91486
ENSMUSG00000019124	Scrn1	-0.831676	1.91347
ENSMUSG00000038457	Tmem255b	-3.67588	1.91347
ENSMUSG00000031492	Chrnb3	-3.67588	1.91347
ENSMUSG00000020897	Aurkb	-3.41285	1.91347
ENSMUSG00000047197	Gjd3	-3.67588	1.91347
ENSMUSG00000036223	Ska1	-3.67588	1.91347
ENSMUSG00000049511	Htr1b	-2.29255	1.90815
ENSMUSG00000044912	Syt16	-2.32796	1.90815
ENSMUSG00000033316	Galnt9	-2.67588	1.89668
ENSMUSG00000049281	Scn3b	-2.41285	1.89536
ENSMUSG00000055639	Dach1	-1.00671	1.89536
ENSMUSG00000020331	Hcn2	-1.83635	1.8908
ENSMUSG00000027570	Col9a3	-1.04652	1.87625
ENSMUSG00000022674	Ube2v2	-0.857488	1.87499
ENSMUSG00000034686	Prr7	-1.03994	1.87392
ENSMUSG00000041014	Nrg3	-2.30037	1.87074
ENSMUSG00000023236	Scg5	-0.872739	1.8678
ENSMUSG00000023015	Racgap1	-2.16892	1.86062
ENSMUSG00000030282	Cmas	-0.950056	1.85758
ENSMUSG00000023904	Hcfc1r1	-0.786215	1.85758
ENSMUSG00000056185	Snx32	-1.14403	1.8536
ENSMUSG00000018634	Crhr1	-2.99781	1.85127
ENSMUSG00000044927	H1fx	-0.951683	1.84418
ENSMUSG00000042105	Inpp5f	-1.07581	1.84418
ENSMUSG00000066189	Cacng3	-1.85342	1.84087
ENSMUSG00000017493	Igfbp4	-1.25565	1.83567
ENSMUSG00000027525	Phactr3	-2.52388	1.83567
ENSMUSG00000038943	Prc1	-3.73478	1.83142
ENSMUSG00000032221	Mns1	-2.96539	1.83142
ENSMUSG00000026458	Ppfia4	-2.03845	1.83102
ENSMUSG00000040084	Bub1b	-3.67588	1.82484
ENSMUSG00000020374	Rasgef1c	-3.67588	1.82071
ENSMUSG00000037492	Zmat4	-1.84991	1.80946
ENSMUSG00000022099	Dmtn	-2.24292	1.79985
ENSMUSG00000032606	Nicn1	-1.0143	1.79637
ENSMUSG00000061601	Pclo	-1.29255	1.79588
ENSMUSG00000029603	Dtx1	-1.1928	1.79588
ENSMUSG00000015291	Gdi1	-0.813671	1.79588
ENSMUSG00000078695	Cisd3	-1.2202	1.79522
ENSMUSG00000005986	Ankrd13d	-1.37103	1.7943
ENSMUSG00000044067	Gpr22	-2.55035	1.79369
ENSMUSG00000032740	Ccdc88a	-1.00545	1.79259
ENSMUSG00000036438	Calm2	-0.713789	1.78772
ENSMUSG00000050663	Trhde	-2.76334	1.78017
ENSMUSG00000015880	Ncapg	-4.17838	1.77907
ENSMUSG00000042763	Maneal	-2.36394	1.77611
ENSMUSG00000036782	Klhl13	-1.57205	1.77563
ENSMUSG00000037126	Psd	-1.7039	1.76381
ENSMUSG00000040759	Cmtm5	-1.11153	1.75779
ENSMUSG00000027306	Nusap1	-3.41285	1.75243
ENSMUSG00000044288	Cnr1	-1.60549	1.75243
ENSMUSG00000051243	Islr2	-2.93892	1.74799
ENSMUSG00000020808	Pimreg	-4.61448	1.74407
ENSMUSG00000003038	Hmgn2	-0.752351	1.73931
ENSMUSG00000056222	Spock1	-2.04201	1.73528
ENSMUSG00000056258	Kcnq3	-4.17838	1.73528
ENSMUSG00000113429	Gm20063	-1.71895	1.734
ENSMUSG00000021066	Atl1	-1.42795	1.734
ENSMUSG00000034926	Dhcr24	-1.31331	1.72217
ENSMUSG00000072214	2023-09-05	-1.07642	1.72212
ENSMUSG00000047787	Flrt1	-1.44456	1.7111
ENSMUSG00000024261	Syt4	-1.53838	1.70159
ENSMUSG00000031756	Cenpn	-2.59342	1.70149
ENSMUSG00000029121	Crmp1	-0.995971	1.69776
ENSMUSG00000004187	Kifc2	-1.67588	1.69776
ENSMUSG00000025478	Dpysl4	-1.17689	1.69066
ENSMUSG00000005338	Cadm3	-1.12286	1.69018
ENSMUSG00000028445	Enho	-1.131	1.68915
ENSMUSG00000051391	Ywhag	-0.812817	1.68915
ENSMUSG00000028637	Ccdc30	-1.44142	1.68785
ENSMUSG00000025875	Tspan17	-1.09092	1.68701
ENSMUSG00000003279	Dlgap1	-1.3778	1.68701
ENSMUSG00000052889	Prkcb	-1.28593	1.68682
ENSMUSG00000001403	Ube2c	-3.83815	1.68607
ENSMUSG00000045009	Prrt3	-2.22842	1.68607
ENSMUSG00000031708	Tecr	-0.704255	1.6859
ENSMUSG00000051853	Arf3	-0.890981	1.68319
ENSMUSG00000078640	Gm11627	-3.55035	1.68134
ENSMUSG00000094002	Gm9866	-3.55035	1.68134
ENSMUSG00000079553	Kifc1	-3.55035	1.68134
ENSMUSG00000021485	Mxd3	-3.41285	1.68
ENSMUSG00000040265	Dnm3	-1.56797	1.67173
ENSMUSG00000021816	Ppp3cb	-0.904768	1.66561
ENSMUSG00000028020	Glrb	-1.57205	1.66211
ENSMUSG00000029291	Rufy3	-1.10038	1.66211
ENSMUSG00000026123	Plekhb2	-1.10309	1.65909
ENSMUSG00000031144	Syp	-0.875446	1.65824
ENSMUSG00000054708	Ankrd24	-1.10978	1.65519
ENSMUSG00000064264	Zfp428	-0.852976	1.65113
ENSMUSG00000057230	Aak1	-1.09092	1.65018
ENSMUSG00000063253	Scoc	-0.795143	1.64863
ENSMUSG00000026527	Rgs7	-1.81884	1.64792
ENSMUSG00000078235	Fam43b	-2.89827	1.64792
ENSMUSG00000005470	Asf1b	-2.89827	1.64792
ENSMUSG00000041624	Gucy1a2	-2.89827	1.64792
ENSMUSG00000021852	Slc35f4	-2.89827	1.64792
ENSMUSG00000027715	Ccna2	-3.37632	1.64639
ENSMUSG00000067889	Sptbn2	-1.61029	1.64639
ENSMUSG00000021772	Nkiras1	-1.21022	1.6388
ENSMUSG00000026778	Prkcq	-2.18608	1.6378
ENSMUSG00000058756	Thra	-0.754393	1.63695
ENSMUSG00000026605	Cenpf	-2.64551	1.63393
ENSMUSG00000021259	Cyp46a1	-1.92099	1.63042
ENSMUSG00000026765	Lypd6b	-2.33885	1.62575
ENSMUSG00000022211	Carmil3	-2.12334	1.62575
ENSMUSG00000037628	Cdkn3	-2.99781	1.62483
ENSMUSG00000020649	Rrm2	-2.70563	1.61452
ENSMUSG00000090061	Nwd2	-2.73478	1.61415
ENSMUSG00000050447	Lypd6	-1.91874	1.61138
ENSMUSG00000035849	Krt222	-3.79136	1.60884
ENSMUSG00000022295	Atp6v1c1	-0.821598	1.60723
ENSMUSG00000025889	Snca	-1.12839	1.60651
ENSMUSG00000030086	Chchd6	-0.909312	1.60651
ENSMUSG00000033768	Nrxn2	-1.21911	1.6021
ENSMUSG00000035653	Lrfn5	-1.64891	1.60203
ENSMUSG00000066477	Gm16551	-4.09092	1.60104
ENSMUSG00000040373	Cacng5	-3.67588	1.58937
ENSMUSG00000030350	Prmt8	-1.81674	1.58879
ENSMUSG00000034825	Nrip3	-2.79136	1.58879
ENSMUSG00000022048	Dpysl2	-0.965388	1.58879
ENSMUSG00000030000	Add2	-1.40126	1.58591
ENSMUSG00000027220	Syt13	-1.76077	1.58254
ENSMUSG00000040591	1110051M20Rik	-0.938916	1.57817
ENSMUSG00000067860	Zic3	-1.63149	1.57665
ENSMUSG00000034845	Plvap	-2.41285	1.57293
ENSMUSG00000045967	Gpr158	-2.89827	1.57128
ENSMUSG00000048330	Ric3	-1.70563	1.5711
ENSMUSG00000048482	Bdnf	-0.932553	1.56875
ENSMUSG00000031428	Zcchc18	-0.826186	1.56614
ENSMUSG00000056367	Actr3b	-1.56897	1.56421
ENSMUSG00000025266	Gnl3l	-1.14403	1.56159
ENSMUSG00000027534	Snx16	-1.35395	1.56027
ENSMUSG00000021557	Agtpbp1	-1.15701	1.55813
ENSMUSG00000036622	Atp13a2	-0.908542	1.55592
ENSMUSG00000034902	Pip5k1c	-1.10978	1.54436
ENSMUSG00000040666	Sh3bgr	-3.33885	1.54436
ENSMUSG00000026426	Arl8a	-0.75487	1.54045
ENSMUSG00000034755	Pcdh11x	-1.743	1.53535
ENSMUSG00000036510	Cdh8	-1.87519	1.53042
ENSMUSG00000013539	Tango2	-1.15909	1.53042
ENSMUSG00000026888	Grb14	-2.19045	1.52792
ENSMUSG00000031284	Pak3	-0.937568	1.52792
ENSMUSG00000054034	Tceal5	-1.09092	1.52665
ENSMUSG00000030209	Grin2b	-1.25728	1.52561
ENSMUSG00000030376	Slc8a2	-2.16131	1.52457
ENSMUSG00000097466	D430036J16Rik	-1.92099	1.52385
ENSMUSG00000029600	Rita1	-1.46289	1.51664
ENSMUSG00000026163	Sphkap	-1.24982	1.5152
ENSMUSG00000031772	Cntnap4	-3.89827	1.50737
ENSMUSG00000030683	Sez6l2	-1.31331	1.50243
ENSMUSG00000030707	Coro1a	-1.93892	1.49683
ENSMUSG00000002020	Ltbp2	-1.08087	1.49531
ENSMUSG00000026683	Nuf2	-2.89827	1.49446
ENSMUSG00000062257	Opcml	-1.51976	1.49446
ENSMUSG00000023861	Mpc1	-0.684878	1.48716
ENSMUSG00000022033	Pbk	-2.37103	1.48218
ENSMUSG00000035847	Ids	-1.26677	1.4795
ENSMUSG00000084845	Tmem240	-1.41285	1.4787
ENSMUSG00000037710	Cisd1	-0.697383	1.47845
ENSMUSG00000056553	Ptprn2	-1.67588	1.47845
ENSMUSG00000006218	Fam131c	-1.55035	1.47083
ENSMUSG00000058153	Sez6l	-1.55035	1.47083
ENSMUSG00000116165	Pdxp	-0.958815	1.47083
ENSMUSG00000011751	Sptbn4	-2.03845	1.46554
ENSMUSG00000005469	Prkaca	-0.816203	1.46205
ENSMUSG00000021614	Vcan	-0.975442	1.45677
ENSMUSG00000075316	Scn9a	-3.41285	1.45501
ENSMUSG00000027805	Pfn2	-0.660799	1.45501
ENSMUSG00000028175	Depdc1a	-3.41285	1.45501
ENSMUSG00000030270	Cpne9	-3.41285	1.45501
ENSMUSG00000000948	Gm38393	-3.41285	1.45501
ENSMUSG00000020330	Hmmr	-3.41285	1.45501
ENSMUSG00000006715	Gmnn	-1.41285	1.45501
ENSMUSG00000045731	Pnoc	-3.41285	1.45501
ENSMUSG00000038347	Tcte2	-3.41285	1.45501
ENSMUSG00000024256	Adcyap1	-3.41285	1.45501
ENSMUSG00000025855	Prkar1b	-1.39577	1.45106
ENSMUSG00000019927	Ube2d1	-0.892373	1.45106
ENSMUSG00000027895	Kcnc4	-2.55035	1.44776
ENSMUSG00000051517	Arhgef39	-2.79136	1.44594
ENSMUSG00000021534	1700001L19Rik	-2.79136	1.44594
ENSMUSG00000075334	Rprm	-1.43884	1.44439
ENSMUSG00000030790	Adm	-1.65976	1.44201
ENSMUSG00000026610	Esrrg	-2.26084	1.44069
ENSMUSG00000041559	Fmod	-0.874601	1.44008
ENSMUSG00000032303	Chrna3	-1.43196	1.43117
ENSMUSG00000064061	Dzip3	-1.11261	1.43117
ENSMUSG00000020262	Adarb1	-1.09092	1.42532
ENSMUSG00000099061	Gm28050	-2.09092	1.42077
ENSMUSG00000050711	Scg2	-2.30593	1.41744
ENSMUSG00000033717	Adra2a	-2.09092	1.41744
ENSMUSG00000049097	Ankrd34a	-2.03845	1.4173
ENSMUSG00000001120	Pcbp3	-0.826646	1.4173
ENSMUSG00000033419	Snap91	-1.0775	1.41518
ENSMUSG00000017740	Slc12a5	-1.07864	1.41506
ENSMUSG00000056755	Grm7	-2.31331	1.41506
ENSMUSG00000062248	Cks2	-1.63281	1.41388
ENSMUSG00000025959	Klf7	-0.841399	1.41265
ENSMUSG00000042589	Cux2	-1.72835	1.41126
ENSMUSG00000037685	Atp8a1	-1.50596	1.41087
ENSMUSG00000022812	Gsk3b	-0.755316	1.41087
ENSMUSG00000038738	Shank1	-1.45349	1.40716
ENSMUSG00000030685	Kctd13	-0.99781	1.40267
ENSMUSG00000026275	Ppp1r7	-1.06055	1.40112
ENSMUSG00000014602	Kif1a	-0.924561	1.39798
ENSMUSG00000030513	Pcsk6	-1.13983	1.39455
ENSMUSG00000108348	Gm42372	-2.33885	1.3944
ENSMUSG00000020598	Nrcam	-1.23227	1.39393
ENSMUSG00000027238	Frmd5	-1.84991	1.393
ENSMUSG00000050272	Dscam	-1.88233	1.3923
ENSMUSG00000002997	Prkar2b	-1.39904	1.38827
ENSMUSG00000058254	Tspan7	-0.823056	1.38329
ENSMUSG00000024462	Gabbr1	-0.835662	1.38234
ENSMUSG00000031210	Gpr165	-1.47794	1.38234
ENSMUSG00000043384	Gprasp1	-0.75774	1.38234
ENSMUSG00000047976	Kcna1	-2.82788	1.38057
ENSMUSG00000036585	Fgf1	-1.21121	1.38057
ENSMUSG00000055409	Nell1	-3.67588	1.37857
ENSMUSG00000042453	Reln	-0.834427	1.37855
ENSMUSG00000030867	Plk1	-3.26084	1.37855
ENSMUSG00000066357	Wdr6	-0.750375	1.37855
ENSMUSG00000031409	Tceal6	-1.03768	1.3765
ENSMUSG00000027834	Serpini1	-1.38637	1.37596
ENSMUSG00000063873	Slc24a3	-1.38637	1.37594
ENSMUSG00000060450	Rnf14	-0.74596	1.36902
ENSMUSG00000060882	Kcnd2	-3.79136	1.36746
ENSMUSG00000027971	Ndst4	-3.79136	1.36499
ENSMUSG00000022240	Ctnnd2	-0.78237	1.36492
ENSMUSG00000044629	Cnrip1	-0.860993	1.36179
ENSMUSG00000035131	Brinp3	-2.99781	1.35565
ENSMUSG00000076437	Selenoh	-0.735065	1.35488
ENSMUSG00000036298	Slc2a13	-2.14155	1.35332
ENSMUSG00000029073	Cptp	-1.37632	1.35238
ENSMUSG00000015747	Vps45	-1.13399	1.34937
ENSMUSG00000022421	Nptxr	-1.40025	1.34937
ENSMUSG00000000088	Cox5a	-0.636278	1.34611
ENSMUSG00000014232	Cluap1	-1.11477	1.34611
ENSMUSG00000058441	Panx2	-1.89827	1.34463
ENSMUSG00000068617	Efcab1	-2.41285	1.34366
ENSMUSG00000027603	Ggt7	-1.2143	1.33364
ENSMUSG00000024590	Lmnb1	-1.09092	1.33231
ENSMUSG00000069662	Marcks	-0.657058	1.33118
ENSMUSG00000041164	Zmiz2	-1.09092	1.33031
ENSMUSG00000014198	Zfp385c	-2.50596	1.32679
ENSMUSG00000070866	Zfp804a	-1.41773	1.32436
ENSMUSG00000055963	Triqk	-1.17838	1.32407
ENSMUSG00000055407	Map6	-1.10978	1.32062
ENSMUSG00000020053	Igf1	-1.04361	1.32053
ENSMUSG00000052921	Arhgef15	-2.02952	1.32053
ENSMUSG00000031149	Praf2	-0.774184	1.32053
ENSMUSG00000025104	Hdgfl3	-0.847648	1.31811
ENSMUSG00000033075	Senp1	-1.31331	1.31058
ENSMUSG00000096472	Cdkn2d	-0.861437	1.31
ENSMUSG00000045903	Npas4	-3.14981	1.30992
ENSMUSG00000035226	Rims4	-2.75388	1.30972
ENSMUSG00000026587	Astn1	-1.33378	1.30891
ENSMUSG00000058589	Anks1b	-1.58842	1.30481
ENSMUSG00000034912	Mdga2	-1.70097	1.30217
ENSMUSG00000019850	Tnfaip3	1.90908	1.29101
ENSMUSG00000040322	Slc25a24	1.66397	1.28927
ENSMUSG00000059182	Skap2	1.66397	1.28927
ENSMUSG00000028683	Eif2b3	1.02773	1.2891
ENSMUSG00000027750	Postn	1.65532	1.27543
ENSMUSG00000049288	Lix1l	0.909081	1.27543
ENSMUSG00000015850	Adamtsl4	1.98708	1.26141
ENSMUSG00000032359	Ctsh	0.907552	1.24745
ENSMUSG00000031274	Col4a5	0.743303	1.23038
ENSMUSG00000016918	Sulf1	2.14355	1.22722
ENSMUSG00000050732	Vamp8	0.749936	1.21827
ENSMUSG00000038650	Rnh1	0.660662	1.20511
ENSMUSG00000040010	Slc7a5	1.0446	1.20511
ENSMUSG00000075569	Rsph10b	1.49404	1.20321
ENSMUSG00000021814	Anxa7	0.924678	1.20321
ENSMUSG00000060572	Mfap2	0.741593	1.20019
ENSMUSG00000015652	Steap1	1.23101	1.19683
ENSMUSG00000024610	Cd74	2.71644	1.18887
ENSMUSG00000070870	Cryge	3.60952	1.18608
ENSMUSG00000062694	Cav3	2.07901	1.18134
ENSMUSG00000068196	Col8a1	1.53967	1.18126
ENSMUSG00000021996	Esd	0.651366	1.17843
ENSMUSG00000056427	Slit3	1.60952	1.16161
ENSMUSG00000073658	Crygb	3.49404	1.1602
ENSMUSG00000006369	Fbln1	0.909081	1.15905
ENSMUSG00000071001	Hrct1	1.74558	1.15488
ENSMUSG00000002910	Arrdc2	1.09195	1.1534
ENSMUSG00000031548	Sfrp1	0.91508	1.14875
ENSMUSG00000027955	Gask1b	2.60952	1.14635
ENSMUSG00000028871	Rspo1	2.60952	1.14635
ENSMUSG00000108084	Gm7932	2.60952	1.14635
ENSMUSG00000000126	Wnt9a	2.60952	1.14635
ENSMUSG00000021281	Tnfaip2	2.71644	1.14635
ENSMUSG00000037362	Ccn3	2.60952	1.14635
ENSMUSG00000048546	Tob2	0.818316	1.14635
ENSMUSG00000028771	Ptpn12	1.23101	1.14608
ENSMUSG00000025739	Gng13	1.37997	1.14608
ENSMUSG00000044429	Cryga	3.23101	1.13126
ENSMUSG00000041347	Bdkrb1	3.23101	1.13126
ENSMUSG00000024512	Dynap	3.23101	1.13126
ENSMUSG00000003665	Has1	4.71644	1.1291
ENSMUSG00000024529	Lox	3.49884	1.12705
ENSMUSG00000067780	Pi15	4.15701	1.12455
ENSMUSG00000039001	Rps21	0.57958	1.11798
ENSMUSG00000023990	Tfeb	0.866012	1.1152
ENSMUSG00000047230	Cldn2	1.63155	1.11289
ENSMUSG00000019947	Arid5b	0.823834	1.10596
ENSMUSG00000035759	Bbs10	3.36851	1.10446
ENSMUSG00000038067	Csf3	5.55294	1.09775
ENSMUSG00000040659	Efhd2	0.790437	1.09438
ENSMUSG00000035486	Plk5	0.988648	1.09211
ENSMUSG00000047407	Tgif1	0.969623	1.08879
ENSMUSG00000016534	Lamp2	0.656315	1.08541
ENSMUSG00000029830	Svopl	1.97947	1.08452
ENSMUSG00000015957	Wnt11	1.63155	1.08452
ENSMUSG00000040296	Ddx58	1.31118	1.08239
ENSMUSG00000080316	Spaca6	1.21394	1.07695
ENSMUSG00000003051	Elf3	2.23101	1.06322
ENSMUSG00000046826	Fam187b	2.23101	1.06322
ENSMUSG00000020806	Rhbdf2	2.23101	1.06322
ENSMUSG00000042903	Foxo4	2.23101	1.06322
ENSMUSG00000038677	Scube3	2.23101	1.06243
ENSMUSG00000025809	Itgb1	0.712166	1.05372
ENSMUSG00000021957	Tkt	0.705776	1.04966
ENSMUSG00000023249	Parp3	0.977253	1.03804
ENSMUSG00000030208	Emp1	1.14612	1.03737
ENSMUSG00000073982	Rhog	0.862538	1.03737
ENSMUSG00000008540	Mgst1	0.699698	1.03136
ENSMUSG00000090812	Samd15	1.99654	1.0258
ENSMUSG00000039457	Ppl	1.99654	1.0258
ENSMUSG00000027111	Itga6	1.1254	1.02319
ENSMUSG00000041605	Inava	1.62529	1.02286
ENSMUSG00000030450	Oca2	2.06108	1.02286
ENSMUSG00000063727	Tnfrsf11b	4.53357	1.02211
ENSMUSG00000043079	Synpo	1.36851	1.01963
ENSMUSG00000026814	Eng	1.38301	1.01881
ENSMUSG00000007122	Casq1	1.83508	1.01451
ENSMUSG00000020272	Stk10	1.83508	1.01451
ENSMUSG00000024927	Rela	0.807798	1.01084
ENSMUSG00000043091	Tuba1c	0.891379	1.00991
ENSMUSG00000021337	Scgn	2.35387	1.00646
ENSMUSG00000020275	Rel	2.32412	1.0003
ENSMUSG00000038718	Pbx3	1.0053	1.00011
ENSMUSG00000049882	Vcpkmt	0.97517	0.996811
ENSMUSG00000055214	Pld5	1.06559	0.995538
ENSMUSG00000073481	2023-03-02	0.686689	0.992499
ENSMUSG00000022265	Ank	0.89659	0.98998
ENSMUSG00000022206	Npr3	2.64605	0.989358
ENSMUSG00000025402	Nab2	1.35387	0.988521
ENSMUSG00000022508	Bcl6	1.27165	0.985358
ENSMUSG00000001555	Fkbp10	0.657274	0.983578
ENSMUSG00000038521	C1s1	2.71644	0.981361
ENSMUSG00000058427	Cxcl2	3.99654	0.977127
ENSMUSG00000042349	Ikbke	2.49404	0.968651
ENSMUSG00000027368	Dusp2	2.49404	0.968651
ENSMUSG00000027555	Car13	2.49404	0.968651
ENSMUSG00000042079	Hnrnpf	0.568337	0.968651
ENSMUSG00000040528	Milr1	2.49404	0.968651
ENSMUSG00000028367	Txn1	0.603685	0.963876
ENSMUSG00000040663	Clcf1	1.016	0.959991
ENSMUSG00000020814	Mxra7	0.672783	0.9485
ENSMUSG00000029664	Tfpi2	5.90908	0.947604
ENSMUSG00000000296	Tpd52l1	0.931449	0.941902
ENSMUSG00000036825	Ssx2ip	1.10173	0.941476
ENSMUSG00000034462	Pkd2	0.83508	0.941139
ENSMUSG00000025647	Shisa5	0.695907	0.940139
ENSMUSG00000030170	Wnt5b	1.13147	0.935251
ENSMUSG00000027519	Rab22a	0.831913	0.935206
ENSMUSG00000027828	Ssr3	0.666038	0.935206
ENSMUSG00000045515	Pou3f3	3.07901	0.932206
ENSMUSG00000085569	Gm12602	3.07901	0.932206
ENSMUSG00000030048	Gkn3	3.07901	0.932206
ENSMUSG00000046500	Tafa4	3.07901	0.932206
ENSMUSG00000118560	Lim2	3.07901	0.932206
ENSMUSG00000095105	Edaradd	3.07901	0.932206
ENSMUSG00000024066	Xdh	3.07901	0.932206
ENSMUSG00000031297	Slc7a3	3.07901	0.932206
ENSMUSG00000048616	Nog	2.55294	0.932123
ENSMUSG00000001773	Folh1	1.49404	0.927477
ENSMUSG00000057982	Zfp809	1.49404	0.927477
ENSMUSG00000022146	Osmr	1.49404	0.927477
ENSMUSG00000006546	Cryba2	3.23101	0.923393
ENSMUSG00000044339	Alkbh2	1.07901	0.92083
ENSMUSG00000021959	Lats2	1.07901	0.92083
ENSMUSG00000026981	Il1rn	6.79172	0.91321
ENSMUSG00000036781	Rps27l	0.575955	0.909271
ENSMUSG00000075302	Erich2	2.13147	0.908608
ENSMUSG00000078247	Airn	2.13147	0.908608
ENSMUSG00000028364	Tnc	1.97517	0.908221
ENSMUSG00000039208	Metrnl	1.60298	0.895107
ENSMUSG00000079679	Vwde	3.71644	0.894121
ENSMUSG00000025572	Tmc6	1.23101	0.891913
ENSMUSG00000028111	Ctsk	1.35654	0.891462
ENSMUSG00000024235	Map3k8	1.35654	0.891462
ENSMUSG00000044393	Dsg2	1.35654	0.891462
ENSMUSG00000040613	Apobec1	1.07258	0.890304
ENSMUSG00000027737	Slc7a11	0.844541	0.889583
ENSMUSG00000026628	Atf3	0.812922	0.888434
ENSMUSG00000041974	Spidr	1.90908	0.886862
ENSMUSG00000030417	Pdcd5	0.560186	0.8866
ENSMUSG00000087365	C430049B03Rik	0.932928	0.884043
ENSMUSG00000042282	Gucy2f	3.23101	0.876611
ENSMUSG00000030711	Sult1a1	0.909081	0.87488
ENSMUSG00000093674	Rpl41	0.507808	0.87488
ENSMUSG00000032245	Cln6	0.945607	0.874178
ENSMUSG00000028680	Plk3	1.15701	0.872867
ENSMUSG00000040952	Rps19	0.527295	0.872867
ENSMUSG00000028437	Ubap1	0.888903	0.8665
ENSMUSG00000090137	Uba52	0.543866	0.86268
ENSMUSG00000025885	Myo5b	1.58715	0.86222
ENSMUSG00000027832	Ptx3	1.69335	0.860785
ENSMUSG00000006519	Cyba	0.764924	0.860497
ENSMUSG00000000078	Klf6	0.702443	0.860497
ENSMUSG00000028464	Tpm2	1.0317	0.858493
ENSMUSG00000052331	Ankrd44	0.930776	0.856709
ENSMUSG00000040723	Rcsd1	1.26272	0.856709
ENSMUSG00000009585	Apobec3	1.09671	0.856709
ENSMUSG00000001827	Folr1	0.696973	0.851993
ENSMUSG00000037060	Cavin3	0.655425	0.851171
ENSMUSG00000022094	Slc39a14	1.39451	0.849585
ENSMUSG00000020773	Trim47	1.31626	0.847221
ENSMUSG00000027276	Jag1	1.04658	0.846083
ENSMUSG00000042644	Itpr3	1.04658	0.846083
ENSMUSG00000025789	St8sia2	1.52799	0.842771
ENSMUSG00000091155	Serpine3	3.08869	0.842771
ENSMUSG00000060600	Eno3	1.17212	0.841987
ENSMUSG00000039062	Anpep	1.54135	0.83928
ENSMUSG00000038156	Spon1	0.79729	0.838856
ENSMUSG00000020653	Klf11	1.27831	0.831954
ENSMUSG00000036478	Btg1	0.626982	0.829771
ENSMUSG00000031375	Bgn	1.00669	0.829277
ENSMUSG00000023150	Ivns1abp	0.737128	0.827849
ENSMUSG00000028413	B4galt1	0.934616	0.825353
ENSMUSG00000029153	Ociad2	0.71875	0.82285
ENSMUSG00000018593	Sparc	0.544887	0.82285
ENSMUSG00000018906	P4ha2	0.880512	0.822253
ENSMUSG00000034220	Gpc1	0.887707	0.820787
ENSMUSG00000038754	Elovl3	3.60952	0.820694
ENSMUSG00000039754	Alkbh4	1.43264	0.817441
ENSMUSG00000032269	Htr3a	3.90908	0.81736
ENSMUSG00000015714	Cers2	0.602835	0.812914
ENSMUSG00000052310	Slc39a1	0.67047	0.811821
ENSMUSG00000068523	Gng5	0.543944	0.811821
ENSMUSG00000034201	Gas2l1	0.818316	0.809877
ENSMUSG00000028862	Map3k6	2.36851	0.806853
ENSMUSG00000085772	D630024D03Rik	2.36851	0.806853
ENSMUSG00000022123	Scel	2.36851	0.806853
ENSMUSG00000026107	Nabp1	2.15701	0.806718
ENSMUSG00000046330	Rpl37a	0.493367	0.806108
ENSMUSG00000028031	Dkk2	2.49404	0.801468
ENSMUSG00000033420	Antxr1	0.637535	0.801468
ENSMUSG00000028040	Efna4	1.30763	0.801324
ENSMUSG00000005413	Hmox1	1.38613	0.798654
ENSMUSG00000021595	Nsun2	0.752356	0.796757
ENSMUSG00000020782	Llgl2	1.4396	0.796473
ENSMUSG00000014077	Chp1	0.694577	0.794526
ENSMUSG00000021190	Lgmn	0.589091	0.793931
ENSMUSG00000029810	Tmem176b	0.557706	0.790674
ENSMUSG00000006782	Cnp	1.04658	0.787397
ENSMUSG00000026042	Col5a2	1.37474	0.785667
ENSMUSG00000034892	Rps29	0.495923	0.78431
ENSMUSG00000098274	Rpl24	0.483485	0.783069
ENSMUSG00000048458	Inka2	1.06108	0.782682
ENSMUSG00000038181	Chpf2	0.932165	0.782682
ENSMUSG00000030838	Ush1c	2.02456	0.762092
ENSMUSG00000055026	Gabrg3	1.43264	0.761916
ENSMUSG00000035237	Lcat	1.15358	0.759837
ENSMUSG00000022906	Parp9	1.67462	0.759837
ENSMUSG00000024349	Tmem173	1.67462	0.759837
ENSMUSG00000035678	Tnfsf9	1.01342	0.758765
ENSMUSG00000049751	Rpl36al	0.488273	0.753709
ENSMUSG00000085945	2310014F06Rik	1.81597	0.752786
ENSMUSG00000031805	Jak3	1.81597	0.752786
ENSMUSG00000026922	Agpat2	0.813503	0.749448
ENSMUSG00000029371	Cxcl5	3.36851	0.749021
ENSMUSG00000032374	Plod2	0.630617	0.747672
ENSMUSG00000015575	Atp6v0e	0.554755	0.746512
ENSMUSG00000042821	Snai1	1.06955	0.744024
ENSMUSG00000054252	Fgfr3	2.90908	0.742214
ENSMUSG00000067219	Nipal1	2.90908	0.742214
ENSMUSG00000038527	C1rl	2.90908	0.742214
ENSMUSG00000030353	Tead4	2.90908	0.742214
ENSMUSG00000074199	Krtdap	2.90908	0.742214
ENSMUSG00000025473	Adam8	2.90908	0.742214
ENSMUSG00000043903	Zfp469	2.90908	0.742214
ENSMUSG00000085733	Arhgap27os1	2.90908	0.742214
ENSMUSG00000079018	Ly6c1	2.90908	0.742214
ENSMUSG00000087190	D430001F17Rik	2.90908	0.742214
ENSMUSG00000096965	3300005D01Rik	2.90908	0.742214
ENSMUSG00000097558	Gm26902	2.90908	0.742214
ENSMUSG00000021360	Gcnt2	1.12207	0.741795
ENSMUSG00000050700	Emilin3	2.23101	0.740513
ENSMUSG00000021838	Samd4	1.32412	0.739738
ENSMUSG00000064246	Chil1	2.64761	0.734458
ENSMUSG00000026586	Prrx1	1.27408	0.734458
ENSMUSG00000086841	2410006H16Rik	0.513895	0.734458
ENSMUSG00000010358	Ifi35	0.88399	0.732323
ENSMUSG00000006526	Stimate	0.976195	0.732323
ENSMUSG00000030339	Ltbr	0.679599	0.732185
ENSMUSG00000060739	Nsa2	0.542788	0.732185
ENSMUSG00000058600	Rpl30	0.464569	0.721995
ENSMUSG00000029310	Nudt9	0.573732	0.71944
ENSMUSG00000027559	Car3	2.41158	0.717069
ENSMUSG00000033285	Wdr3	1.06955	0.709334
ENSMUSG00000030770	Parva	0.637276	0.709068
ENSMUSG00000006931	P3h4	0.565705	0.708162
ENSMUSG00000049265	Kcnk3	1.16688	0.707558
ENSMUSG00000052911	Lamb2	0.638992	0.707558
ENSMUSG00000000278	Scpep1	0.821618	0.707558
ENSMUSG00000090387	Gm17056	1.07901	0.707558
ENSMUSG00000045730	Adrb2	1.36851	0.707558
ENSMUSG00000034445	Cyb561a3	1.36851	0.707558
ENSMUSG00000024990	Rbp4	3.07901	0.707558
ENSMUSG00000041688	Amot	1.36851	0.707558
ENSMUSG00000021306	Gpr137b	0.843986	0.704754
ENSMUSG00000006014	Prg4	4.49404	0.703909
ENSMUSG00000062006	Rpl34	0.467593	0.702159
ENSMUSG00000021069	Pygl	1.63155	0.702159
ENSMUSG00000021131	Erh	0.590259	0.702159
ENSMUSG00000022863	Btg3	0.587153	0.702159
ENSMUSG00000042289	Hsd3b7	0.793604	0.698281
ENSMUSG00000029344	Tpst2	0.646047	0.695152
ENSMUSG00000031278	Acsl4	1.02011	0.693475
ENSMUSG00000044674	Fzd1	0.808152	0.690579
ENSMUSG00000028420	Tmem38b	0.909081	0.688839
ENSMUSG00000004371	Il11	5.24893	0.688839
ENSMUSG00000026879	Gsn	0.565302	0.687133
ENSMUSG00000044447	Dock5	1.16284	0.683849
ENSMUSG00000028463	Car9	1.42365	0.680489
ENSMUSG00000090125	Pou3f1	1.42365	0.680489
ENSMUSG00000026796	Fam129b	0.684649	0.679796
ENSMUSG00000008668	Rps18	0.459932	0.675122
ENSMUSG00000039713	Plekhg5	1.08965	0.674153
ENSMUSG00000048285	Frmd6	1.08965	0.674153
ENSMUSG00000063856	Gpx1	0.532629	0.673896
ENSMUSG00000032504	Pdcd6ip	0.631547	0.670844
ENSMUSG00000031916	Cog8	0.790437	0.669647
ENSMUSG00000027613	Eif6	0.557469	0.66626
ENSMUSG00000074170	Plekhf1	1.28759	0.66626
ENSMUSG00000020218	Wif1	0.734403	0.662603
ENSMUSG00000023224	Serping1	0.980974	0.660189
ENSMUSG00000057841	Rpl32	0.452485	0.658887
ENSMUSG00000058351	Smim4	0.654508	0.658833
ENSMUSG00000046711	Hmga1	0.698996	0.658714
ENSMUSG00000054770	Kctd18	1.49404	0.656993
ENSMUSG00000110409	Gm9908	1.49404	0.656993
ENSMUSG00000022074	Tnfrsf10b	1.49404	0.656993
ENSMUSG00000118365	Gm41724	3.07901	0.656993
ENSMUSG00000024885	Aldh3b1	1.49404	0.656993
ENSMUSG00000021848	Otx2	0.767609	0.656962
ENSMUSG00000034310	Tmem132d	0.926155	0.654703
ENSMUSG00000032803	Cdv3	0.53317	0.652345
ENSMUSG00000026970	Rbms1	0.603579	0.650077
ENSMUSG00000043953	Ccrl2	1.28759	0.648605
ENSMUSG00000020580	Rock2	0.588903	0.648249
ENSMUSG00000029570	Lfng	0.909081	0.642604
ENSMUSG00000019866	Crybg1	2.23101	0.638809
ENSMUSG00000052821	Cysltr1	2.23101	0.638809
ENSMUSG00000053332	Gas5	0.460552	0.636687
ENSMUSG00000029561	Oasl2	1.26272	0.636687
ENSMUSG00000036523	Greb1	0.733509	0.636687
ENSMUSG00000037306	Man1c1	0.620576	0.6362
ENSMUSG00000040128	Pnrc1	0.488955	0.634524
ENSMUSG00000062937	Mtap	0.650347	0.634152
ENSMUSG00000025481	Urah	1.58715	0.634152
ENSMUSG00000060594	Layn	1.58715	0.634152
ENSMUSG00000042529	Kcnj12	1.58715	0.634152
ENSMUSG00000017466	Timp2	0.551991	0.634152
ENSMUSG00000028967	Errfi1	0.676635	0.633706
ENSMUSG00000041012	Cmtm8	0.704723	0.630672
ENSMUSG00000004328	Hif3a	1.03836	0.629976
ENSMUSG00000042608	Stk40	0.909081	0.627603
ENSMUSG00000029135	Fosl2	0.944705	0.627603
ENSMUSG00000032014	Oaf	0.767905	0.627603
ENSMUSG00000006342	Susd2	1.00424	0.627603
ENSMUSG00000035413	Tmem98	1.04111	0.627603
ENSMUSG00000004044	Cavin1	0.987084	0.627603
ENSMUSG00000037933	Bicd2	0.795424	0.627603
ENSMUSG00000030604	Zfp626	2.23101	0.626128
ENSMUSG00000056055	Sag	1.11085	0.624856
ENSMUSG00000041193	Pla2g5	0.622486	0.623922
ENSMUSG00000026880	Stom	0.739156	0.622731
ENSMUSG00000021678	F2rl1	1.90908	0.620285
ENSMUSG00000032024	Clmp	0.856614	0.619285
ENSMUSG00000028167	Bdh2	1.07347	0.618842
ENSMUSG00000117975	Itprip	1.71644	0.618454
ENSMUSG00000060032	H2afj	0.568782	0.617562
ENSMUSG00000043333	Rhbdl2	1.90908	0.615871
ENSMUSG00000038917	3930402G23Rik	1.90908	0.615871
ENSMUSG00000042842	Serpinb6b	1.90908	0.615871
ENSMUSG00000021765	Fst	1.26272	0.615871
ENSMUSG00000032350	Gclc	0.769678	0.614821
ENSMUSG00000020766	Galk1	0.502606	0.612255
ENSMUSG00000078877	Gm14295	1.3014	0.611484
ENSMUSG00000023947	Nfkbie	1.3014	0.611484
ENSMUSG00000039546	Ajap1	0.792267	0.611209
ENSMUSG00000005148	Klf5	2.32412	0.609987
ENSMUSG00000079415	Cntf	0.699628	0.609584
ENSMUSG00000018821	Avpi1	0.791245	0.608064
ENSMUSG00000001247	Lsr	0.677756	0.605087
ENSMUSG00000021061	Sptb	1.02773	0.602874
ENSMUSG00000079435	Rpl36a	0.451513	0.59465
ENSMUSG00000005892	Trh	4.90908	0.59377
ENSMUSG00000037664	Cdkn1c	0.661303	0.59377
ENSMUSG00000026509	Capn2	0.555444	0.59108
ENSMUSG00000057751	Megf6	0.933743	0.586594
ENSMUSG00000036459	Wtip	0.553986	0.586594
ENSMUSG00000021696	Elovl7	1.69335	0.583285
ENSMUSG00000055612	Cdca7	1.17212	0.579932
ENSMUSG00000032294	Pkm	0.440855	0.579932
ENSMUSG00000028656	Cap1	0.561158	0.579764
ENSMUSG00000050777	Tmem37	0.572431	0.576848
ENSMUSG00000028936	Rpl22	0.438667	0.576848
ENSMUSG00000044250	Pced1b	1.34965	0.576848
ENSMUSG00000016487	Ppfibp1	0.852498	0.575566
ENSMUSG00000028521	Slc35d1	1.23101	0.574863
ENSMUSG00000015133	Lrrk1	1.23101	0.574863
ENSMUSG00000092210	A930009A15Rik	1.23101	0.574863
ENSMUSG00000001056	Nhp2	0.516461	0.574863
ENSMUSG00000074934	Grem1	0.947216	0.570972
ENSMUSG00000116656	Gm49708	1.14787	0.570567
ENSMUSG00000024222	Fkbp5	1.04658	0.57053
ENSMUSG00000021804	Rgr	2.51112	0.568937
ENSMUSG00000103428	Gm20754	1.26272	0.567443
ENSMUSG00000089917	Uckl1	0.703762	0.565147
ENSMUSG00000079659	Tmem243	0.673014	0.563141
ENSMUSG00000030681	Mvp	1.21841	0.563141
ENSMUSG00000035783	Acta2	1.15212	0.563141
ENSMUSG00000038296	Galnt18	0.909081	0.561962
ENSMUSG00000038697	Taf5l	0.909081	0.561962
ENSMUSG00000022664	Slc35a5	0.909081	0.561962
ENSMUSG00000052951	C130021I20Rik	2.71644	0.55721
ENSMUSG00000074796	Slc4a11	2.71644	0.55721
ENSMUSG00000107388	Gm42788	2.71644	0.55721
ENSMUSG00000001249	Hpn	2.71644	0.55721
ENSMUSG00000025586	Cpeb1	0.996544	0.55721
ENSMUSG00000097439	Gm16754	2.71644	0.55721
ENSMUSG00000059552	Trp53	0.593985	0.55721
ENSMUSG00000021622	Ckmt2	2.71644	0.55721
ENSMUSG00000048424	Ranbp3l	2.71644	0.55721
ENSMUSG00000031373	Car5b	2.71644	0.55721
ENSMUSG00000029101	Rgs12	1.1821	0.555697
ENSMUSG00000012187	Mogat1	1.99654	0.555663
ENSMUSG00000030042	Pole4	0.498369	0.555663
ENSMUSG00000020186	Csrp2	0.581991	0.555663
ENSMUSG00000033880	Lgals3bp	0.732203	0.55354
ENSMUSG00000031799	Tpm4	0.628421	0.546183
ENSMUSG00000038903	Ccdc68	1.41158	0.545812
ENSMUSG00000026988	Wdsub1	0.767062	0.545675
ENSMUSG00000005649	Cabp5	1.66397	0.545675
ENSMUSG00000037709	Fam13a	0.612688	0.545656
ENSMUSG00000013701	Timm23	0.467867	0.545656
ENSMUSG00000028568	Btf3l4	0.597137	0.544547
ENSMUSG00000019808	Adat2	1.19859	0.544547
ENSMUSG00000044533	Rps2	0.420562	0.544547
ENSMUSG00000027962	Vcam1	1.50854	0.543923
ENSMUSG00000026421	Csrp1	0.673978	0.542398
ENSMUSG00000037206	Islr	0.769678	0.542398
ENSMUSG00000098682	Otx2os1	0.873457	0.542334
ENSMUSG00000025858	Get4	0.506481	0.54156
ENSMUSG00000045100	Slc25a26	1.36851	0.537266
ENSMUSG00000017390	Aldoc	0.682229	0.537266
ENSMUSG00000039639	Kcne1	2.23101	0.537266
ENSMUSG00000002365	Snx9	0.693352	0.537266
ENSMUSG00000039682	Lap3	0.66581	0.536073
ENSMUSG00000040170	Fmo2	2.90908	0.53202
ENSMUSG00000028469	Npr2	0.874316	0.53202
ENSMUSG00000029163	Emilin1	0.874316	0.53202
ENSMUSG00000035105	Egln3	0.874316	0.53202
ENSMUSG00000079197	Psme2	0.454317	0.531095
ENSMUSG00000032085	Tagln	1.13811	0.530959
ENSMUSG00000068240	Gm11808	0.557369	0.530618
ENSMUSG00000026457	Adipor1	0.513721	0.52908
ENSMUSG00000045337	Defb11	0.727243	0.526875
ENSMUSG00000038276	Asic3	0.928981	0.525717
ENSMUSG00000056174	Col8a2	1.49404	0.524637
ENSMUSG00000019853	Hebp2	1.06662	0.523429
ENSMUSG00000031488	Rab11fip1	1.00219	0.523013
ENSMUSG00000097354	2310001H17Rik	1.49404	0.522312
ENSMUSG00000032041	Tirap	1.49404	0.522312
ENSMUSG00000022150	Dab2	1.49404	0.522312
ENSMUSG00000029484	Anxa3	1.0511	0.520969
ENSMUSG00000030199	Etv6	0.823351	0.520924
ENSMUSG00000047989	Ino80c	0.823351	0.520924
ENSMUSG00000030720	Cln3	0.69227	0.520394
ENSMUSG00000026676	Ccdc3	1.41809	0.51951
ENSMUSG00000032540	Abhd5	0.76224	0.519483
ENSMUSG00000085241	Snhg3	0.548679	0.519152
ENSMUSG00000031521	Aga	0.555444	0.518999
ENSMUSG00000020869	Lrrc59	0.548679	0.517856
ENSMUSG00000055322	Tns1	0.762692	0.517798
ENSMUSG00000096768	Gm47283	0.727243	0.516445
ENSMUSG00000026748	Plxdc2	0.530113	0.515399
ENSMUSG00000021192	Golga5	0.635516	0.514683
ENSMUSG00000074024	4632427E13Rik	0.640885	0.512525
ENSMUSG00000024048	Myl12a	0.464239	0.512525
ENSMUSG00000037643	Prkci	0.620956	0.512179
ENSMUSG00000021103	Mnat1	0.658273	0.51192
ENSMUSG00000026208	Des	1.25867	0.511665
ENSMUSG00000025510	Cd151	0.508631	0.510242
ENSMUSG00000068290	Ddrgk1	0.47506	0.509132
ENSMUSG00000024539	Ptpn2	0.6222	0.506544
ENSMUSG00000045665	Mfsd5	0.577237	0.503539
ENSMUSG00000027333	Smox	0.726878	0.501742
ENSMUSG00000042379	Esm1	4.07901	0.501388
ENSMUSG00000028048	Gba	0.701276	0.501333
ENSMUSG00000024197	Plin3	0.554973	0.501333
ENSMUSG00000036402	Gng12	0.542299	0.49967
ENSMUSG00000021583	Erap1	0.745582	0.498892
ENSMUSG00000025287	Acot9	0.847681	0.498892
ENSMUSG00000022085	Pebp4	1.60952	0.498386
ENSMUSG00000022003	Slc25a30	1.60952	0.498386
ENSMUSG00000036273	Lrrk2	1.60952	0.498386
ENSMUSG00000024597	Slc12a2	0.74681	0.495729
ENSMUSG00000006390	Elovl1	0.763883	0.49566
ENSMUSG00000030609	Aen	0.663969	0.494962
ENSMUSG00000038508	Gdf15	1.34689	0.494553
ENSMUSG00000019990	Pde7b	1.11071	0.494485
ENSMUSG00000051341	Zfp52	1.11071	0.494485
ENSMUSG00000019737	Syne4	0.909081	0.493819
ENSMUSG00000017652	Cd40	2.07901	0.491155
ENSMUSG00000006360	Crip1	0.745582	0.491155
ENSMUSG00000044734	Serpinb1a	2.07901	0.491155
ENSMUSG00000028889	Yrdc	0.552289	0.491133
ENSMUSG00000078252	Krtap17-1	3.07901	0.490261
ENSMUSG00000029377	Ereg	3.36851	0.487933
ENSMUSG00000028223	Decr1	0.602103	0.487712
ENSMUSG00000026547	Tagln2	0.686689	0.486103
ENSMUSG00000026029	Casp8	1.00862	0.485906
ENSMUSG00000015093	Clic3	1.78355	0.485906
ENSMUSG00000000628	Hk2	1.78355	0.485906
ENSMUSG00000040146	Rgl3	1.07901	0.485906
ENSMUSG00000044617	Zbtb39	1.78355	0.485906
ENSMUSG00000046909	Tefm	1.00862	0.485906
ENSMUSG00000023963	Cyp39a1	1.78355	0.485906
ENSMUSG00000118383	Gm50321	1.78355	0.485906
ENSMUSG00000022491	Glycam1	1.39635	0.485494
ENSMUSG00000050157	Gm867	1.78355	0.480689
ENSMUSG00000020224	Llph	0.572046	0.479574
ENSMUSG00000020937	Plcd3	1.27165	0.477518
ENSMUSG00000030235	Slco1c1	2.81597	0.476406
ENSMUSG00000042688	Mapk6	0.600959	0.476353
ENSMUSG00000008398	Elk3	0.819814	0.476182
ENSMUSG00000048277	Syngr2	0.551529	0.472025
ENSMUSG00000033036	Gm7879	1.58715	0.471878
ENSMUSG00000032353	Tmed3	0.452095	0.47116
ENSMUSG00000020674	Pxdn	0.677756	0.468516
ENSMUSG00000024087	Cyp1b1	2.27831	0.46692
ENSMUSG00000034324	Tmem132c	0.640264	0.464156
ENSMUSG00000030787	Lyve1	1.99654	0.463075
ENSMUSG00000038894	Irs2	0.793604	0.462095
ENSMUSG00000033730	Egr3	0.868439	0.462095
ENSMUSG00000029394	Cdk2ap1	0.561158	0.459024
ENSMUSG00000067586	S1pr3	0.688482	0.455997
ENSMUSG00000052942	Glis3	1.13147	0.452386
ENSMUSG00000031931	Ankrd49	0.909081	0.451405
ENSMUSG00000048807	Slc35e4	1.58151	0.450719
ENSMUSG00000010095	Slc3a2	0.500235	0.450719
ENSMUSG00000027087	Itgav	0.700134	0.449233
ENSMUSG00000072941	Sod3	0.789386	0.448076
ENSMUSG00000036381	P2ry14	1.25012	0.447763
ENSMUSG00000024754	Cemip2	0.870607	0.447681
ENSMUSG00000020232	Hmg20b	0.498293	0.446502
ENSMUSG00000098098	Bvht	0.956387	0.44563
ENSMUSG00000037982	Gm9725	1.60952	0.444439
ENSMUSG00000078453	Abracl	0.490311	0.444439
ENSMUSG00000073702	Rpl31	0.397639	0.443408
ENSMUSG00000022246	Rai14	0.790437	0.443394
ENSMUSG00000055401	Fbxo6	0.652741	0.442863
ENSMUSG00000004035	Gstm7	0.748616	0.442336
ENSMUSG00000043279	Trim56	1.016	0.441164
ENSMUSG00000095115	Itpripl2	1.016	0.441164
ENSMUSG00000045493	Bhlhe23	2.41158	0.439683
ENSMUSG00000056459	Zbtb25	0.878707	0.439558
ENSMUSG00000001288	Rarg	1.09351	0.439558
ENSMUSG00000006445	Epha2	1.32412	0.43828
ENSMUSG00000037062	Sh3glb1	0.436758	0.437314
ENSMUSG00000022544	Eef2kmt	0.578257	0.436412
ENSMUSG00000031595	Pdgfrl	0.590259	0.436036
ENSMUSG00000043088	Il17re	1.3014	0.435435
ENSMUSG00000028172	Tacr3	2.71644	0.434644
ENSMUSG00000037348	Paqr7	1.03107	0.43354
ENSMUSG00000040260	Daam2	0.732203	0.433402
ENSMUSG00000030281	Il17rc	0.534042	0.43173
ENSMUSG00000032491	Nradd	0.729532	0.431514
ENSMUSG00000028096	Gpr89	0.83508	0.431452
ENSMUSG00000001918	Slc1a5	1.11553	0.431452
ENSMUSG00000021400	Wrnip1	0.570912	0.431452
ENSMUSG00000047250	Ptgs1	1.61957	0.430666
ENSMUSG00000066595	Flvcr1	0.761524	0.430653
ENSMUSG00000022893	Adamts1	1.09509	0.430241
ENSMUSG00000054079	Utp18	0.705548	0.426833
ENSMUSG00000028121	Bcar3	0.788787	0.425936
ENSMUSG00000085156	Snhg15	0.795424	0.423867
ENSMUSG00000034595	Ppp1r18	0.722668	0.423533
ENSMUSG00000042613	Pbxip1	0.537112	0.422912
ENSMUSG00000071415	Rpl23	0.381888	0.422912
ENSMUSG00000074896	Ifit3	0.868439	0.422283
ENSMUSG00000028280	Gabrr1	1.02456	0.422271
ENSMUSG00000026072	Il1r1	0.777837	0.421682
ENSMUSG00000042599	Kdm7a	0.704261	0.421682
ENSMUSG00000030701	Plekhb1	0.643708	0.421682
ENSMUSG00000031403	Dkc1	0.668073	0.421484
ENSMUSG00000027015	Cybrd1	0.909081	0.420221
ENSMUSG00000074406	Zfp628	0.909081	0.420221
ENSMUSG00000024359	Hspa9	0.465474	0.420221
ENSMUSG00000011257	Pabpc4	0.811784	0.419498
ENSMUSG00000033542	Arhgef5	0.811784	0.419498
ENSMUSG00000025027	Xpnpep1	0.471323	0.419468
ENSMUSG00000037031	Tspan15	0.660054	0.417832
ENSMUSG00000029614	Rpl6	0.383483	0.417543
ENSMUSG00000021248	Tmed10	0.394106	0.416893
ENSMUSG00000062200	Vmn2r7	1.39451	0.411782
ENSMUSG00000074182	Znhit6	0.557237	0.411782
ENSMUSG00000078768	Zfp566	1.39451	0.411782
ENSMUSG00000032372	Plscr2	1.39451	0.411782
ENSMUSG00000015501	Hivep2	0.802166	0.411782
ENSMUSG00000024521	Pmaip1	1.39451	0.411782
ENSMUSG00000024899	Papss2	1.39451	0.411782
ENSMUSG00000097167	Gm16740	0.76323	0.411684
ENSMUSG00000025980	Hspd1	0.420581	0.411119
ENSMUSG00000027985	Lef1	0.676908	0.408785
ENSMUSG00000029110	Rnf4	0.529667	0.408785
ENSMUSG00000028059	Arhgef2	0.653242	0.408185
ENSMUSG00000092094	Zfp804b	1.06108	0.408127
ENSMUSG00000030605	Mfge8	0.725736	0.407977
ENSMUSG00000031939	Taf1d	0.598152	0.407977
ENSMUSG00000041959	S100a10	0.505305	0.40508
ENSMUSG00000068874	Selenbp1	0.498993	0.404574
ENSMUSG00000090733	Rps27	0.380357	0.40397
ENSMUSG00000007892	Rplp1	0.381677	0.403487
ENSMUSG00000068220	Lgals1	0.551501	0.402605
ENSMUSG00000020736	Nt5c	0.474034	0.400231
ENSMUSG00000022558	Mroh1	0.788787	0.400231
ENSMUSG00000054387	Mdm4	0.665155	0.399775
ENSMUSG00000040152	Thbs1	1.48166	0.398402
ENSMUSG00000040463	Mybbp1a	0.530569	0.395439
ENSMUSG00000028848	Gpn2	0.739156	0.393378
ENSMUSG00000025278	Flnb	0.50446	0.393089
ENSMUSG00000038775	Vill	0.866012	0.392702
ENSMUSG00000034480	Diaph2	0.866012	0.392702
ENSMUSG00000001021	S100a3	2.90908	0.392628
ENSMUSG00000005501	Usp40	0.771578	0.389564
ENSMUSG00000110063	Gm31045	2.71644	0.388551
ENSMUSG00000034165	Ccnd3	0.452477	0.388338
ENSMUSG00000025945	Crygf	2.49404	0.387866
ENSMUSG00000034159	Mab21l4	2.49404	0.387866
ENSMUSG00000097028	Ptgs2os	2.49404	0.387866
ENSMUSG00000038765	Lmx1b	2.49404	0.387866
ENSMUSG00000085303	Gm16751	2.49404	0.387866
ENSMUSG00000006386	Tek	2.49404	0.387866
ENSMUSG00000044125	9530080O11Rik	2.49404	0.387866
ENSMUSG00000028965	Tnfrsf9	2.49404	0.387866
ENSMUSG00000055912	Tmem150a	0.646047	0.387866
ENSMUSG00000030104	Edem1	1.07901	0.387866
ENSMUSG00000096014	Sox1	2.49404	0.387866
ENSMUSG00000031842	Pde4c	2.49404	0.387866
ENSMUSG00000090247	Bloc1s1	0.456076	0.387866
ENSMUSG00000112852	Gm47767	2.49404	0.387866
ENSMUSG00000057963	Itpk1	0.656315	0.387866
ENSMUSG00000113737	BB123696	2.49404	0.387866
ENSMUSG00000021903	Galnt15	2.49404	0.387866
ENSMUSG00000114196	Gm47547	2.49404	0.387866
ENSMUSG00000063354	Slc39a4	2.49404	0.387866
ENSMUSG00000023052	Npff	2.49404	0.387866
ENSMUSG00000039903	Eva1c	2.49404	0.387866
ENSMUSG00000031289	Il13ra2	2.49404	0.387866
ENSMUSG00000067212	H2-T23	1.18919	0.387618
ENSMUSG00000041609	Bicdl1	0.637779	0.387467
ENSMUSG00000059248	2023-09-09	0.519135	0.387467
ENSMUSG00000026482	Rgl1	0.607053	0.386972
ENSMUSG00000020755	Sap30bp	0.594208	0.386858
ENSMUSG00000027510	Rbm38	0.909081	0.386767
ENSMUSG00000049580	Tsku	0.909081	0.386767
ENSMUSG00000036580	Spg20	0.625288	0.386382
ENSMUSG00000021109	Hif1a	0.484898	0.383111
ENSMUSG00000008683	Rps15a	0.364187	0.383083
ENSMUSG00000024511	Rab27b	0.534686	0.383083
ENSMUSG00000027381	Bcl2l11	0.757078	0.38308
ENSMUSG00000025764	Jade1	0.757078	0.38308
ENSMUSG00000001946	Esam	1.2172	0.382656
ENSMUSG00000020676	Ccl11	3.93883	0.381346
ENSMUSG00000009927	Rps25	0.374044	0.381056
ENSMUSG00000049232	Tigd2	0.527518	0.380593
ENSMUSG00000097886	Gsg1l2	3.07901	0.380593
ENSMUSG00000038151	Prdm1	1.58715	0.379753
ENSMUSG00000032717	Mdfi	0.716436	0.379001
ENSMUSG00000039910	Cited2	0.466221	0.378869
ENSMUSG00000027075	Slc43a1	0.963529	0.378402
ENSMUSG00000028345	Tex10	0.963529	0.378402
ENSMUSG00000003429	Rps11	0.359529	0.378402
ENSMUSG00000022283	Pabpc1	0.378731	0.378402
ENSMUSG00000014303	Glis2	0.549539	0.378055
ENSMUSG00000073700	Klhl21	0.682805	0.376561
ENSMUSG00000000378	Ccm2	0.583681	0.376134
ENSMUSG00000060636	Rpl35a	0.362189	0.376134
ENSMUSG00000025608	Podxl	0.909081	0.37535
ENSMUSG00000063229	Ldha	0.376365	0.37533
ENSMUSG00000022738	Gsc2	1.19859	0.373156
ENSMUSG00000041313	Slc7a1	1.19859	0.372822
ENSMUSG00000063412	Gm10131	0.743071	0.372356
ENSMUSG00000032182	Yipf2	0.743071	0.372356
ENSMUSG00000062867	Impdh2	0.427152	0.371895
ENSMUSG00000079654	Prrt4	1.03461	0.371523
ENSMUSG00000034738	Nostrin	1.3014	0.371
ENSMUSG00000039834	Zfp335	0.826619	0.370891
ENSMUSG00000047843	Bri3	0.390573	0.370891
ENSMUSG00000042660	Wdr55	0.815972	0.369509
ENSMUSG00000048376	F2r	0.883086	0.369288
ENSMUSG00000028140	Mrpl9	0.474678	0.367178
ENSMUSG00000019929	Dcn	1.57893	0.367057
ENSMUSG00000064215	Ifi27	0.634459	0.36682
ENSMUSG00000044167	Foxo1	0.573478	0.366326
ENSMUSG00000020911	Krt19	3.36851	0.365624
ENSMUSG00000032366	Tpm1	0.491696	0.36522
ENSMUSG00000027082	Tfpi	1.08417	0.365168
ENSMUSG00000030138	Bms1	0.743071	0.364562
ENSMUSG00000004791	Pgf	1.2172	0.36343
ENSMUSG00000031154	Otud5	0.587153	0.363173
ENSMUSG00000099843	Gm7160	1.64605	0.363027
ENSMUSG00000027339	Rassf2	1.64605	0.363027
ENSMUSG00000066258	Trim12a	1.64605	0.363027
ENSMUSG00000036246	Gmip	1.64605	0.363027
ENSMUSG00000086889	Phf2os1	1.64605	0.363027
ENSMUSG00000021464	Ror2	0.694956	0.363027
ENSMUSG00000031103	Elf4	1.64605	0.363027
ENSMUSG00000024190	Dusp1	0.453754	0.361844
ENSMUSG00000020857	Nme2	0.385676	0.361512
ENSMUSG00000010755	Cars	0.617618	0.36075
ENSMUSG00000025227	Mfsd13a	0.863277	0.360098
ENSMUSG00000029161	Cgref1	0.787775	0.359231
ENSMUSG00000059070	Rpl18	0.349421	0.35894
ENSMUSG00000050217	Lgsn	1.90908	0.352257
ENSMUSG00000058729	Lin9	2.07901	0.352257
ENSMUSG00000027420	Bfsp1	1.90908	0.352257
ENSMUSG00000016995	Matn4	1.90908	0.352257
ENSMUSG00000099098	1110035H17Rik	1.90908	0.352257
ENSMUSG00000039745	Htatip2	1.90908	0.352257
ENSMUSG00000042353	Frem3	1.90908	0.352257
ENSMUSG00000044244	Il20rb	1.90908	0.352257
ENSMUSG00000096727	Psmb9	1.90908	0.352257
ENSMUSG00000053441	Adamts19	1.90908	0.352257
ENSMUSG00000001418	Glmp	0.414476	0.352008
ENSMUSG00000015134	Aldh1a3	1.24561	0.351363
ENSMUSG00000028972	Car6	1.23101	0.350873
ENSMUSG00000061898	Rbak	1.23101	0.350873
ENSMUSG00000021193	Pitrm1	0.739156	0.350873
ENSMUSG00000025584	Pde8a	0.909081	0.350482
ENSMUSG00000001627	Ifrd1	0.410583	0.350157
ENSMUSG00000022636	Alcam	0.628973	0.34983
ENSMUSG00000039835	Nhsl1	0.93765	0.349658
ENSMUSG00000024177	Nme4	0.909081	0.348377
ENSMUSG00000021113	Snapc1	0.76224	0.348179
ENSMUSG00000031740	Mmp2	0.857856	0.347989
ENSMUSG00000026456	Cyb5r1	0.674616	0.34716
ENSMUSG00000066952	Myo1h	1.90908	0.34716
ENSMUSG00000030089	Slc41a3	0.674616	0.34716
ENSMUSG00000060938	Rpl26	0.348054	0.34716
ENSMUSG00000006998	Psmd2	0.403441	0.34716
ENSMUSG00000074925	Ptar1	0.646047	0.34716
ENSMUSG00000003032	Klf4	0.541224	0.346859
ENSMUSG00000019055	Plod1	0.534686	0.346859
ENSMUSG00000002104	Rapsn	0.689768	0.346621
ENSMUSG00000025810	Nrp1	0.909081	0.346101
ENSMUSG00000017760	Ctsa	0.461307	0.344466
ENSMUSG00000038729	Pakap	0.617315	0.344399
ENSMUSG00000022122	Ednrb	0.886361	0.344185
ENSMUSG00000026603	Smyd2	0.478447	0.342532
ENSMUSG00000050088	1600012H06Rik	0.735052	0.340775
ENSMUSG00000027953	Slc50a1	0.449649	0.340754
ENSMUSG00000072762	4930522L14Rik	1.07901	0.340754
ENSMUSG00000107614	Gm44196	2.07901	0.340754
ENSMUSG00000085039	Gm15927	2.49404	0.340754
ENSMUSG00000021713	Ppwd1	0.967975	0.340754
ENSMUSG00000047123	Ticam1	1.07901	0.340754
ENSMUSG00000054321	Taf4b	0.967975	0.340754
ENSMUSG00000071653	1810009A15Rik	0.967975	0.340754
ENSMUSG00000051864	Tbc1d22a	0.956387	0.339753
ENSMUSG00000052557	Gan	0.97947	0.338833
ENSMUSG00000024600	Slc27a6	0.97947	0.338833
ENSMUSG00000017765	Slc12a4	0.594972	0.337974
ENSMUSG00000040690	Col16a1	0.821618	0.336101
ENSMUSG00000029761	Cald1	0.696352	0.335322
ENSMUSG00000038859	Baiap2l1	0.724656	0.334214
ENSMUSG00000025509	Pnpla2	0.500276	0.334079
ENSMUSG00000031902	Nfatc3	0.628973	0.334079
ENSMUSG00000027305	Ndufaf1	0.655324	0.333271
ENSMUSG00000021647	Cartpt	3.49404	0.333167
ENSMUSG00000030064	Frmd4b	0.652306	0.332751
ENSMUSG00000027746	Ufm1	0.438701	0.332717
ENSMUSG00000014813	Stc1	0.991543	0.331869
ENSMUSG00000016382	Pls3	0.488094	0.330927
ENSMUSG00000052837	Junb	0.422032	0.33083
ENSMUSG00000055371	Stam2	0.888903	0.330037
ENSMUSG00000089682	Bcl2l2	0.655324	0.329634
ENSMUSG00000034035	Ccdc17	1.49404	0.328529
ENSMUSG00000036856	Wnt4	1.64605	0.328217
ENSMUSG00000085151	1110018N20Rik	1.90908	0.328189
ENSMUSG00000038007	Acer2	1.15701	0.328189
ENSMUSG00000038459	Abhd17c	0.579773	0.328186
ENSMUSG00000096956	Snhg18	0.517503	0.32404
ENSMUSG00000018293	Pfn1	0.359006	0.323293
ENSMUSG00000032382	Snx1	0.43863	0.323284
ENSMUSG00000023044	Csad	0.498993	0.322686
ENSMUSG00000032220	Myo1e	0.860171	0.322463
ENSMUSG00000031024	St5	0.639474	0.321672
ENSMUSG00000050234	Gja4	1.32412	0.321175
ENSMUSG00000038648	Creb3l2	0.487943	0.319019
ENSMUSG00000021708	Rasgrf2	1.04658	0.319019
ENSMUSG00000037003	Tns2	0.61535	0.319019
ENSMUSG00000114354	Gm34961	1.90908	0.318405
ENSMUSG00000038525	Armc10	0.637002	0.317388
ENSMUSG00000032515	Csrnp1	0.616034	0.316997
ENSMUSG00000011096	Akt1s1	0.47251	0.316986
ENSMUSG00000056069	Otulinl	0.700494	0.31616
ENSMUSG00000004630	Pcp2	1.30019	0.316065
ENSMUSG00000009293	Ube2g2	0.566975	0.314809
ENSMUSG00000021559	Dapk1	0.566975	0.314809
ENSMUSG00000012848	Rps5	0.336467	0.314803
ENSMUSG00000022443	Myh9	0.51453	0.314801
ENSMUSG00000034771	Tle2	0.78355	0.314022
ENSMUSG00000000530	Acvrl1	1.28759	0.313977
ENSMUSG00000056612	Ppp1r14b	0.37826	0.309986
ENSMUSG00000026031	Cflar	0.582853	0.309763
ENSMUSG00000020205	Phlda1	0.576937	0.309459
ENSMUSG00000038370	Pcp4l1	0.652516	0.309122
ENSMUSG00000027487	Cdk5rap1	0.909081	0.309122
ENSMUSG00000043587	Pxylp1	0.909081	0.309122
ENSMUSG00000025371	Chmp6	0.475185	0.308514
ENSMUSG00000002055	Spag5	0.722668	0.307963
ENSMUSG00000063316	Rpl27	0.331983	0.307963
ENSMUSG00000085250	Gm15234	1.36851	0.307237
ENSMUSG00000054580	Pla2r1	1.39451	0.307114
ENSMUSG00000074916	Chst14	0.726217	0.307011
ENSMUSG00000090461	Iltifb	2.36851	0.306807
ENSMUSG00000024816	Frmd8	0.97947	0.30644
ENSMUSG00000018697	Aatf	0.681671	0.303683
ENSMUSG00000096255	Dynlt1b	0.681671	0.303683
ENSMUSG00000025169	Ogfod3	0.455715	0.303678
ENSMUSG00000037890	Wdr19	0.909081	0.303424
ENSMUSG00000035441	Myo1d	0.909081	0.303424
ENSMUSG00000026600	Soat1	0.677756	0.301348
ENSMUSG00000098234	Snhg6	0.570279	0.300629
ENSMUSG00000005481	Ddx39	0.457385	0.299884
ENSMUSG00000026519	Tmem63a	1.10173	0.299233
ENSMUSG00000022641	Bbx	0.44872	0.299032
ENSMUSG00000034227	Foxj1	0.973211	0.298969
ENSMUSG00000024376	Epb41l4a	0.909081	0.298969
ENSMUSG00000019916	P4ha1	0.545118	0.298527
ENSMUSG00000032679	Cd59a	0.457385	0.298083
ENSMUSG00000073805	Insyn2a	1.15701	0.298083
ENSMUSG00000043421	Hilpda	0.612688	0.297877
ENSMUSG00000021702	Thbs4	1.37621	0.297333
ENSMUSG00000030754	Copb1	0.457049	0.294592
ENSMUSG00000028407	Smim27	0.544317	0.294186
ENSMUSG00000030541	Idh2	0.391233	0.292903
ENSMUSG00000057113	Npm1	0.337271	0.292062
ENSMUSG00000031605	Klhl2	0.677756	0.291557
ENSMUSG00000030872	Gga2	0.606518	0.290848
ENSMUSG00000040236	Trappc5	0.600959	0.289977
ENSMUSG00000041460	Cacna2d4	0.737315	0.288543
ENSMUSG00000019188	H13	0.381631	0.286081
ENSMUSG00000048007	Timm8a1	0.501906	0.28514
ENSMUSG00000055538	Zcchc24	0.474144	0.284368
ENSMUSG00000028234	Rps20	0.334602	0.284032
ENSMUSG00000035139	Secisbp2	0.533572	0.282703
ENSMUSG00000044287	Nrn1l	0.688955	0.281862
ENSMUSG00000002233	Rhoc	0.38362	0.280396
ENSMUSG00000003411	Rab3b	0.655795	0.280396
ENSMUSG00000036372	Tmem258	0.354998	0.280396
ENSMUSG00000048234	Rnf149	0.580458	0.278842
ENSMUSG00000004665	Cnn2	0.548287	0.27871
ENSMUSG00000021592	Arsk	1.13147	0.277018
ENSMUSG00000029994	Anxa4	0.614338	0.276757
ENSMUSG00000031023	Akip1	0.587153	0.276757
ENSMUSG00000036185	Sapcd1	0.646047	0.276695
ENSMUSG00000030523	Trpm1	0.605075	0.275794
ENSMUSG00000094786	Gm14403	1.36851	0.275485
ENSMUSG00000078495	Zfp984	1.36851	0.275485
ENSMUSG00000093483	AA465934	1.36851	0.275485
ENSMUSG00000066170	E230001N04Rik	1.36851	0.275485
ENSMUSG00000023079	Gtf2ird1	0.474678	0.275053
ENSMUSG00000029657	Hsph1	0.514221	0.275053
ENSMUSG00000042719	Naa25	0.677756	0.273886
ENSMUSG00000022687	Boc	0.609521	0.272905
ENSMUSG00000020018	Snrpf	0.361378	0.272364
ENSMUSG00000038806	Sde2	0.473579	0.271832
ENSMUSG00000022505	Emp2	0.909081	0.271248
ENSMUSG00000034101	Ctnnd1	0.461622	0.271226
ENSMUSG00000026433	Rab29	0.636063	0.27053
ENSMUSG00000024410	Rmc1	0.636063	0.27053
ENSMUSG00000056952	Tatdn2	0.716436	0.270388
ENSMUSG00000095567	Noc2l	0.478937	0.270155
ENSMUSG00000054364	Rhob	0.421257	0.26963
ENSMUSG00000025508	Rplp2	0.324119	0.269615
ENSMUSG00000032719	Sbspon	1.001	0.269605
ENSMUSG00000000827	Tpd52l2	0.400469	0.26949
ENSMUSG00000024608	Rps14	0.319877	0.26949
ENSMUSG00000028980	H6pd	0.670921	0.269461
ENSMUSG00000057143	Trim12c	0.670921	0.269461
ENSMUSG00000023008	Fmnl3	0.670921	0.269461
ENSMUSG00000037447	Arid5a	0.909081	0.26921
ENSMUSG00000033006	Sox10	2.07901	0.26921
ENSMUSG00000002249	Tead3	0.909081	0.26921
ENSMUSG00000033327	Tnxb	0.909081	0.26921
ENSMUSG00000020620	Abca8b	1.64605	0.269156
ENSMUSG00000003847	Nfat5	0.443417	0.268901
ENSMUSG00000037070	Rbmxl1	0.668073	0.268271
ENSMUSG00000035828	Pim3	0.429472	0.26654
ENSMUSG00000054196	Cthrc1	0.439117	0.265489
ENSMUSG00000026566	Mpzl1	0.513152	0.265226
ENSMUSG00000037300	Ttc13	0.61535	0.265164
ENSMUSG00000031778	Cx3cl1	0.655324	0.265044
ENSMUSG00000016763	Scube1	1.49404	0.264812
ENSMUSG00000027167	Elp4	0.420487	0.263483
ENSMUSG00000038683	Pak1ip1	0.410902	0.263483
ENSMUSG00000001729	Akt1	0.371424	0.261774
ENSMUSG00000020460	Rps27a	0.31472	0.261708
ENSMUSG00000022257	Laptm4b	0.37104	0.261557
ENSMUSG00000025130	P4hb	0.346486	0.261442
ENSMUSG00000025978	Rftn2	0.909081	0.261016
ENSMUSG00000006570	Defb2	0.909081	0.261016
ENSMUSG00000034205	Loxl2	0.745582	0.259716
ENSMUSG00000034701	Neurod1	0.669411	0.259344
ENSMUSG00000040272	Accs	1.13147	0.259344
ENSMUSG00000027281	Slx4ip	1.13147	0.259344
ENSMUSG00000027712	Anxa5	0.374072	0.259344
ENSMUSG00000042626	Shc1	0.576506	0.259344
ENSMUSG00000052430	Bmpr1b	0.996544	0.259344
ENSMUSG00000028278	Rragd	0.514802	0.259344
ENSMUSG00000028878	Fam76a	0.442205	0.259344
ENSMUSG00000028868	Wasf2	0.410902	0.259344
ENSMUSG00000029864	Gstk1	0.6169	0.259344
ENSMUSG00000029851	Tcaf2	0.996544	0.259344
ENSMUSG00000056698	Elmod3	0.809545	0.259344
ENSMUSG00000030101	Sumf1	0.646047	0.259344
ENSMUSG00000000182	Fgf23	1.90908	0.259344
ENSMUSG00000074129	Rpl13a	0.31796	0.259344
ENSMUSG00000046364	Rpl27a	0.311974	0.259344
ENSMUSG00000109089	4833411C07Rik	2.71644	0.259344
ENSMUSG00000049482	Ctu2	0.513943	0.259344
ENSMUSG00000035914	Cd276	0.809545	0.259344
ENSMUSG00000059183	Mtfmt	0.739156	0.259344
ENSMUSG00000032420	Nt5e	1.34965	0.259344
ENSMUSG00000015202	Cnksr3	0.866012	0.259344
ENSMUSG00000032714	Syde1	0.646047	0.259344
ENSMUSG00000020451	Limk2	0.609521	0.259344
ENSMUSG00000020372	Rack1	0.329384	0.259344
ENSMUSG00000025142	Aspscr1	0.396011	0.259344
ENSMUSG00000021048	Mthfd1	0.6169	0.259344
ENSMUSG00000025555	Farp1	0.537112	0.259344
ENSMUSG00000036106	Prr5	0.576506	0.259344
ENSMUSG00000035107	Dcbld2	0.541349	0.259344
ENSMUSG00000048731	Ggnbp1	0.996544	0.259344
ENSMUSG00000024030	Abcg1	1.04658	0.259344
ENSMUSG00000038425	Poli	1.13147	0.259344
ENSMUSG00000038274	Fau	0.31151	0.259344
ENSMUSG00000024810	Il33	0.513461	0.259344
ENSMUSG00000020388	Pdlim4	0.42098	0.259142
ENSMUSG00000015656	Hspa8	0.304955	0.25867
ENSMUSG00000055320	Tead1	0.476122	0.258582
ENSMUSG00000000901	Mmp11	0.844951	0.258582
ENSMUSG00000031584	Gsr	0.466138	0.25726
ENSMUSG00000000759	Tubgcp3	0.582271	0.256907
ENSMUSG00000055239	Kcmf1	0.372388	0.256529
ENSMUSG00000070738	Dgkd	0.582271	0.256361
ENSMUSG00000098923	Tmem185b	0.525752	0.256361
ENSMUSG00000038900	Rpl12	0.339038	0.256361
ENSMUSG00000069094	Pde7a	0.591891	0.256361
ENSMUSG00000037112	Sik2	0.598741	0.256361
ENSMUSG00000058587	Tmod3	0.570279	0.256361
ENSMUSG00000019899	Lama2	0.735052	0.256361
ENSMUSG00000052920	Prkg1	0.55	0.256361
ENSMUSG00000086328	2700033N17Rik	1.49404	0.256119
ENSMUSG00000055172	C1ra	1.49404	0.256119
ENSMUSG00000058914	C1qtnf3	1.49404	0.256119
ENSMUSG00000093622	Gm20703	1.49404	0.256119
ENSMUSG00000073077	Cfap47	1.49404	0.256119
ENSMUSG00000032599	Ip6k2	0.441955	0.256104
ENSMUSG00000078784	Rbis	0.360561	0.256077
ENSMUSG00000056481	Cd248	1.02626	0.255798
ENSMUSG00000052151	Plpp2	0.808152	0.255686
ENSMUSG00000092203	1110038B12Rik	0.347887	0.255686
ENSMUSG00000007946	Phox2a	2.32412	0.254876
ENSMUSG00000000154	Slc22a18	1.78355	0.254674
ENSMUSG00000024792	Zfpl1	0.445134	0.252888
ENSMUSG00000022781	Pak2	0.387844	0.252854
ENSMUSG00000059820	Nkapd1	0.564433	0.251477
ENSMUSG00000024661	Fth1	0.317306	0.251477
ENSMUSG00000010175	Prox1	0.529963	0.251471
ENSMUSG00000030232	Aebp2	0.503089	0.251471
ENSMUSG00000002741	Ykt6	0.561158	0.251471
ENSMUSG00000001036	Epn2	0.561158	0.251471
ENSMUSG00000031016	Wee1	0.657542	0.248671
ENSMUSG00000031930	Wwp2	0.514802	0.248671
ENSMUSG00000041957	Pkp2	0.657542	0.248671
ENSMUSG00000021140	Pcnx	0.461622	0.248507
ENSMUSG00000038702	Dsel	0.705548	0.248496
ENSMUSG00000017715	Pgs1	0.471676	0.247191
ENSMUSG00000001473	Tubb6	0.580017	0.247007
ENSMUSG00000025935	Tram1	0.398119	0.246447
ENSMUSG00000025794	Rpl14	0.312162	0.246256
ENSMUSG00000028645	Slc2a1	0.447229	0.245713
ENSMUSG00000045128	Rpl18a	0.307207	0.245713
ENSMUSG00000043418	Lrit2	1.23101	0.245713
ENSMUSG00000015468	Notch4	0.909081	0.245713
ENSMUSG00000067274	Rplp0	0.31134	0.245689
ENSMUSG00000007041	Clic1	0.359114	0.245689
ENSMUSG00000066568	Lsm14a	0.444575	0.245641
ENSMUSG00000097211	BC065403	2.49404	0.245609
ENSMUSG00000026558	Uck2	0.554416	0.244742
ENSMUSG00000090862	Rps13	0.302331	0.244741
ENSMUSG00000014778	Fhod1	0.841967	0.244171
ENSMUSG00000020422	Tns3	0.392831	0.244171
ENSMUSG00000101009	1700108F19Rik	0.841967	0.244171
ENSMUSG00000031168	Ebp	0.494044	0.244171
ENSMUSG00000018449	Rpain	0.697577	0.244053
ENSMUSG00000004268	Emg1	0.363876	0.243746
ENSMUSG00000116665	E130310I04Rik	1.07901	0.243624
ENSMUSG00000028495	Rps6	0.316397	0.24321
ENSMUSG00000055762	Eef1d	0.32197	0.24321
ENSMUSG00000066877	Nck2	0.452223	0.242125
ENSMUSG00000020282	Rhbdf1	0.4646	0.241444
ENSMUSG00000038712	Mindy1	0.546511	0.241361
ENSMUSG00000022814	Umps	1.03461	0.241361
ENSMUSG00000019846	Lama4	1.15301	0.24123
ENSMUSG00000097113	Gm19705	2.23101	0.23996
ENSMUSG00000100627	A830008E24Rik	2.23101	0.23996
ENSMUSG00000100393	Gm29491	2.23101	0.23996
ENSMUSG00000026934	Lhx3	2.60952	0.23996
ENSMUSG00000027656	Ccn5	2.23101	0.23996
ENSMUSG00000040016	Ptger3	2.23101	0.23996
ENSMUSG00000066060	Gm12866	2.23101	0.23996
ENSMUSG00000042357	Gjb5	2.23101	0.23996
ENSMUSG00000029082	Bst1	2.23101	0.23996
ENSMUSG00000068082	Grxcr1	2.23101	0.23996
ENSMUSG00000036087	Slain2	0.540436	0.23996
ENSMUSG00000086247	Gm15787	2.23101	0.23996
ENSMUSG00000029359	Tesc	2.23101	0.23996
ENSMUSG00000047501	Cldn4	2.23101	0.23996
ENSMUSG00000108854	D830036C21Rik	2.23101	0.23996
ENSMUSG00000044786	Zfp36	0.423964	0.23996
ENSMUSG00000063931	Pepd	0.396347	0.23996
ENSMUSG00000110240	Gm45486	2.23101	0.23996
ENSMUSG00000061787	Rps17	0.315033	0.23996
ENSMUSG00000054065	Pkp3	2.23101	0.23996
ENSMUSG00000025494	Sigirr	2.23101	0.23996
ENSMUSG00000045362	Tnfrsf26	2.23101	0.23996
ENSMUSG00000047935	Sox1ot	2.23101	0.23996
ENSMUSG00000074136	4930513N10Rik	2.23101	0.23996
ENSMUSG00000031889	D230025D16Rik	0.909081	0.23996
ENSMUSG00000016087	Fli1	2.23101	0.23996
ENSMUSG00000070305	Mpzl3	2.23101	0.23996
ENSMUSG00000032243	Itga11	2.23101	0.23996
ENSMUSG00000044037	Als2cl	2.23101	0.23996
ENSMUSG00000042377	Fam83g	2.23101	0.23996
ENSMUSG00000045667	Smtnl2	2.23101	0.23996
ENSMUSG00000020689	Itgb3	2.23101	0.23996
ENSMUSG00000086298	Gm11716	2.23101	0.23996
ENSMUSG00000054889	Dsp	2.23101	0.23996
ENSMUSG00000038991	Txndc5	0.374044	0.23996
ENSMUSG00000040818	Dennd6a	0.634906	0.23996
ENSMUSG00000022595	Lypd2	2.23101	0.23996
ENSMUSG00000022488	Nckap1l	2.23101	0.23996
ENSMUSG00000022715	Tmem114	2.23101	0.23996
ENSMUSG00000040732	Erg	2.23101	0.23996
ENSMUSG00000067049	Unc93a	2.23101	0.23996
ENSMUSG00000081512	Gm15821	2.23101	0.23996
ENSMUSG00000073394	Runx2os1	2.23101	0.23996
ENSMUSG00000056162	Cndp1	2.23101	0.23996
ENSMUSG00000097233	Gm17552	2.23101	0.23996
ENSMUSG00000024727	Trpm6	2.23101	0.23996
ENSMUSG00000031344	Gabrq	2.23101	0.23996
ENSMUSG00000031387	Renbp	0.47983	0.23996
ENSMUSG00000034457	Eda2r	2.23101	0.23996
ENSMUSG00000045010	Gm4779	2.23101	0.23996
ENSMUSG00000055323	Gm9967	1.90908	0.239468
ENSMUSG00000031887	Tradd	0.565127	0.239264
ENSMUSG00000036112	Metap2	0.34518	0.238859
[truncated: 21,790 more rows]

## Sheet: Bipolar
FeatureID	FeatureName	Light Bipolar Log2 Fold Change	-LogP
ENSMUSG00000100393	Gm29491	3.60057	10.8434
ENSMUSG00000103510	Gm30725	3.50894	8.18026
ENSMUSG00000044429	Cryga	4.33753	5.7831
ENSMUSG00000095562	Gm21887	1.43851	4.8818
ENSMUSG00000033036	Gm7879	1.92119	3.81906
ENSMUSG00000073125	Xlr3b	1.75717	2.60117
ENSMUSG00000038393	Txnip	1.44327	2.45032
ENSMUSG00000107108	Gm9936	3.60057	2.03468
ENSMUSG00000086296	D030055H07Rik	2.19558	1.8932
ENSMUSG00000071637	Cebpd	1.20955	1.87122
ENSMUSG00000056071	S100a9	9.59013	1.81722
ENSMUSG00000101037	Gm28424	2.16316	1.78736
ENSMUSG00000024041	Cryaa	11.7484	1.77546
ENSMUSG00000025945	Crygf	7.78887	1.76924
ENSMUSG00000087259	2610035D17Rik	1.83873	1.58922
ENSMUSG00000070870	Cryge	10.3708	1.56152
ENSMUSG00000027487	Cdk5rap1	1.05123	1.4743
ENSMUSG00000097431	Gm26782	-2.03987	9.57976
ENSMUSG00000030532	Hddc3	-1.45006	4.61757
ENSMUSG00000064141	Zfp69	-2.21535	4.51334
ENSMUSG00000075610	Tmem92	-2.52872	3.47537
ENSMUSG00000074345	Tnfaip8l3	-3.18734	2.82823
ENSMUSG00000025468	Caly	-1.17753	1.73477
ENSMUSG00000086029	Pax6os1	-2.63593	1.52195
ENSMUSG00000043659	Npsr1	-3.03847	1.52195
ENSMUSG00000036585	Fgf1	-3.2698	1.52195
ENSMUSG00000030111	A2m	4.98759	1.14565
ENSMUSG00000032231	Anxa2	2.02042	1.14565
ENSMUSG00000021091	Serpina3n	4.07005	1.0981
ENSMUSG00000056054	S100a8	8.57961	1.07431
ENSMUSG00000025952	Crygc	10.486	1.05759
ENSMUSG00000067299	Crygd	10.3148	0.99845
ENSMUSG00000020077	Srgn	7.50746	0.99845
ENSMUSG00000032436	Cmtm7	1.19215	0.995433
ENSMUSG00000090799	Klhl33	1.07945	0.927122
ENSMUSG00000001020	S100a4	1.69763	0.919727
ENSMUSG00000073658	Crygb	10.1205	0.89007
ENSMUSG00000097316	Gm10516	1.63709	0.888926
ENSMUSG00000042240	Crybb2	9.03327	0.888926
ENSMUSG00000042010	Acacb	1.45032	0.888926
ENSMUSG00000031765	Mt1	1.10912	0.888926
ENSMUSG00000046774	8030474K03Rik	3.90013	0.888926
ENSMUSG00000025647	Shisa5	1.00784	0.887012
ENSMUSG00000071561	Cstdc5	7.0998	0.841469
ENSMUSG00000005397	Nid1	1.87741	0.833055
ENSMUSG00000025491	Ifitm1	4.46647	0.760796
ENSMUSG00000046223	Plaur	5.70748	0.747044
ENSMUSG00000029352	Crybb3	6.00865	0.723539
ENSMUSG00000030717	Nupr1	5.67711	0.686697
ENSMUSG00000002289	Angptl4	1.85949	0.682082
ENSMUSG00000017057	Il13ra1	3.60057	0.614705
ENSMUSG00000009876	Cox4i2	1.10658	0.602755
ENSMUSG00000056737	Capg	2.90013	0.602755
ENSMUSG00000030579	Tyrobp	5.85432	0.596054
ENSMUSG00000030116	Mfap5	2.16316	0.590333
ENSMUSG00000009687	Fxyd5	2.74143	0.575809
ENSMUSG00000066975	Cryba4	9.90435	0.569685
ENSMUSG00000036586	Grifin	6.00865	0.567272
ENSMUSG00000094777	Hist1h2ap	1.26578	0.523158
ENSMUSG00000015090	Ptgds	1.31127	0.507452
ENSMUSG00000027398	Il1b	5.87741	0.507452
ENSMUSG00000086604	Gm15510	1.13279	0.507452
ENSMUSG00000021303	Gng4	1.55724	0.493222
ENSMUSG00000029343	Crybb1	8.09119	0.471968
ENSMUSG00000033501	Crygs	8.51974	0.46232
ENSMUSG00000005087	Cd44	2.09277	0.454864
ENSMUSG00000035385	Ccl2	6.60979	0.443976
ENSMUSG00000085776	5430402O13Rik	1.16691	0.41419
ENSMUSG00000032010	Usp2	0.748719	0.40639
ENSMUSG00000025492	Ifitm3	2.04964	0.405599
ENSMUSG00000089827	1700023H06Rik	1.61062	0.405599
ENSMUSG00000079597	Cstdc4	6.52948	0.405599
ENSMUSG00000073418	C4b	3.35956	0.405599
ENSMUSG00000051439	Cd14	5.23998	0.405599
ENSMUSG00000045010	Gm4779	4.07005	0.405599
ENSMUSG00000028217	Cdh17	2.03763	0.400576
ENSMUSG00000023067	Cdkn1a	0.922495	0.377669
ENSMUSG00000009633	G0s2	3.42369	0.357936
ENSMUSG00000103785	Gm35025	1.16761	0.35553
ENSMUSG00000113507	Gm48613	3.35956	0.35553
ENSMUSG00000095366	Gm21860	3.35956	0.35553
ENSMUSG00000030123	Plxnd1	2.40263	0.354299
ENSMUSG00000000724	Cryba1	5.65177	0.299445
ENSMUSG00000051111	Sv2c	2.80702	0.299445
ENSMUSG00000006218	Fam131c	1.97052	0.294227
ENSMUSG00000037995	Igsf9	0.735068	0.290674
ENSMUSG00000031980	Agt	1.31516	0.290173
ENSMUSG00000033446	Lpar6	1.08455	0.290173
ENSMUSG00000052724	Gm9888	1.45032	0.286967
ENSMUSG00000049908	Gja8	6.02941	0.280971
ENSMUSG00000000078	Klf6	0.775236	0.280971
ENSMUSG00000067158	Col4a4	2.98759	0.280485
ENSMUSG00000068874	Selenbp1	0.735657	0.280485
ENSMUSG00000097439	Gm16754	1.00281	0.280485
ENSMUSG00000022500	Litaf	1.58818	0.280485
ENSMUSG00000072762	4930522L14Rik	0.95627	0.269993
ENSMUSG00000099583	Hist1h3d	1.35079	0.269293
ENSMUSG00000000031	H19	5.38125	0.262098
ENSMUSG00000061510	Gm10101	1.29606	0.252454
ENSMUSG00000042106	Inka1	1.19558	0.234651
ENSMUSG00000048120	Entpd1	4.14805	0.225783
ENSMUSG00000085958	A930019D19Rik	2.60057	0.217208
ENSMUSG00000042784	Muc1	2.60057	0.217208
ENSMUSG00000022902	Stfa2	5.48509	0.217208
ENSMUSG00000024338	Psmb8	1.48509	0.217208
ENSMUSG00000074063	Osgin1	1.67773	0.184729
ENSMUSG00000022382	Wnt7b	3.85432	0.179034
ENSMUSG00000058715	Fcer1g	4.73302	0.152552
ENSMUSG00000040613	Apobec1	3.70748	0.152552
ENSMUSG00000048583	Igf2	2.51612	0.152552
ENSMUSG00000025784	Clec3b	2.31516	0.152552
ENSMUSG00000115801	AC160336.1	1.48509	0.152552
ENSMUSG00000059657	Stfa2l1	5.18553	0.152552
ENSMUSG00000052143	Gm9869	1.05625	0.152551
ENSMUSG00000037379	Spon2	1.22908	0.150025
ENSMUSG00000017002	Slpi	6.87741	0.132635
ENSMUSG00000022651	Retnlg	7.01907	0.132635
ENSMUSG00000002908	Kcnn1	0.758466	0.129867
ENSMUSG00000102428	Pcdhga12	0.868418	0.122014
ENSMUSG00000100334	C230024C17Rik	1.98759	0.11838
ENSMUSG00000027954	Efna1	1.20498	0.0973804
ENSMUSG00000027360	Hdc	5.35956	0.0854559
ENSMUSG00000021196	Pfkp	0.613263	0.0854559
ENSMUSG00000004558	Ndrg2	0.731108	0.0854559
ENSMUSG00000090093	Gm14399	0.87316	0.0822179
ENSMUSG00000017765	Slc12a4	1.10658	0.0734705
ENSMUSG00000114577	Gm35217	0.861653	0.0734705
ENSMUSG00000022146	Osmr	3.07005	0.0734705
ENSMUSG00000053441	Adamts19	3.07005	0.0734705
ENSMUSG00000024778	Fas	3.07005	0.0734705
ENSMUSG00000115398	Gm534	0.638615	0.0694417
ENSMUSG00000111365	Gm47772	3.07005	0.0669951
ENSMUSG00000020846	Rflnb	0.918506	0.0647446
ENSMUSG00000001123	Lgals9	3.22206	0.0629393
ENSMUSG00000051627	Hist1h1e	0.602502	0.0504038
ENSMUSG00000056671	Prelid2	0.801349	0.0493787
ENSMUSG00000092386	Gm20536	2.12252	0.0474947
ENSMUSG00000020932	Gfap	6.4132	0.0474947
ENSMUSG00000071562	Stfa1	5.73302	0.0474947
ENSMUSG00000018819	Lsp1	1.70748	0.046103
ENSMUSG00000049946	BC030500	0.976076	0.046103
ENSMUSG00000042265	Trem1	4.65501	0.046103
ENSMUSG00000030220	Arhgdib	1.7302	0.0374272
ENSMUSG00000025934	Gsta3	1.90013	0.0374164
ENSMUSG00000112148	Lilrb4a	4.54398	0.0339192
ENSMUSG00000093720	Gm20635	1.74812	0.0305422
ENSMUSG00000026768	Itga8	3.07005	0.0208705
ENSMUSG00000034855	Cxcl10	3.07005	0.0208705
ENSMUSG00000044786	Zfp36	1.12252	0.0208705
ENSMUSG00000085033	Gm11646	1.48509	0.0208705
ENSMUSG00000022126	Acod1	5.45472	0.0208705
ENSMUSG00000115969	Gm46519	3.07005	0.0208705
ENSMUSG00000025739	Gng13	0.592435	0.0208705
ENSMUSG00000057836	Xlr3a	0.964258	0.0208705
ENSMUSG00000044005	Gls2	1.38555	0.0200914
ENSMUSG00000029379	Cxcl3	6.20391	0.0125844
ENSMUSG00000027849	Syt6	1.95075	0.00629783
ENSMUSG00000052117	D630039A03Rik	2.35956	0.00629783
ENSMUSG00000107230	Gm19265	0.817665	0.00629783
ENSMUSG00000005705	Agrp	2.35956	0.00629783
ENSMUSG00000020205	Phlda1	0.976076	0.00629783
ENSMUSG00000115526	4930413F20Rik	0.920591	0.00629783
ENSMUSG00000045314	Sowahb	0.97813	0.00190216
ENSMUSG00000051951	Xkr4	0.230276	0
ENSMUSG00000033845	Mrpl15	0.0562115	0
ENSMUSG00000025903	Lypla1	0.10764	0
ENSMUSG00000033813	Tcea1	0.0896794	0
ENSMUSG00000025905	Oprk1	0.315165	0
ENSMUSG00000090031	4732440D04Rik	0.436727	0
ENSMUSG00000051285	Pcmtd1	0.0967159	0
ENSMUSG00000097797	Gm26901	0.0700522	0
ENSMUSG00000025909	Sntg1	0.12252	0
ENSMUSG00000061024	Rrs1	0.109962	0
ENSMUSG00000067879	Vxn	0.177422	0
ENSMUSG00000025912	Mybl1	0.0615906	0
ENSMUSG00000098234	Snhg6	0.047862	0
ENSMUSG00000099032	Tcf24	0.163162	0
ENSMUSG00000057715	A830018L16Rik	0.900127	0
ENSMUSG00000016918	Sulf1	0.43634	0
ENSMUSG00000025938	Slco5a1	0.0915814	0
ENSMUSG00000092083	Kcnb2	0.0417418	0
ENSMUSG00000025925	Terf1	0.0126019	0
ENSMUSG00000067795	4930444P10Rik	0.315165	0
ENSMUSG00000025939	Ube2w	0.100612	0
ENSMUSG00000097744	D030040B21Rik	0.315165	0
ENSMUSG00000025940	Tmem70	0.00727606	0
ENSMUSG00000042686	Jph1	0.0779143	0
ENSMUSG00000025777	Gdap1	0.10066	0
ENSMUSG00000089787	Gm15825	1.48509	0
ENSMUSG00000042596	Tfap2d	2.35956	0
ENSMUSG00000041859	Mcm3	0.0284513	0
ENSMUSG00000097934	6720483E21Rik	0.222055	0
ENSMUSG00000041809	Efhc1	0.391114	0
ENSMUSG00000041779	Tram2	1.03763	0
ENSMUSG00000097970	Gm27028	0.900127	0
ENSMUSG00000026158	Ogfrl1	0.113934	0
ENSMUSG00000026155	Smap1	0.00474336	0
ENSMUSG00000026153	Fam135a	0.229629	0
ENSMUSG00000117310	Ptp4a1	0.213475	0
ENSMUSG00000086727	4931428L18Rik	0.48509	0
ENSMUSG00000050217	Lgsn	2.48509	0
ENSMUSG00000004768	Rab23	0.241508	0
ENSMUSG00000042215	Bag2	0.0655508	0
ENSMUSG00000042182	Bend6	0.0976644	0
ENSMUSG00000026131	Dst	0.00149953	0
ENSMUSG00000096992	Gm26788	0.28715	0
ENSMUSG00000102336	Gm37233	1.5782	0
ENSMUSG00000045815	1700101I19Rik	1.48509	0
ENSMUSG00000045174	Amer3	0.216155	0
ENSMUSG00000104002	Gm38336	0.637093	0
ENSMUSG00000026123	Plekhb2	0.0622597	0
ENSMUSG00000102531	1110002O04Rik	1.37406	0
ENSMUSG00000045216	Hs6st1	0.188441	0
ENSMUSG00000047180	Neurl3	0.900127	0
ENSMUSG00000037447	Arid5a	0.688623	0
ENSMUSG00000102762	4930403P22Rik	0.900127	0
ENSMUSG00000010453	Kansl3	0.0216607	0
ENSMUSG00000001143	Lman2l	0.0712391	0
ENSMUSG00000037408	Cnnm4	0.23573	0
ENSMUSG00000001138	Cnnm3	0.0216282	0
ENSMUSG00000079610	Ankrd39	0.178428	0
ENSMUSG00000037351	Actr1b	0.0174426	0
ENSMUSG00000102416	4933424G06Rik	0.0562464	0
ENSMUSG00000026117	Zap70	0.48509	0
ENSMUSG00000026116	Tmem131	0.0111	0
ENSMUSG00000050122	Vwa3b	1.12252	0
ENSMUSG00000026113	Inpp4a	0.0566975	0
ENSMUSG00000026110	Mgat4a	0.280399	0
ENSMUSG00000026090	2010300C02Rik	0.222055	0
ENSMUSG00000060771	Tsga10	0.00906157	0
ENSMUSG00000097268	Gm26805	0.48509	0
ENSMUSG00000037216	Lipt1	0.727946	0
ENSMUSG00000026088	Mitd1	0.113834	0
ENSMUSG00000058407	Txndc9	0.0269683	0
ENSMUSG00000026082	Rev1	0.26526	0
ENSMUSG00000085280	Gm16151	0.900127	0
ENSMUSG00000026078	Pdcl3	0.0599498	0
ENSMUSG00000104188	Gm37821	0.900127	0
ENSMUSG00000026077	Npas2	0.612845	0
ENSMUSG00000073702	Rpl31	0.134983	0
ENSMUSG00000048234	Rnf149	0.0213332	0
ENSMUSG00000057173	Rfx8	1.12252	0
ENSMUSG00000026073	Il1r2	4.61895	0
ENSMUSG00000026072	Il1r1	0.342132	0
ENSMUSG00000026068	Il18rap	0.900127	0
ENSMUSG00000026062	Slc9a2	1.48509	0
ENSMUSG00000103270	Gm37915	0.163162	0
ENSMUSG00000041945	Mfsd9	0.0562464	0
ENSMUSG00000060424	Pantr1	3.07005	0
ENSMUSG00000045515	Pou3f3	3.07005	0
ENSMUSG00000097063	Pantr2	0.900127	0
ENSMUSG00000041907	Gpr45	0.138287	0
ENSMUSG00000008136	Fhl2	0.232703	0
ENSMUSG00000026051	Ecrg4	0.0686329	0
ENSMUSG00000100764	Gm29155	0.900127	0
ENSMUSG00000057363	Uxs1	0.139798	0
ENSMUSG00000041763	Tpp2	0.140208	0
ENSMUSG00000091844	Gm8251	1.03763	0
ENSMUSG00000026049	Tex30	0.0703925	0
ENSMUSG00000026047	Poglut2	0.154102	0
ENSMUSG00000026042	Col5a2	0.707482	0
ENSMUSG00000025993	Slc40a1	0.456521	0
ENSMUSG00000025986	Slc39a10	0.021547	0
ENSMUSG00000099608	4933411E06Rik	0.900127	0
ENSMUSG00000026109	Tmeff2	0.124074	0
ENSMUSG00000099924	Gm28320	0.106578	0
ENSMUSG00000026107	Nabp1	0.234546	0
ENSMUSG00000100313	Gm28323	0.900127	0
ENSMUSG00000026104	Stat1	0.0570504	0
ENSMUSG00000043015	Nemp2	0.155384	0
ENSMUSG00000041439	Mfsd6	0.00363178	0
ENSMUSG00000043629	1700019D03Rik	0.359559	0
ENSMUSG00000026100	Mstn	0.900127	0
ENSMUSG00000026096	Osgepl1	0.137333	0
ENSMUSG00000026095	Asnsd1	0.0121538	0
ENSMUSG00000026094	Stk17b	0.600567	0
ENSMUSG00000041303	Gtf3c3	0.0485526	0
ENSMUSG00000073678	Pgap1	0.0760452	0
ENSMUSG00000025981	Coq10b	0.0142713	0
ENSMUSG00000073676	Hspe1	0.0660624	0
ENSMUSG00000025978	Rftn2	0.600567	0
ENSMUSG00000046994	Mars2	0.0135853	0
ENSMUSG00000038349	Plcl1	0.143398	0
ENSMUSG00000038323	1700066M21Rik	0.352639	0
ENSMUSG00000038305	Spats2l	0.189634	0
ENSMUSG00000054770	Kctd18	0.5337	0
ENSMUSG00000026039	Sgo2a	0.101761	0
ENSMUSG00000051223	Bzw1	0.0238552	0
ENSMUSG00000026035	Ppil3	0.149764	0
ENSMUSG00000026036	Nif3l1	0.332281	0
ENSMUSG00000026031	Cflar	0.0781801	0
ENSMUSG00000026024	Als2	0.0728039	0
ENSMUSG00000041075	Fzd7	1.12252	0
ENSMUSG00000026021	Sumo1	0.031118	0
ENSMUSG00000041040	Fam117b	0.0483832	0
ENSMUSG00000026019	Wdr12	0.0758695	0
ENSMUSG00000026017	Carf	0.0177312	0
ENSMUSG00000049439	Cyp20a1	0.256692	0
ENSMUSG00000026782	Abi2	0.0624455	0
ENSMUSG00000026009	Icos	0.900127	0
ENSMUSG00000085447	9530026F06Rik	0.315165	0
ENSMUSG00000086408	Gm11588	0.900127	0
ENSMUSG00000025969	Nrp2	0.504989	0
ENSMUSG00000025964	Adam23	0.232703	0
ENSMUSG00000025962	Fastkd2	0.123505	0
ENSMUSG00000025959	Klf7	0.198382	0
ENSMUSG00000025956	Mettl21a	0.0709279	0
ENSMUSG00000087213	2810408I11Rik	0.822125	0
ENSMUSG00000070871	Ccnyl1	0.144053	0
ENSMUSG00000045005	Fzd5	0.604671	0
ENSMUSG00000051344	Plekhm3	0.0111585	0
ENSMUSG00000025949	Pikfyve	0.190446	0
ENSMUSG00000025946	Pth2r	0.48509	0
ENSMUSG00000026005	Rpe	0.0453629	0
ENSMUSG00000026000	Lancl1	0.0314748	0
ENSMUSG00000062209	Erbb4	0.252546	0
ENSMUSG00000087514	Gm16076	0.900127	0
ENSMUSG00000100354	Gm29113	0.900127	0
ENSMUSG00000045648	Vwc2l	0.211588	0
ENSMUSG00000101211	Gm28818	0.900127	0
ENSMUSG00000026189	Pecr	0.350789	0
ENSMUSG00000026188	Tmem169	0.1021	0
ENSMUSG00000039372	2023-03-04	0.154228	0
ENSMUSG00000039354	Smarcal1	0.0961183	0
ENSMUSG00000046330	Rpl37a	0.263944	0
ENSMUSG00000026185	Igfbp5	0.174217	0
ENSMUSG00000100301	6030407O03Rik	0.440696	0
ENSMUSG00000101344	Gm29183	0.755737	0
ENSMUSG00000055322	Tns1	0.255222	0
ENSMUSG00000026180	Cxcr2	3.07005	0
ENSMUSG00000064272	Gpbar1	1.90013	0
ENSMUSG00000006299	Aamp	0.00869466	0
ENSMUSG00000006301	Tmbim1	0.248051	0
ENSMUSG00000073650	Catip	0.315165	0
ENSMUSG00000026177	Slc11a1	3.35956	0
ENSMUSG00000026176	Ctdsp1	0.391308	0
ENSMUSG00000026175	Vil1	0.97813	0
ENSMUSG00000033364	Usp37	0.0349994	0
ENSMUSG00000026173	Plcd4	0.00396301	0
ENSMUSG00000026135	Zfp142	0.152514	0
ENSMUSG00000026172	Bcs1l	0.0790012	0
ENSMUSG00000026171	Rnf25	0.0601231	0
ENSMUSG00000033276	Stk36	0.461243	0
ENSMUSG00000026170	Cyp27a1	1.48509	0
ENSMUSG00000026167	Wnt10a	0.900127	0
ENSMUSG00000006546	Cryba2	5.78684	0
ENSMUSG00000026162	Nhej1	0.900127	0
ENSMUSG00000033159	Cnppd1	0.0404839	0
ENSMUSG00000049339	Retreg2	0.060116	0
ENSMUSG00000026197	Zfand2b	0.159941	0
ENSMUSG00000026198	Abcb6	0.089161	0
ENSMUSG00000026199	Ankzf1	0.0525321	0
ENSMUSG00000026204	Ptprn	0.736628	0
ENSMUSG00000026209	Dnpep	0.0705714	0
ENSMUSG00000026208	Des	1.48509	0
ENSMUSG00000086053	Gm15178	1.48509	0
ENSMUSG00000033021	Gmppa	0.13326	0
ENSMUSG00000033007	Asic4	0.13477	0
ENSMUSG00000032997	Chpf	0.0801394	0
ENSMUSG00000026211	Obsl1	0.138812	0
ENSMUSG00000032968	Inha	0.416918	0
ENSMUSG00000026235	Epha4	0.00469312	0
ENSMUSG00000101849	Gm28386	1.22206	0
ENSMUSG00000099561	Gm28410	0.900127	0
ENSMUSG00000099364	5730419F03Rik	0.385554	0
ENSMUSG00000100562	Gm29611	0.900127	0
ENSMUSG00000099706	Gm29536	0.48509	0
ENSMUSG00000050711	Scg2	0.136552	0
ENSMUSG00000054702	Ap1s3	0.402628	0
ENSMUSG00000026248	Mrpl44	0.0528382	0
ENSMUSG00000026249	Serpine2	0.433951	0
ENSMUSG00000101483	1700016L21Rik	0.637093	0
ENSMUSG00000038608	Dock10	0.347586	0
ENSMUSG00000022591	Gm9747	0.637093	0
ENSMUSG00000026142	Rhbdd1	0.295428	0
ENSMUSG00000079465	Col4a3	1.90013	0
ENSMUSG00000026149	Tm4sf20	0.900127	0
ENSMUSG00000026159	Agfg1	0.0329317	0
ENSMUSG00000053161	Daw1	1.48509	0
ENSMUSG00000026163	Sphkap	0.00654808	0
ENSMUSG00000045658	Pid1	0.0418553	0
ENSMUSG00000070031	Sp140	0.315165	0
ENSMUSG00000026222	Sp100	0.900127	0
ENSMUSG00000036707	Cab39	0.0492595	0
ENSMUSG00000026223	Itm2c	0.0984799	0
ENSMUSG00000026224	4933407L21Rik	0.707482	0
ENSMUSG00000049608	Gpr55	1.48509	0
ENSMUSG00000026228	Htr2b	0.900127	0
ENSMUSG00000073627	C130036L24Rik	1.03137	0
ENSMUSG00000026238	Ptma	0.0674375	0
ENSMUSG00000026241	Nppc	0.315165	0
ENSMUSG00000053333	Dis3l2	0.00374983	0
ENSMUSG00000100768	Gm29055	0.900127	0
ENSMUSG00000026247	Ecel1	0.248051	0
ENSMUSG00000036480	Prss56	2.83873	0
ENSMUSG00000026253	Chrng	2.48509	0
ENSMUSG00000026254	Eif4e2	0.0506188	0
ENSMUSG00000026258	Snorc	0.900127	0
ENSMUSG00000026288	Inpp5d	1.22206	0
ENSMUSG00000026289	Atg16l1	0.0771164	0
ENSMUSG00000056055	Sag	0.00704683	0
ENSMUSG00000070738	Dgkd	0.138463	0
ENSMUSG00000005501	Usp40	0.0256581	0
ENSMUSG00000090124	Ugt1a7c	1.48509	0
ENSMUSG00000081984	Dnajb3	0.0611896	0
ENSMUSG00000079429	Mroh2a	1.48509	0
ENSMUSG00000026295	Spp2	0.0376307	0
ENSMUSG00000055013	Agap1	0.0657794	0
ENSMUSG00000034486	Gbx2	0.900127	0
ENSMUSG00000044337	Ackr3	0.269361	0
ENSMUSG00000101028	Gm28723	1.90013	0
ENSMUSG00000101997	Gm28722	0.900127	0
ENSMUSG00000034432	Cops8	0.0694579	0
ENSMUSG00000048126	Col6a3	1.61633	0
ENSMUSG00000026303	Mlph	1.12252	0
ENSMUSG00000090550	Prlh	1.90013	0
ENSMUSG00000026304	Rab17	0.163162	0
ENSMUSG00000049515	Espnl	0.48509	0
ENSMUSG00000067071	Hes6	0.0130346	0
ENSMUSG00000007805	Twist2	0.900127	0
ENSMUSG00000026313	Hdac4	0.117719	0
ENSMUSG00000073616	Cops9	0.0514776	0
ENSMUSG00000034220	Gpc1	0.026932	0
ENSMUSG00000101995	Gm29480	0.222055	0
ENSMUSG00000034212	Ankmy1	0.163162	0
ENSMUSG00000047067	Dusp28	0.158018	0
ENSMUSG00000026269	Rnpepl1	0.0872128	0
ENSMUSG00000100632	9430060I03Rik	0.269361	0
ENSMUSG00000034159	Mab21l4	0.900127	0
ENSMUSG00000084989	Crocc2	1.0156	0
ENSMUSG00000026273	Mterf4	0.127933	0
ENSMUSG00000026274	Pask	0.178428	0
ENSMUSG00000026276	2023-09-02	0.102944	0
ENSMUSG00000026277	Stk25	0.0393708	0
ENSMUSG00000026278	Bok	0.201081	0
ENSMUSG00000026280	Atg4b	0.0178222	0
ENSMUSG00000073609	D2hgdh	0.111631	0
ENSMUSG00000097814	Panct2	0.241164	0
ENSMUSG00000040648	Ppip5k2	0.120034	0
ENSMUSG00000026333	Gin1	0.200522	0
ENSMUSG00000026335	Pam	0.0685247	0
ENSMUSG00000089706	B230216N24Rik	0.0700522	0
ENSMUSG00000047496	Rnf152	0.261574	0
ENSMUSG00000097482	Gm17634	0.301332	0
ENSMUSG00000099843	Gm7160	0.347586	0
ENSMUSG00000054006	D630008O14Rik	0.900127	0
ENSMUSG00000062345	Serpinb2	4.48509	0
ENSMUSG00000047216	Cdh19	2.22206	0
ENSMUSG00000038702	Dsel	0.0426388	0
ENSMUSG00000097648	9330185C12Rik	1.48509	0
ENSMUSG00000070695	Cntnap5a	0.378052	0
ENSMUSG00000026374	Tsn	0.00581239	0
ENSMUSG00000026377	Nifk	0.232971	0
ENSMUSG00000107722	2900060B14Rik	0.6522	0
ENSMUSG00000026380	Tfcp2l1	0.163162	0
ENSMUSG00000037035	Inhbb	0.0845518	0
ENSMUSG00000004451	Ralb	0.123671	0
ENSMUSG00000098447	Gm27184	0.0256581	0
ENSMUSG00000098923	Tmem185b	0.117434	0
ENSMUSG00000036975	Tmem177	0.089605	0
ENSMUSG00000036962	Cfap221	0.900127	0
ENSMUSG00000026385	Dbi	0.248157	0
ENSMUSG00000036907	C1ql2	0.29519	0
ENSMUSG00000003721	Insig2	0.19575	0
ENSMUSG00000026339	Ccdc93	0.0975733	0
ENSMUSG00000001674	Ddx18	0.188589	0
ENSMUSG00000036815	Dpp10	0.182857	0
ENSMUSG00000026341	Actr3	0.0457557	0
ENSMUSG00000049690	Nckap5	0.160322	0
ENSMUSG00000099760	Gm28800	1.48509	0
ENSMUSG00000045382	Cxcr4	2.48509	0
ENSMUSG00000042581	Thsd7b	0.419001	0
ENSMUSG00000026399	Cd55	0.315165	0
ENSMUSG00000085526	Gm16083	0.900127	0
ENSMUSG00000100106	Gm28856	0.48509	0
ENSMUSG00000016524	Il19	0.900127	0
ENSMUSG00000016528	Mapkapk2	0.306944	0
ENSMUSG00000016526	Dyrk3	0.424207	0
ENSMUSG00000042349	Ikbke	0.637093	0
ENSMUSG00000052688	Rab7b	0.900127	0
ENSMUSG00000026433	Rab29	0.175762	0
ENSMUSG00000026436	Elk4	0.090311	0
ENSMUSG00000059149	Mfsd4a	0.00814707	0
ENSMUSG00000026437	Cdk18	0.707482	0
ENSMUSG00000099874	Gm29629	0.900127	0
ENSMUSG00000118219	Gm29695	0.106578	0
ENSMUSG00000042115	Klhdc8a	0.106109	0
ENSMUSG00000097760	6030442K20Rik	0.101761	0
ENSMUSG00000053024	Cntn2	0.350293	0
ENSMUSG00000026442	Nfasc	0.0810156	0
ENSMUSG00000054387	Mdm4	0.105214	0
ENSMUSG00000026447	Pik3c2b	0.191359	0
ENSMUSG00000101693	Gm19461	1.48509	0
ENSMUSG00000115958	Gm28040	1.48509	0
ENSMUSG00000070644	Etnk2	0.0333937	0
ENSMUSG00000070643	Sox13	0.430642	0
ENSMUSG00000090553	Snrpe	0.0249319	0
ENSMUSG00000020423	Btg2	0.227567	0
ENSMUSG00000064246	Chil1	0.723249	0
ENSMUSG00000042451	Mybph	0.0927723	0
ENSMUSG00000042429	Adora1	0.0140834	0
ENSMUSG00000042305	Tmem183a	0.0193742	0
ENSMUSG00000042229	Rabif	0.154368	0
ENSMUSG00000046367	Mgat4e	0.900127	0
ENSMUSG00000042207	Kdm5b	0.01025	0
ENSMUSG00000073557	Ppp1r12b	0.0885723	0
ENSMUSG00000042793	Lgr6	0.748124	0
ENSMUSG00000031506	Ptpn7	0.900127	0
ENSMUSG00000026426	Arl8a	0.0266005	0
ENSMUSG00000085311	Gm15445	0.637093	0
ENSMUSG00000026424	Gpr37l1	1.35956	0
ENSMUSG00000097680	Gm26642	0.637093	0
ENSMUSG00000003051	Elf3	0.222055	0
ENSMUSG00000041879	Ipo9	0.0290388	0
ENSMUSG00000100620	Gm28277	1.48509	0
ENSMUSG00000054412	Gm4793	0.900127	0
ENSMUSG00000026421	Csrp1	0.578199	0
ENSMUSG00000041801	Phlda3	0.283914	0
ENSMUSG00000041782	Lad1	2.48509	0
ENSMUSG00000026414	Tnnt2	0.315165	0
ENSMUSG00000026407	Cacna1s	0.369612	0
ENSMUSG00000102717	Gm37759	0.163162	0
ENSMUSG00000041570	Camsap2	0.0169197	0
ENSMUSG00000097403	9230116N13Rik	0.0588249	0
ENSMUSG00000026404	Ddx59	0.103661	0
ENSMUSG00000097229	Platr23	0.637093	0
ENSMUSG00000041483	Zfp281	0.0240325	0
ENSMUSG00000098243	Gm4258	0.0746377	0
ENSMUSG00000098145	Gm26936	2.22206	0
ENSMUSG00000102142	Gm26930	0.0204214	0
ENSMUSG00000098206	A430106G13Rik	0.502472	0
ENSMUSG00000026395	Ptprc	1.48509	0
ENSMUSG00000026393	Nek7	0.0544553	0
ENSMUSG00000099510	Gm28501	0.0927723	0
ENSMUSG00000079283	2310009B15Rik	0.163162	0
ENSMUSG00000056268	Dennd1b	0.0564157	0
ENSMUSG00000026365	Cfh	0.141135	0
ENSMUSG00000026361	Cdc73	0.118988	0
ENSMUSG00000033849	B3galt2	0.353308	0
ENSMUSG00000018196	Glrx2	0.0317757	0
ENSMUSG00000100455	Gm29170	0.0675839	0
ENSMUSG00000026360	Rgs2	0.153246	0
ENSMUSG00000051079	Rgs13	0.315165	0
ENSMUSG00000099964	Gm29514	0.48509	0
ENSMUSG00000035131	Brinp3	0.205936	0
ENSMUSG00000087627	A230059L01Rik	0.48509	0
ENSMUSG00000032487	Ptgs2	0.262697	0
ENSMUSG00000099447	2310030A07Rik	0.315165	0
ENSMUSG00000006010	Odr4	0.010142	0
ENSMUSG00000006014	Prg4	0.48509	0
ENSMUSG00000100954	Gm10138	0.232203	0
ENSMUSG00000026484	Rnf2	0.100825	0
ENSMUSG00000032666	1700025G04Rik	0.0308758	0
ENSMUSG00000055547	Apobec4	0.900127	0
ENSMUSG00000008475	Arpc5	0.105495	0
ENSMUSG00000026480	Ncf2	2.03763	0
ENSMUSG00000042772	Smg7	0.0137313	0
ENSMUSG00000100394	Gm28791	0.12252	0
ENSMUSG00000026478	Lamc1	0.00883346	0
ENSMUSG00000042671	Rgs8	0.13074	0
ENSMUSG00000100945	Gm29529	0.900127	0
ENSMUSG00000026475	Rgs16	0.481331	0
ENSMUSG00000066800	Rnasel	0.0788331	0
ENSMUSG00000100183	Gm28512	0.222055	0
ENSMUSG00000045968	Teddm2	1.03763	0
ENSMUSG00000103670	Gm37622	1.38555	0
ENSMUSG00000073535	Gm5532	0.900127	0
ENSMUSG00000033701	Acbd6	0.02632	0
ENSMUSG00000026468	Lhx4	0.274308	0
ENSMUSG00000033684	Qsox1	0.0829913	0
ENSMUSG00000026602	Nphs2	0.900127	0
ENSMUSG00000026601	Axdnd1	1.48509	0
ENSMUSG00000026600	Soat1	0.219078	0
ENSMUSG00000060519	Tor3a	0.452668	0
ENSMUSG00000033557	Fam20b	0.0543481	0
ENSMUSG00000026594	Ralgps2	0.0190198	0
ENSMUSG00000033544	Angptl1	1.22206	0
ENSMUSG00000101905	4930439D14Rik	0.222055	0
ENSMUSG00000004031	Brinp2	0.258581	0
ENSMUSG00000026587	Astn1	0.00901587	0
ENSMUSG00000073530	Pappa2	0.707482	0
ENSMUSG00000040782	Cop1	0.028104	0
ENSMUSG00000015829	Tnr	0.201998	0
ENSMUSG00000103719	Gm38039	1.48509	0
ENSMUSG00000090394	4930523C07Rik	0.0521303	0
ENSMUSG00000026721	Rabgap1l	0.0176	0
ENSMUSG00000103693	Gm37529	0.528158	0
ENSMUSG00000040423	Rc3h1	0.047157	0
ENSMUSG00000026715	Serpinc1	0.637093	0
ENSMUSG00000053332	Gas5	0.0562538	0
ENSMUSG00000026708	Cenpl	0.34993	0
ENSMUSG00000026705	Klhl20	0.100514	0
ENSMUSG00000040297	Suco	0.0764039	0
ENSMUSG00000086277	4930558K02Rik	0.900127	0
ENSMUSG00000026698	Pigc	0.023812	0
ENSMUSG00000026694	Eef1aknmt	0.134592	0
ENSMUSG00000040170	Fmo2	1.65912	0
ENSMUSG00000071890	Mroh9	0.900127	0
ENSMUSG00000040124	Gorab	0.104486	0
ENSMUSG00000026584	Scyl3	0.198209	0
ENSMUSG00000041396	Mettl18	0.724097	0
ENSMUSG00000026581	Sell	1.90013	0
ENSMUSG00000026580	Selp	1.90013	0
ENSMUSG00000026577	Blzf1	0.192612	0
ENSMUSG00000026575	Nme7	0.320789	0
ENSMUSG00000040843	Tiprl	0.102807	0
ENSMUSG00000102302	Gm38190	0.397627	0
ENSMUSG00000026566	Mpzl1	0.092114	0
ENSMUSG00000040723	Rcsd1	0.748124	0
ENSMUSG00000005763	Cd247	1.12252	0
ENSMUSG00000026565	Pou2f1	0.0857571	0
ENSMUSG00000103400	Gm15853	0.510181	0
ENSMUSG00000026563	Tada1	0.0467628	0
ENSMUSG00000040596	Pogk	0.0778734	0
ENSMUSG00000097823	Gm16701	0.143398	0
ENSMUSG00000060568	Fam78b	0.211713	0
ENSMUSG00000026687	Aldh9a1	0.112431	0
ENSMUSG00000026688	Mgst3	0.0202884	0
ENSMUSG00000052534	Pbx1	0.0123306	0
ENSMUSG00000026678	Rgs5	3.51904	0
ENSMUSG00000038530	Rgs4	1.33309	0
ENSMUSG00000070532	Ccdc190	0.48509	0
ENSMUSG00000026670	Uap1	0.133326	0
ENSMUSG00000104266	Gm37748	0.0927723	0
ENSMUSG00000073494	Sh2d1b2	0.900127	0
ENSMUSG00000096968	Gm26620	0.900127	0
ENSMUSG00000070524	Fcrlb	0.48509	0
ENSMUSG00000026656	Fcgr2b	0.900127	0
ENSMUSG00000059089	Fcgr4	0.900127	0
ENSMUSG00000059498	Fcgr3	3.80702	0
ENSMUSG00000038370	Pcp4l1	0.0481949	0
ENSMUSG00000005677	Nr1i3	0.180235	0
ENSMUSG00000006403	Adamts4	0.572073	0
ENSMUSG00000062729	Ppox	0.172476	0
ENSMUSG00000103983	Gm20045	1.35956	0
ENSMUSG00000013973	Dedd	0.0491372	0
ENSMUSG00000045259	Klhdc9	0.272096	0
ENSMUSG00000048865	Arhgap30	2.22206	0
ENSMUSG00000026641	Usf1	0.127455	0
ENSMUSG00000091993	B930036N10Rik	0.735068	0
ENSMUSG00000060244	Alyref2	0.147437	0
ENSMUSG00000004709	Cd244a	1.90013	0
ENSMUSG00000015316	Slamf1	0.637093	0
ENSMUSG00000038147	Cd84	1.48509	0
ENSMUSG00000026556	Vangl2	0.449625	0
ENSMUSG00000051251	Nhlh1	0.0576685	0
ENSMUSG00000003458	Ncstn	0.014934	0
ENSMUSG00000026553	Copa	0.00754329	0
ENSMUSG00000003464	Pex19	0.240846	0
ENSMUSG00000013698	Pea15a	0.0970627	0
ENSMUSG00000007122	Casq1	0.372196	0
ENSMUSG00000038034	Igsf8	0.262697	0
ENSMUSG00000038026	Kcnj9	0.232447	0
ENSMUSG00000026547	Tagln2	0.48509	0
ENSMUSG00000058981	Olfr1406	0.900127	0
ENSMUSG00000090272	Mndal	0.900127	0
ENSMUSG00000039997	Ifi203	0.900127	0
ENSMUSG00000028354	Fmn2	0.186818	0
ENSMUSG00000055214	Pld5	0.284791	0
ENSMUSG00000057335	Cep170	0.0316049	0
ENSMUSG00000097892	Gm26801	0.278639	0
ENSMUSG00000102432	Gm29856	0.900127	0
ENSMUSG00000015961	Adss	0.137776	0
ENSMUSG00000102483	Catspere1	0.670645	0
ENSMUSG00000091476	Catspere2	0.472208	0
ENSMUSG00000026500	Cox20	0.0924176	0
ENSMUSG00000039630	Hnrnpu	0.0747377	0
ENSMUSG00000055067	Smyd3	0.389296	0
ENSMUSG00000038949	Cnst	0.17863	0
ENSMUSG00000038936	Sccpdh	0.0873697	0
ENSMUSG00000087236	Kif28	0.900127	0
ENSMUSG00000026491	Ahctf1	0.0322307	0
ENSMUSG00000104520	Gm37336	0.900127	0
ENSMUSG00000010609	Psen2	0.121543	0
ENSMUSG00000038855	Itpkb	0.36247	0
ENSMUSG00000053963	Stum	1.07005	0
ENSMUSG00000026496	Parp1	0.0082571	0
ENSMUSG00000058729	Lin9	0.119137	0
ENSMUSG00000103649	Gm37768	0.48509	0
ENSMUSG00000038806	Sde2	0.167332	0
ENSMUSG00000066652	Lefty2	0.900127	0
ENSMUSG00000026519	Tmem63a	1.22206	0
ENSMUSG00000054135	A430110L20Rik	0.900127	0
ENSMUSG00000026514	Cnih3	0.00704241	0
ENSMUSG00000050625	Ccdc121	0.900127	0
ENSMUSG00000047369	Dnah14	1.22206	0
ENSMUSG00000004880	Lbr	0.12371	0
ENSMUSG00000038633	Degs1	0.149952	0
ENSMUSG00000047539	Fbxo28	0.178895	0
ENSMUSG00000026510	Trp53bp2	0.0318933	0
ENSMUSG00000026509	Capn2	0.0018807	0
ENSMUSG00000030768	Disp1	0.704871	0
ENSMUSG00000042901	Aida	0.191359	0
ENSMUSG00000072258	Taf1a	0.111631	0
ENSMUSG00000104212	Gm37986	0.900127	0
ENSMUSG00000053461	Hhipl2	0.900127	0
ENSMUSG00000039384	Dusp10	0.0318858	0
ENSMUSG00000073481	2023-03-02	0.0109782	0
ENSMUSG00000104368	2010103J01Rik	0.900127	0
ENSMUSG00000097261	4930532G15Rik	0.305766	0
ENSMUSG00000051295	9630028B13Rik	0.430642	0
ENSMUSG00000097615	Gm2061	0.385554	0
ENSMUSG00000026614	Slc30a10	0.148055	0
ENSMUSG00000039246	Lyplal1	0.145724	0
ENSMUSG00000097784	A430105J06Rik	0.0580069	0
ENSMUSG00000026611	Spata17	0.48509	0
ENSMUSG00000039210	Gpatch2	0.0981674	0
ENSMUSG00000104435	Gm37422	0.12252	0
ENSMUSG00000026603	Smyd2	0.151477	0
ENSMUSG00000010175	Prox1	0.05784	0
ENSMUSG00000099404	Gm28172	0.104745	0
ENSMUSG00000079045	Prox1os	0.0870762	0
ENSMUSG00000089872	Rps6kc1	0.044807	0
ENSMUSG00000026634	Angel2	0.0415707	0
ENSMUSG00000066595	Flvcr1	0.362918	0
ENSMUSG00000097845	A230020J21Rik	0.262697	0
ENSMUSG00000062510	Nsl1	0.0376307	0
ENSMUSG00000026630	Batf3	0.00704241	0
ENSMUSG00000091017	Fam71a	0.385554	0
ENSMUSG00000026628	Atf3	0.686002	0
ENSMUSG00000073478	D730003I15Rik	0.388627	0
ENSMUSG00000103174	Gm37168	0.900127	0
ENSMUSG00000037461	Ints7	0.167365	0
ENSMUSG00000102840	Gm38037	0.12252	0
ENSMUSG00000055833	1700034H15Rik	0.150105	0
ENSMUSG00000026637	Traf5	0.311196	0
ENSMUSG00000037395	Rcor3	0.0584274	0
ENSMUSG00000037375	Hhat	0.268515	0
ENSMUSG00000016262	Sertad4	0.389712	0
ENSMUSG00000089812	Gm15867	0.600567	0
ENSMUSG00000016200	Syt14	0.0887888	0
ENSMUSG00000016181	Utp25	0.00935627	0
ENSMUSG00000026638	Irf6	0.315165	0
ENSMUSG00000079144	A130010J15Rik	0.0357823	0
ENSMUSG00000037318	Traf3ip3	0.315165	0
ENSMUSG00000090080	Gm15872	0.900127	0
ENSMUSG00000026639	Lamb3	2.07005	0
ENSMUSG00000016194	Hsd11b1	1.90013	0
ENSMUSG00000016493	Cd46	0.077005	0
ENSMUSG00000026643	Nmt2	0.169314	0
ENSMUSG00000049950	Rpp38	0.155384	0
ENSMUSG00000026644	Acbd7	0.278639	0
ENSMUSG00000026648	Dclre1c	0.244343	0
ENSMUSG00000085043	Gm13184	0.900127	0
ENSMUSG00000039496	Cdnf	0.385554	0
ENSMUSG00000085656	Gm13180	1.48509	0
ENSMUSG00000086921	Gm13189	1.48509	0
ENSMUSG00000102816	Gm37814	0.275636	0
ENSMUSG00000102136	Gm37107	0.262697	0
ENSMUSG00000102357	Gm38348	0.707482	0
ENSMUSG00000087355	Gm13187	0.0927723	0
ENSMUSG00000086018	Gm13179	0.077005	0
ENSMUSG00000039449	Prpf18	0.0515163	0
ENSMUSG00000048186	Bend7	0.0466996	0
ENSMUSG00000026676	Ccdc3	0.48509	0
ENSMUSG00000039145	Camk1d	0.0452204	0
ENSMUSG00000025817	Nudt5	0.101975	0
ENSMUSG00000025816	Sec61a2	0.0717545	0
ENSMUSG00000039063	Echdc3	0.0469686	0
ENSMUSG00000087125	A230108P19Rik	0.48509	0
ENSMUSG00000118578	AL845275.1	0.423689	0
ENSMUSG00000039046	Usp6nl	0.025426	0
ENSMUSG00000002107	Celf2	0.0292046	0
ENSMUSG00000062319	Gm10115	0.552204	0
ENSMUSG00000085070	Gm13211	0.900127	0
ENSMUSG00000075534	Gm13262	0.900127	0
ENSMUSG00000025780	Itih5	3.14805	0
ENSMUSG00000061186	Sfmbt2	0.129609	0
ENSMUSG00000085257	Gm13264	0.900127	0
ENSMUSG00000037197	Rbm17	0.0284513	0
ENSMUSG00000023206	Il15ra	0.707482	0
ENSMUSG00000047909	Ankrd16	0.0479095	0
ENSMUSG00000026767	Mindy3	0.0328574	0
ENSMUSG00000026727	Rsu1	0.31106	0
ENSMUSG00000086358	Gm13270	0.4147	0
ENSMUSG00000026723	Trdmt1	0.423689	0
ENSMUSG00000026728	Vim	0.0635959	0
ENSMUSG00000086657	Stamos	0.255222	0
ENSMUSG00000061531	Tmem236	0.48509	0
ENSMUSG00000026707	Nsun6	0.299735	0
ENSMUSG00000017418	Arl5b	0.16806	0
ENSMUSG00000026748	Plxdc2	0.195682	0
ENSMUSG00000086340	1810059C17Rik	0.12252	0
ENSMUSG00000026743	Mllt10	0.0469686	0
ENSMUSG00000051154	Commd3	0.0151551	0
ENSMUSG00000037708	Spag6	0.222055	0
ENSMUSG00000097638	Carlr	0.48509	0
ENSMUSG00000026736	4930426L09Rik	0.12252	0
ENSMUSG00000026735	Ptf1a	0.900127	0
ENSMUSG00000075514	Gm13375	0.355322	0
ENSMUSG00000048550	Thnsl1	0.138146	0
ENSMUSG00000085680	Gm13327	0.900127	0
ENSMUSG00000026784	Pdss1	0.127538	0
ENSMUSG00000058835	Abi1	0.131534	0
ENSMUSG00000026779	Mastl	0.0700522	0
ENSMUSG00000044103	Il1f9	3.07005	0
ENSMUSG00000026981	Il1rn	2.90013	0
ENSMUSG00000026979	Psd4	0.48509	0
ENSMUSG00000026976	Pax8	1.7746	0
ENSMUSG00000085057	Gm13415	0.900127	0
ENSMUSG00000036893	Ehmt1	0.0521303	0
ENSMUSG00000026972	Arrdc1	0.392241	0
ENSMUSG00000026975	Dph7	0.18621	0
ENSMUSG00000036850	Mrpl41	0.00155615	0
ENSMUSG00000036833	Pnpla7	0.231971	0
ENSMUSG00000078202	Nrarp	0.0539325	0
ENSMUSG00000103217	Gm38287	0.343734	0
ENSMUSG00000059555	Tor4a	0.12252	0
ENSMUSG00000036731	Cysrt1	0.637093	0
ENSMUSG00000006471	Ndor1	0.0183086	0
ENSMUSG00000078201	Tmem203	0.158806	0
ENSMUSG00000048707	Tprn	0.197201	0
ENSMUSG00000026965	Anapc2	0.0433218	0
ENSMUSG00000026959	Grin1	0.0980666	0
ENSMUSG00000026958	Dpp7	0.210083	0
ENSMUSG00000015085	Entpd2	1.90013	0
ENSMUSG00000015094	Npdc1	0.00542525	0
ENSMUSG00000026944	Abca2	0.139545	0
ENSMUSG00000047617	Paxx	0.0160104	0
ENSMUSG00000015093	Clic3	1.38555	0
ENSMUSG00000015083	C8g	0.0700522	0
ENSMUSG00000015095	Fbxw5	0.0600916	0
ENSMUSG00000026942	Traf2	0.130247	0
ENSMUSG00000026941	Mamdc4	0.180235	0
ENSMUSG00000036504	Phpt1	0.276827	0
ENSMUSG00000029419	Ajm1	0.248051	0
ENSMUSG00000015087	Rabl6	0.0664589	0
ENSMUSG00000052403	Fcnaos	1.22206	0
ENSMUSG00000026940	Ccdc183	0.637093	0
ENSMUSG00000036352	Ubac1	0.0102898	0
ENSMUSG00000026932	Nacc2	0.637093	0
ENSMUSG00000087679	Tmem250-ps	0.222055	0
ENSMUSG00000026934	Lhx3	0.228133	0
ENSMUSG00000098977	Gm27196	0.441837	0
ENSMUSG00000026930	Gpsm1	0.0555342	0
ENSMUSG00000086779	Gm13562	0.0256581	0
ENSMUSG00000036281	Snapc4	0.0244553	0
ENSMUSG00000026927	Entr1	0.21384	0
ENSMUSG00000026925	Inpp5e	0.00539925	0
ENSMUSG00000026922	Agpat2	0.0174842	0
ENSMUSG00000036186	Dipk1b	0.180704	0
ENSMUSG00000036160	Surf6	0.11514	0
ENSMUSG00000015776	Med22	0.0745101	0
ENSMUSG00000015790	Surf1	0.0510768	0
ENSMUSG00000014873	Surf2	0.113315	0
ENSMUSG00000014867	Surf4	0.0384222	0
ENSMUSG00000015488	Cacfd1	0.183855	0
ENSMUSG00000036040	Adamtsl2	0.247567	0
ENSMUSG00000009216	Fam163b	0.330367	0
ENSMUSG00000085008	Dbhos	0.248051	0
ENSMUSG00000000889	Dbh	0.774596	0
ENSMUSG00000009614	Sardh	0.231333	0
ENSMUSG00000085929	Gm13421	0.637093	0
ENSMUSG00000085766	2810430I11Rik	0.900127	0
ENSMUSG00000035772	Mrps2	0.13064	0
ENSMUSG00000026829	Gbgt1	1.22206	0
ENSMUSG00000026821	Ralgds	0.0709128	0
ENSMUSG00000026807	Ak8	0.385554	0
ENSMUSG00000026806	Ddx31	0.202156	0
ENSMUSG00000026805	Barhl1	0.48509	0
ENSMUSG00000039844	Rapgef1	0.121429	0
ENSMUSG00000039826	Trub2	0.0433843	0
ENSMUSG00000069020	Urm1	0.0673781	0
ENSMUSG00000039798	2600006K01Rik	0.262697	0
ENSMUSG00000026790	Odf2	0.0508416	0
ENSMUSG00000019715	Gle1	0.017856	0
ENSMUSG00000057738	Sptan1	0.0342255	0
ENSMUSG00000039686	Zer1	0.0866687	0
ENSMUSG00000084892	Gm14471	1.90013	0
ENSMUSG00000026860	Sh3glb2	0.0905767	0
ENSMUSG00000026858	Miga2	0.0103101	0
ENSMUSG00000026856	Dolpp1	0.0704384	0
ENSMUSG00000087435	Gm16323	0.900127	0
ENSMUSG00000039515	Ptpa	0.22059	0
ENSMUSG00000089762	Ier5l	0.118767	0
ENSMUSG00000085275	Gm14487	0.900127	0
ENSMUSG00000047363	Cstad	0.0700522	0
ENSMUSG00000086405	9330198N18Rik	2.22206	0
ENSMUSG00000026857	Ntmt1	0.0578617	0
ENSMUSG00000039483	Asb6	0.139593	0
ENSMUSG00000050737	Ptges	0.359559	0
ENSMUSG00000026849	Tor1a	0.0573214	0
ENSMUSG00000087269	D330023K18Rik	0.0410572	0
ENSMUSG00000055632	Hmcn2	0.222055	0
ENSMUSG00000076441	Ass1	2.16691	0
ENSMUSG00000026842	Abl1	0.233914	0
ENSMUSG00000001864	Aif1l	0.48509	0
ENSMUSG00000050592	Fam78a	0.0576685	0
ENSMUSG00000090157	Gm16534	1.12252	0
ENSMUSG00000051373	Plpp7	0.031553	0
ENSMUSG00000039254	Pomt1	0.149683	0
ENSMUSG00000002550	Uck1	0.0566096	0
ENSMUSG00000039205	Ciz1	0.073378	0
ENSMUSG00000026822	Lcn2	2.88948	0
ENSMUSG00000026820	Ptges2	0.0192745	0
ENSMUSG00000039157	Fam102a	0.0107327	0
ENSMUSG00000026810	Dpm2	0.0255551	0
ENSMUSG00000075405	9430097D07Rik	0.807018	0
ENSMUSG00000079442	St6galnac4	0.101146	0
ENSMUSG00000026811	St6galnac6	0.0900373	0
ENSMUSG00000026814	Eng	0.222055	0
ENSMUSG00000009566	Fpgs	0.431574	0
ENSMUSG00000009555	Cdk9	0.0120439	0
ENSMUSG00000059013	Sh2d3c	0.0998967	0
ENSMUSG00000039021	Ttc16	0.3407	0
ENSMUSG00000009563	Tor2a	0.159471	0
ENSMUSG00000053746	Ptrh1	0.169314	0
ENSMUSG00000038987	Cfap157	0.0927723	0
ENSMUSG00000026797	Stxbp1	0.0531525	0
ENSMUSG00000026796	Fam129b	0.304024	0
ENSMUSG00000026791	Slc2a8	0.167035	0
ENSMUSG00000038860	Garnl3	0.200994	0
ENSMUSG00000026788	Zbtb43	0.0525129	0
ENSMUSG00000038740	Mvb12b	0.21822	0
ENSMUSG00000086484	Nron	0.900127	0
ENSMUSG00000026869	Psmd5	0.0624359	0
ENSMUSG00000026874	Hc	0.900127	0
ENSMUSG00000084768	Gm13605	0.900127	0
ENSMUSG00000026880	Stom	0.392088	0
ENSMUSG00000035778	Ggta1	1.90013	0
ENSMUSG00000086555	Gm13446	0.180235	0
ENSMUSG00000026883	Dab2ip	0.250877	0
ENSMUSG00000086449	9030204H09Rik	0.48509	0
ENSMUSG00000026890	Lhx6	0.900127	0
ENSMUSG00000026889	Rbm18	0.00417208	0
ENSMUSG00000068950	Olfr338	0.900127	0
ENSMUSG00000096822	Olfr344	0.900127	0
ENSMUSG00000059429	Olfr365	0.48509	0
ENSMUSG00000066798	Zbtb6	0.246123	0
ENSMUSG00000035392	Dennd1a	0.0967841	0
ENSMUSG00000098383	Gm27197	0.12252	0
ENSMUSG00000026749	Nek6	0.195255	0
ENSMUSG00000063972	Nr6a1	0.126403	0
ENSMUSG00000085201	Nr6a1os	0.444448	0
ENSMUSG00000035295	Wdr38	0.294987	0
ENSMUSG00000062997	Rpl35	0.358627	0
ENSMUSG00000026755	Arpc5l	0.189894	0
ENSMUSG00000026754	Golga1	0.0692545	0
ENSMUSG00000035236	Scai	0.0115261	0
ENSMUSG00000026753	Ppp6c	0.156776	0
ENSMUSG00000049744	Arhgap15	0.315165	0
ENSMUSG00000036890	Gtdc1	0.145884	0
ENSMUSG00000026872	Zeb2	0.00661668	0
ENSMUSG00000100135	Gm28643	1.48509	0
ENSMUSG00000086353	Gm13481	0.900127	0
ENSMUSG00000026761	Orc4	0.130855	0
ENSMUSG00000036792	Mbd5	0.071334	0
ENSMUSG00000026764	Kif5c	0.175508	0
ENSMUSG00000085862	Gm13483	0.189634	0
ENSMUSG00000017144	Rnd3	0.167912	0
ENSMUSG00000053475	Tnfaip6	0.12252	0
ENSMUSG00000036093	Arl5a	0.133906	0
ENSMUSG00000017412	Cacnb4	0.116939	0
ENSMUSG00000075334	Rprm	0.37707	0
ENSMUSG00000087040	Gm14033	0.900127	0
ENSMUSG00000026826	Nr4a2	0.0748057	0
ENSMUSG00000026827	Gpd2	0.203519	0
ENSMUSG00000026832	Cytip	2.90013	0
ENSMUSG00000026834	Acvr1c	0.222055	0
ENSMUSG00000026836	Acvr1	0.0577658	0
ENSMUSG00000026839	Upp2	0.0094746	0
ENSMUSG00000035168	Tanc1	0.0713409	0
ENSMUSG00000026988	Wdsub1	0.279415	0
ENSMUSG00000085975	Gm13572	0.707482	0
ENSMUSG00000086603	Gm13620	0.502792	0
ENSMUSG00000026977	2023-03-07	0.0734408	0
ENSMUSG00000086578	Gm13583	0.637093	0
ENSMUSG00000026970	Rbms1	0.077005	0
ENSMUSG00000064289	Tank	0.0163803	0
ENSMUSG00000035033	Tbr1	0.0829913	0
ENSMUSG00000026904	Slc4a10	0.0516693	0
ENSMUSG00000087518	Gm13561	0.48509	0
ENSMUSG00000000392	Fap	0.900127	0
ENSMUSG00000026896	Ifih1	0.0700522	0
ENSMUSG00000034903	Cobll1	0.296056	0
ENSMUSG00000085160	Gm13617	0.222055	0
ENSMUSG00000064329	Scn1a	0.167823	0
ENSMUSG00000087467	Gm13601	0.677735	0
ENSMUSG00000034780	B3galt1	0.0407876	0
ENSMUSG00000097067	Gm26743	2.22206	0
ENSMUSG00000085182	Gm13596	0.900127	0
ENSMUSG00000027035	Cers6	0.039363	0
ENSMUSG00000034738	Nostrin	1.48509	0
ENSMUSG00000027068	Dhrs9	1.48509	0
ENSMUSG00000075307	Klhl41	0.14524	0
ENSMUSG00000027086	Fastkd1	0.203995	0
ENSMUSG00000027088	Phospho2	0.152106	0
ENSMUSG00000051730	Mettl5	0.0873478	0
ENSMUSG00000085735	Mettl5os	0.325433	0
ENSMUSG00000075304	Sp5	0.900127	0
ENSMUSG00000014959	Gorasp2	0.0269939	0
ENSMUSG00000041975	Mettl8	0.103661	0
ENSMUSG00000027010	Slc25a12	0.0438137	0
ENSMUSG00000084946	Dlx1as	0.900127	0
ENSMUSG00000041911	Dlx1	0.900127	0
ENSMUSG00000023391	Dlx2	0.900127	0
ENSMUSG00000027111	Itga6	0.106578	0
ENSMUSG00000006494	Pdk1	0.310003	0
ENSMUSG00000004085	Map3k20	0.900127	0
ENSMUSG00000085427	6430710C18Rik	0.900127	0
ENSMUSG00000041777	Cir1	0.0463479	0
ENSMUSG00000008226	Scrn3	0.0862785	0
ENSMUSG00000041762	Gpr155	0.212405	0
ENSMUSG00000087176	D230022J07Rik	0.38012	0
ENSMUSG00000086544	Chn1os3	1.0156	0
ENSMUSG00000056486	Chn1	0.0789451	0
ENSMUSG00000085838	Chn1os1	0.248051	0
ENSMUSG00000027104	Atf2	0.0354108	0
ENSMUSG00000087222	E030042O20Rik	0.315165	0
ENSMUSG00000075272	Ttc30a2	1.48509	0
ENSMUSG00000075270	Pde11a	0.315165	0
ENSMUSG00000042359	Osbpl6	0.0199116	0
ENSMUSG00000002731	Prkra	0.048519	0
ENSMUSG00000002732	Fkbp7	0.224325	0
ENSMUSG00000051747	Ttn	0.0256581	0
ENSMUSG00000044033	Ccdc141	0.12396	0
ENSMUSG00000042272	Sestd1	0.0381871	0
ENSMUSG00000027014	Cwc22	0.0950389	0
ENSMUSG00000027011	Ube2e3	0.072841	0
ENSMUSG00000027007	Itprid2	0.0419012	0
ENSMUSG00000059173	Pde1a	0.251926	0
ENSMUSG00000027004	Frzb	1.02566	0
ENSMUSG00000048388	Fam171b	0.0477836	0
ENSMUSG00000027082	Tfpi	0.586019	0
ENSMUSG00000087362	Gm13710	0.163162	0
ENSMUSG00000034101	Ctnnd1	0.0681472	0
ENSMUSG00000050043	Tmx2	0.0737134	0
ENSMUSG00000027079	Clp1	0.110009	0
ENSMUSG00000034059	Ypel4	0.0433218	0
ENSMUSG00000023224	Serping1	0.44327	0
ENSMUSG00000027078	Ube2l6	0.502792	0
ENSMUSG00000027075	Slc43a1	0.707482	0
ENSMUSG00000050896	Rtn4rl2	0.181493	0
ENSMUSG00000027071	P2rx3	0.707482	0
ENSMUSG00000027067	Ssrp1	0.160316	0
ENSMUSG00000044338	Aplnr	0.900127	0
ENSMUSG00000086905	Gm13716	0.48509	0
ENSMUSG00000085025	Gm13715	0.315165	0
ENSMUSG00000075219	Olfr994	0.315165	0
ENSMUSG00000045392	Olfr1033	0.900127	0
ENSMUSG00000025839	Pramel7	0.900127	0
ENSMUSG00000081948	Olfr1191-ps1	0.900127	0
ENSMUSG00000042894	Olfr1260	0.900127	0
ENSMUSG00000025314	Ptprj	0.229917	0
ENSMUSG00000027282	Mtch2	0.0379295	0
ENSMUSG00000005510	Ndufs3	0.00682525	0
ENSMUSG00000005505	Kbtbd4	0.103342	0
ENSMUSG00000002104	Rapsn	0.270496	0
ENSMUSG00000086495	Gm13778	0.4147	0
ENSMUSG00000002102	Psmc3	0.0630757	0
ENSMUSG00000002111	Spi1	3.35956	0
ENSMUSG00000040687	Madd	0.0573315	0
ENSMUSG00000002108	Nr1h3	0.0521303	0
ENSMUSG00000086206	Gm13783	1.48509	0
ENSMUSG00000002103	Acp2	0.00916996	0
ENSMUSG00000027257	Pacsin3	0.175762	0
ENSMUSG00000027255	Arfgap2	0.0426575	0
ENSMUSG00000027249	F2	0.430642	0
ENSMUSG00000075040	Zfp408	0.133867	0
ENSMUSG00000027244	Atg13	0.037874	0
ENSMUSG00000027243	Harbi1	0.135344	0
ENSMUSG00000040506	Ambra1	0.059539	0
ENSMUSG00000040495	Chrm4	0.48509	0
ENSMUSG00000040479	Dgkz	0.154444	0
ENSMUSG00000087018	2900072N19Rik	0.12252	0
ENSMUSG00000058318	Phf21a	0.184257	0
ENSMUSG00000027222	Pex16	0.0667771	0
ENSMUSG00000044916	1700029I15Rik	1.22206	0
ENSMUSG00000027223	Mapk8ip1	0.11676	0
ENSMUSG00000068742	Cry2	0.238235	0
ENSMUSG00000084781	D930015M05Rik	0.677735	0
ENSMUSG00000049922	Slc35c1	0.0509939	0
ENSMUSG00000086980	Gm13791	0.900127	0
ENSMUSG00000068735	Trp53i11	0.274976	0
ENSMUSG00000027217	Tspan18	0.0156044	0
ENSMUSG00000027198	Ext2	0.0732359	0
ENSMUSG00000040272	Accs	0.429056	0
ENSMUSG00000087006	Gm13889	0.0244553	0
ENSMUSG00000027196	Alkbh3os1	0.48509	0
ENSMUSG00000045464	2810002D19Rik	0.0249787	0
ENSMUSG00000027193	Api5	0.0617596	0
ENSMUSG00000050587	Lrrc4c	0.418772	0
ENSMUSG00000091061	4930445B16Rik	0.900127	0
ENSMUSG00000075015	Gm10801	0.385554	0
ENSMUSG00000075014	Gm10800	0.543983	0
ENSMUSG00000032864	Rag2	0.900127	0
ENSMUSG00000061311	Rag1	1.03763	0
ENSMUSG00000032841	Prr5l	0.163162	0
ENSMUSG00000075012	Fjx1	0.123753	0
ENSMUSG00000027188	Pamr1	0.900127	0
ENSMUSG00000010914	Pdhx	0.016061	0
ENSMUSG00000010911	Apip	0.00842682	0
ENSMUSG00000027186	Elf5	0.900127	0
ENSMUSG00000027187	Cat	0.0507187	0
ENSMUSG00000032724	Abtb2	0.182329	0
ENSMUSG00000027185	Nat10	0.144979	0
ENSMUSG00000032698	Lmo2	0.0723082	0
ENSMUSG00000027180	Fbxo3	0.0376307	0
ENSMUSG00000068686	Cd59b	0.430642	0
ENSMUSG00000032671	A930018P22Rik	1.90013	0
ENSMUSG00000068373	D430041D05Rik	0.156467	0
ENSMUSG00000087473	Gm13883	0.222055	0
ENSMUSG00000027175	Tcp11l1	0.143376	0
ENSMUSG00000045106	Ccdc73	0.0562464	0
ENSMUSG00000086186	Ccdc34os	1.48509	0
ENSMUSG00000074971	Fibin	1.31516	0
ENSMUSG00000050808	Muc15	0.900127	0
ENSMUSG00000027132	Katnbl1	0.0141318	0
ENSMUSG00000055943	Emc7	0.131453	0
ENSMUSG00000057378	Ryr3	0.142132	0
ENSMUSG00000044042	Fmn1	0.0138209	0
ENSMUSG00000068615	Gjd2	0.00972151	0
ENSMUSG00000087694	A530058N18Rik	0.0997713	0
ENSMUSG00000068614	Actc1	0.106386	0
ENSMUSG00000040321	Zfp770	0.305181	0
ENSMUSG00000040282	BC052040	0.0338786	0
ENSMUSG00000086308	G630016G05Rik	0.900127	0
ENSMUSG00000085316	D330050G23Rik	0.262697	0
ENSMUSG00000099470	Gm29340	0.374058	0
ENSMUSG00000027351	Spred1	0.0351934	0
ENSMUSG00000027349	Fam98b	0.0265755	0
ENSMUSG00000087203	Gm13986	0.315165	0
ENSMUSG00000040152	Thbs1	2.00704	0
ENSMUSG00000005102	Eif2ak4	0.106847	0
ENSMUSG00000074923	Pak6	0.900127	0
ENSMUSG00000045838	Ccdc9b	0.0927723	0
ENSMUSG00000074916	Chst14	0.131453	0
ENSMUSG00000039983	Ccdc32	0.0554054	0
ENSMUSG00000027324	Rpusd2	0.392524	0
ENSMUSG00000070730	Rmdn3	0.00887487	0
ENSMUSG00000034278	Dnajc17	0.0497238	0
ENSMUSG00000055926	Gm14137	0.900127	0
ENSMUSG00000068580	Zfyve19	0.100577	0
ENSMUSG00000034226	Rhov	0.0133378	0
ENSMUSG00000014077	Chp1	0.184695	0
ENSMUSG00000027305	Ndufaf1	0.133104	0
ENSMUSG00000027304	Rtf1	0.0302049	0
ENSMUSG00000027296	Itpka	0.900127	0
ENSMUSG00000034032	Rpap1	0.11944	0
ENSMUSG00000087458	Gm13999	0.262697	0
ENSMUSG00000098789	Jmjd7	0.171429	0
ENSMUSG00000098488	Pla2g4b	0.177661	0
ENSMUSG00000074899	Sptbn5	0.900127	0
ENSMUSG00000050211	Pla2g4e	0.180235	0
ENSMUSG00000079110	Capn3	0.385554	0
ENSMUSG00000027288	Zfp106	0.0736017	0
ENSMUSG00000027287	Snap23	0.222055	0
ENSMUSG00000027286	Lrrc57	0.0675055	0
ENSMUSG00000027285	Haus2	0.177766	0
ENSMUSG00000033705	Stard9	0.0737753	0
ENSMUSG00000054484	Tmem62	0.0221177	0
ENSMUSG00000074890	Lcmt2	0.260216	0
ENSMUSG00000050619	Zscan29	0.00754014	0
ENSMUSG00000087704	Gm14978	0.900127	0
ENSMUSG00000027245	Hypk	0.13249	0
ENSMUSG00000048222	Mfap1b	0.274523	0
ENSMUSG00000027242	Wdr76	0.07645	0
ENSMUSG00000033411	Ctdspl2	0.0256581	0
ENSMUSG00000027236	Eif3j1	0.187008	0
ENSMUSG00000033396	Spg11	0.0904584	0
ENSMUSG00000060802	B2m	0.669514	0
ENSMUSG00000027224	Duoxa1	0.900127	0
ENSMUSG00000033256	Shf	0.1749	0
ENSMUSG00000033213	AA467197	0.707482	0
ENSMUSG00000005802	Slc30a4	0.0207809	0
ENSMUSG00000085633	Bloc1s6os	0.0521303	0
ENSMUSG00000005804	Bloc1s6	0.184481	0
ENSMUSG00000027203	Dut	0.04358	0
ENSMUSG00000035109	Shc4	0.227292	0
ENSMUSG00000091337	Eid1	0.00966549	0
ENSMUSG00000035093	Secisbp2l	0.0259033	0
ENSMUSG00000027206	Cops2	0.162131	0
ENSMUSG00000027207	Galk2	0.0242782	0
ENSMUSG00000027209	Fam227b	0.900127	0
ENSMUSG00000023330	Dtwd1	0.0761049	0
ENSMUSG00000060131	Atp8b4	0.900127	0
ENSMUSG00000027361	Gabpb1	0.0551724	0
ENSMUSG00000098024	Gm27003	0.947433	0
ENSMUSG00000027364	Usp50	0.227702	0
ENSMUSG00000027365	Trpm7	0.0981978	0
ENSMUSG00000074825	Itpripl1	0.163162	0
ENSMUSG00000003660	Snrnp200	0.0779847	0
ENSMUSG00000046338	Gpat2	1.60057	0
ENSMUSG00000034800	Zfp661	0.307303	0
ENSMUSG00000027374	Mrps5	0.0288332	0
ENSMUSG00000051319	Mtln	0.00580986	0
ENSMUSG00000074813	Morrbid	2.70748	0
ENSMUSG00000014361	Mertk	0.48509	0
ENSMUSG00000014353	Tmem87b	0.0452439	0
ENSMUSG00000087267	4933427J07Rik	1.90013	0
ENSMUSG00000074807	Gm10762	0.179813	0
ENSMUSG00000042851	Zc3h6	0.0529163	0
ENSMUSG00000090248	Gm14027	1.48509	0
ENSMUSG00000079051	Vinac1	0.101761	0
ENSMUSG00000087151	Gm14022	0.807018	0
ENSMUSG00000027394	Ttl	0.111115	0
ENSMUSG00000087528	9830144P21Rik	0.342645	0
ENSMUSG00000056738	A730036I17Rik	0.900127	0
ENSMUSG00000085498	Gm14023	0.588183	0
ENSMUSG00000027399	Il1a	2.48509	0
ENSMUSG00000086637	Gm14040	0.900127	0
ENSMUSG00000027403	Tgm6	0.900127	0
ENSMUSG00000027405	Nop56	0.0979774	0
ENSMUSG00000027406	Idh3b	0.0229133	0
ENSMUSG00000053552	Ebf4	0.0504169	0
ENSMUSG00000027408	Cpxm1	0.0521303	0
ENSMUSG00000037773	Pced1a	0.232109	0
ENSMUSG00000027411	Vps16	0.146964	0
ENSMUSG00000060029	4930473A02Rik	2.90013	0
ENSMUSG00000037703	Lzts3	0.0284513	0
ENSMUSG00000068290	Ddrgk1	0.0853998	0
ENSMUSG00000074796	Slc4a11	1.48509	0
ENSMUSG00000027312	Atrn	0.0778734	0
ENSMUSG00000027316	Gfra4	0.0176533	0
ENSMUSG00000027318	Adam33	0.141135	0
ENSMUSG00000027322	Siglec1	0.900127	0
ENSMUSG00000027327	1700037H04Rik	0.0376307	0
ENSMUSG00000068267	Cenpb	0.0766249	0
ENSMUSG00000027330	Cdc25b	0.284392	0
ENSMUSG00000068264	Ap5s1	0.223869	0
ENSMUSG00000037523	Mavs	0.0959143	0
ENSMUSG00000048911	Rnf24	0.0156044	0
ENSMUSG00000027333	Smox	0.569979	0
ENSMUSG00000027335	Adra1d	1.48509	0
ENSMUSG00000079037	Prnp	0.0465876	0
ENSMUSG00000027338	Prnd	0.48509	0
ENSMUSG00000086756	Gm14051	0.900127	0
ENSMUSG00000087377	AV099323	0.12252	0
ENSMUSG00000050558	Prokr2	1.48509	0
ENSMUSG00000027350	Chgb	0.00931178	0
ENSMUSG00000037376	Trmt6	0.306614	0
ENSMUSG00000027356	Fermt1	1.48509	0
ENSMUSG00000027274	Mkks	0.378174	0
ENSMUSG00000027281	Slx4ip	0.00748461	0
ENSMUSG00000085504	Gm14055	0.900127	0
ENSMUSG00000062098	Btbd3	0.102171	0
ENSMUSG00000085071	Gm14066	1.48509	0
ENSMUSG00000045624	Esf1	0.0135605	0
ENSMUSG00000068205	Macrod2	0.0199179	0
ENSMUSG00000051379	Flrt3	0.312475	0
ENSMUSG00000038844	Kif16b	0.180235	0
ENSMUSG00000008333	Snrpb2	0.298938	0
ENSMUSG00000027416	Otor	0.226012	0
ENSMUSG00000027420	Bfsp1	1.14629	0
ENSMUSG00000015932	Dstn	0.00938823	0
ENSMUSG00000027422	Rrbp1	0.196158	0
ENSMUSG00000074758	Gm5535	0.48509	0
ENSMUSG00000027427	Polr3f	0.184916	0
ENSMUSG00000074754	Smim26	0.143398	0
ENSMUSG00000063873	Slc24a3	0.0174943	0
ENSMUSG00000087158	Gm14093	0.900127	0
ENSMUSG00000068154	Insm1	0.0710326	0
ENSMUSG00000037110	Ralgapa2	0.064554	0
ENSMUSG00000074749	Kiz	0.0308617	0
ENSMUSG00000027438	Napb	0.00919254	0
ENSMUSG00000055177	Cstl1	0.900127	0
ENSMUSG00000027446	Cstdc2	0.900127	0
ENSMUSG00000027447	Cst3	0.00614231	0
ENSMUSG00000087029	Gm14133	2.22206	0
ENSMUSG00000068134	Zfp120	0.0949434	0
ENSMUSG00000060336	Zfp937	0.322818	0
ENSMUSG00000063364	3300002I08Rik	0.0849669	0
ENSMUSG00000033096	Apmap	0.12252	0
ENSMUSG00000086407	Gm14123	0.774596	0
ENSMUSG00000033080	Vsx1	0.185552	0
ENSMUSG00000053916	Nanp	0.038574	0
ENSMUSG00000027455	Nsfl1c	0.000233651	0
ENSMUSG00000087035	Tmem74bos	0.900127	0
ENSMUSG00000032852	Rspo4	2.22206	0
ENSMUSG00000027460	Angpt4	3.07005	0
ENSMUSG00000027459	Fam110a	0.293791	0
ENSMUSG00000032802	Srxn1	0.153655	0
ENSMUSG00000068079	Tcf15	0.578199	0
ENSMUSG00000074698	Csnk2a1	0.110717	0
ENSMUSG00000027465	Tbc1d20	0.0511502	0
ENSMUSG00000074682	Zcchc3	0.0443808	0
ENSMUSG00000007659	Bcl2l1	0.0973476	0
ENSMUSG00000074676	Foxs1	0.900127	0
ENSMUSG00000027474	Ccm2l	0.48509	0
ENSMUSG00000003283	Hck	2.22206	0
ENSMUSG00000068040	Tm9sf4	0.211149	0
ENSMUSG00000074671	Tspyl3	0.0536017	0
ENSMUSG00000051413	Plagl2	0.0474035	0
ENSMUSG00000056941	Commd7	0.0116637	0
ENSMUSG00000027479	Mapre1	0.108008	0
ENSMUSG00000068009	Bpifb6	0.592005	0
ENSMUSG00000038533	Cbfa2t2	0.00369839	0
ENSMUSG00000027489	Necab3	0.374808	0
ENSMUSG00000097602	4930519P11Rik	0.315165	0
ENSMUSG00000059842	Zfp341	0.230276	0
ENSMUSG00000085483	Gm14198	0.637093	0
ENSMUSG00000038467	Chmp4b	0.123399	0
ENSMUSG00000027593	Raly	0.0427924	0
ENSMUSG00000074656	Eif2s2	0.193094	0
ENSMUSG00000027597	Ahcy	0.320236	0
ENSMUSG00000109877	Gm45609	1.48509	0
ENSMUSG00000027598	Itch	0.121186	0
ENSMUSG00000038375	Trp53inp2	0.0469686	0
ENSMUSG00000038369	Ncoa6	0.12361	0
ENSMUSG00000027603	Ggt7	0.0516924	0
ENSMUSG00000027605	Acss2	0.327906	0
ENSMUSG00000086529	Acss2os	0.900127	0
ENSMUSG00000074652	Myh7b	0.0445171	0
ENSMUSG00000038324	Trpc4ap	0.0862167	0
ENSMUSG00000038312	Edem2	0.00843901	0
ENSMUSG00000027612	Mmp24	0.106003	0
ENSMUSG00000086754	Gm16098	0.0376307	0
ENSMUSG00000074647	Fam83c	0.900127	0
ENSMUSG00000005882	Uqcc1	0.13035	0
ENSMUSG00000074646	6430550D23Rik	0.00704241	0
ENSMUSG00000038180	Spag4	0.18392	0
ENSMUSG00000074643	Cpne1	0.0912687	0
ENSMUSG00000027618	Nfs1	0.0211735	0
ENSMUSG00000067847	Romo1	0.0368378	0
ENSMUSG00000038116	Phf20	0.0812892	0
ENSMUSG00000046229	Scand1	0.00540218	0
ENSMUSG00000038085	Cnbd2	0.253764	0
ENSMUSG00000085546	Gm14252	1.48509	0
ENSMUSG00000027624	Epb41l1	0.0958889	0
ENSMUSG00000027628	Aar2	0.0930047	0
ENSMUSG00000061689	Dlgap4	0.0399741	0
ENSMUSG00000087508	Gm14174	0.900127	0
ENSMUSG00000067818	Myl9	0.370269	0
ENSMUSG00000087179	Gm14230	0.189634	0
ENSMUSG00000085741	5430405H02Rik	0.0367423	0
ENSMUSG00000027636	Sla2	0.900127	0
ENSMUSG00000027634	Ndrg3	0.0782348	0
ENSMUSG00000055485	Soga1	0.0078214	0
ENSMUSG00000074627	Mroh8	0.637093	0
ENSMUSG00000027642	Rpn2	0.0623873	0
ENSMUSG00000027643	Ghrh	0.262697	0
ENSMUSG00000063019	Manbal	0.0458983	0
ENSMUSG00000027646	Src	0.029222	0
ENSMUSG00000067787	Blcap	0.171258	0
ENSMUSG00000027649	Ctnnbl1	0.0339011	0
ENSMUSG00000037820	Tgm2	1.60057	0
ENSMUSG00000016024	Lbp	1.90013	0
ENSMUSG00000085385	Snhg17	0.378917	0
ENSMUSG00000044405	Adig	0.900127	0
ENSMUSG00000027655	Dhx35	0.29772	0
ENSMUSG00000074623	Gm826	0.637093	0
ENSMUSG00000074622	Mafb	0.527401	0
ENSMUSG00000070544	Top1	0.0146165	0
ENSMUSG00000016933	Plcg1	0.178428	0
ENSMUSG00000098889	Gm27206	2.22206	0
ENSMUSG00000085303	Gm16751	0.315165	0
ENSMUSG00000050700	Emilin3	2.22206	0
ENSMUSG00000087147	Gm14228	0.48509	0
ENSMUSG00000053141	Ptprt	0.358474	0
ENSMUSG00000054457	9430021M05Rik	0.0927723	0
ENSMUSG00000016921	Srsf6	0.046085	0
ENSMUSG00000035576	L3mbtl1	0.300665	0
ENSMUSG00000017868	Sgk2	1.48509	0
ENSMUSG00000017858	Ift52	0.0176208	0
ENSMUSG00000086152	Gm11454	0.374058	0
ENSMUSG00000074607	Tox2	0.295983	0
ENSMUSG00000017817	Jph2	0.900127	0
ENSMUSG00000035399	Oser1	0.114252	0
ENSMUSG00000099632	2900093K20Rik	0.288769	0
ENSMUSG00000048486	Fitm2	0.0636259	0
ENSMUSG00000078949	R3hdml	0.482742	0
ENSMUSG00000017950	Hnf4a	0.900127	0
ENSMUSG00000017679	Ttpal	0.0307113	0
ENSMUSG00000018326	Ywhab	0.0685551	0
ENSMUSG00000054582	Pabpc1l	0.00704241	0
ENSMUSG00000018322	Tomm34	0.423224	0
ENSMUSG00000018209	Stk4	0.249712	0
ENSMUSG00000040164	Kcns1	1.12252	0
ENSMUSG00000016995	Matn4	0.48509	0
ENSMUSG00000017009	Sdc4	0.109781	0
ENSMUSG00000017721	Pigt	0.0141119	0
ENSMUSG00000074595	Wfdc6a	0.528158	0
ENSMUSG00000070533	Wfdc8	2.22206	0
ENSMUSG00000070531	Wfdc6b	0.637093	0
ENSMUSG00000076434	Wfdc3	0.0700522	0
ENSMUSG00000050373	Snx21	0.214063	0
ENSMUSG00000017764	Zswim1	0.155508	0
ENSMUSG00000017760	Ctsa	0.267379	0
ENSMUSG00000039849	Pcif1	0.114277	0
ENSMUSG00000039834	Zfp335	0.114067	0
ENSMUSG00000017740	Slc12a5	0.0564903	0
ENSMUSG00000039804	Ncoa5	0.000731143	0
ENSMUSG00000017652	Cd40	1.90013	0
ENSMUSG00000053166	Cdh22	0.0425715	0
ENSMUSG00000017664	Slc35c2	0.202488	0
ENSMUSG00000017670	Elmo2	0.154294	0
ENSMUSG00000017667	Zfp334	0.0290751	0
ENSMUSG00000039725	Trp53rka	0.3407	0
ENSMUSG00000027661	Slc2a10	0.48509	0
ENSMUSG00000017897	Eya2	1.12252	0
ENSMUSG00000039671	Zmynd8	0.00971365	0
ENSMUSG00000085274	BC046401	0.900127	0
ENSMUSG00000086820	Gm11465	0.315165	0
ENSMUSG00000087351	Gm11464	0.900127	0
ENSMUSG00000006800	Sulf2	0.079067	0
ENSMUSG00000085046	Gm11467	0.00704241	0
ENSMUSG00000084840	Gm11468	0.900127	0
ENSMUSG00000087617	Gm14268	0.585085	0
ENSMUSG00000039621	Prex1	0.131453	0
ENSMUSG00000042854	Trp53rkb	0.150607	0
ENSMUSG00000002718	Cse1l	0.00571756	0
ENSMUSG00000090397	Gm17096	0.262697	0
ENSMUSG00000074578	Zfas1	0.228711	0
ENSMUSG00000086098	Gm14291	0.0605919	0
ENSMUSG00000047030	Spata2	0.250814	0
ENSMUSG00000006418	Rnf114	0.111793	0
ENSMUSG00000042821	Snai1	0.204982	0
ENSMUSG00000078923	Ube2v1	0.0462681	0
ENSMUSG00000090213	Tmem189	0.0159993	0
ENSMUSG00000085914	Gm14320	1.48509	0
ENSMUSG00000056501	Cebpb	1.18687	0
ENSMUSG00000087684	1200007C13Rik	0.578199	0
ENSMUSG00000027540	Ptpn1	0.0509664	0
ENSMUSG00000074577	Ripor3	1.48509	0
ENSMUSG00000087648	E130018N17Rik	0.637093	0
ENSMUSG00000074576	Mocs3	0.186866	0
ENSMUSG00000027544	Nfatc2	0.283774	0
ENSMUSG00000027546	Atp9a	0.0289637	0
ENSMUSG00000027547	Sall4	0.900127	0
ENSMUSG00000013523	Bcas1	0.900127	0
ENSMUSG00000027560	Dok5	0.793212	0
ENSMUSG00000084829	Gm14266	0.900127	0
ENSMUSG00000067578	Cbln4	0.103661	0
ENSMUSG00000038537	Mc3r	0.900127	0
ENSMUSG00000027498	Cstf1	0.239559	0
ENSMUSG00000027502	Rtf2	0.112157	0
ENSMUSG00000027505	Fam209	0.48509	0
ENSMUSG00000027510	Rbm38	0.132788	0
ENSMUSG00000027514	Zbp1	1.48509	0
ENSMUSG00000027519	Rab22a	0.0452766	0
ENSMUSG00000054455	Vapb	0.0256581	0
ENSMUSG00000086537	Gnasas1	0.218097	0
ENSMUSG00000016253	Nelfcd	0.127455	0
ENSMUSG00000016256	Ctsz	0.00865166	0
ENSMUSG00000016257	Prelid3b	0.134045	0
ENSMUSG00000078906	Gm14444	0.900127	0
ENSMUSG00000078905	Gm14393	2.22206	0
ENSMUSG00000078902	Gm14443	0.1547	0
ENSMUSG00000078903	Gm14391	0.333087	0
ENSMUSG00000078898	Zfp968	0.900127	0
ENSMUSG00000078896	Zfp965	0.900127	0
ENSMUSG00000078886	Gm2026	0.900127	0
ENSMUSG00000095199	Zfp967	0.610621	0
ENSMUSG00000078880	Gm14308	0.0156044	0
ENSMUSG00000078878	Gm14305	0.0620947	0
ENSMUSG00000078877	Gm14295	0.382909	0
ENSMUSG00000074527	Gm14296	0.0717386	0
ENSMUSG00000078872	Gm14401	1.22206	0
ENSMUSG00000078870	Gm14410	0.513104	0
ENSMUSG00000078866	Zfp970	0.193858	0
ENSMUSG00000094786	Gm14403	0.0187717	0
ENSMUSG00000078864	Gm14322	0.359559	0
ENSMUSG00000095362	Gm14325	0.159568	0
ENSMUSG00000074521	Gm14327	0.578199	0
ENSMUSG00000074529	Zfp972	0.900127	0
ENSMUSG00000078862	Gm14326	0.0350568	0
ENSMUSG00000027525	Phactr3	0.0335806	0
ENSMUSG00000000305	Cdh4	0.0951432	0
ENSMUSG00000039108	Lsm14b	0.0141773	0
ENSMUSG00000039086	Ss18l1	0.0549453	0
ENSMUSG00000039059	Hrh3	0.213285	0
ENSMUSG00000039041	Adrm1	0.130761	0
ENSMUSG00000039001	Rps21	0.211355	0
ENSMUSG00000038990	Cables2	0.114681	0
ENSMUSG00000038963	Slco4a1	0.0473018	0
ENSMUSG00000027569	Mrgbp	0.0188242	0
ENSMUSG00000027573	Gid8	0.0240765	0
ENSMUSG00000087550	Gm14343	0.970517	0
ENSMUSG00000045493	Bhlhe23	0.151202	0
ENSMUSG00000074507	Gm14340	1.48509	0
ENSMUSG00000098051	Gm27032	0.357527	0
ENSMUSG00000038840	Birc7	0.900127	0
ENSMUSG00000027575	Arfgap1	0.0359514	0
ENSMUSG00000016349	Eef1a2	0.0667384	0
ENSMUSG00000047841	Fndc11	0.900127	0
ENSMUSG00000027580	Helz2	0.163162	0
ENSMUSG00000038705	Gmeb2	0.15682	0
ENSMUSG00000038671	Arfrp1	0.104036	0
ENSMUSG00000027582	Zgpat	0.0121538	0
ENSMUSG00000090077	Lime1	0.900127	0
ENSMUSG00000000827	Tpd52l2	0.139881	0
ENSMUSG00000038605	Samd10	0.140598	0
ENSMUSG00000046470	Sox18	1.22206	0
ENSMUSG00000059540	Tcea2	0.244573	0
ENSMUSG00000038628	Polr3k	0.0116954	0
ENSMUSG00000017688	Hnf4g	0.48509	0
ENSMUSG00000086224	2700069I18Rik	0.165588	0
ENSMUSG00000025255	Zfhx4	0.0304045	0
ENSMUSG00000027499	Pkia	0.109287	0
ENSMUSG00000027500	Stmn2	0.347175	0
ENSMUSG00000027506	Tpd52	0.0515584	0
ENSMUSG00000103116	4930539M17Rik	0.637093	0
ENSMUSG00000097365	C030034L19Rik	0.48509	0
ENSMUSG00000040209	Zfp704	0.000654078	0
ENSMUSG00000027533	Fabp5	0.0658009	0
ENSMUSG00000049230	Gm9833	0.0949434	0
ENSMUSG00000052468	Pmp2	0.900127	0
ENSMUSG00000027534	Snx16	0.217317	0
ENSMUSG00000039717	Ralyl	0.0531716	0
ENSMUSG00000078784	Rbis	0.177411	0
ENSMUSG00000095028	Sirpb1b	0.900127	0
ENSMUSG00000074677	Sirpb1c	1.48509	0
ENSMUSG00000078780	Gm5150	0.900127	0
ENSMUSG00000104411	Gm30340	0.610621	0
ENSMUSG00000100252	Mir124-2hg	0.354942	0
ENSMUSG00000069094	Pde7a	0.0152037	0
ENSMUSG00000060913	Trim55	0.900127	0
ENSMUSG00000027615	Hps3	0.0827186	0
ENSMUSG00000019528	Gyg	0.0308588	0
ENSMUSG00000063887	Nlgn1	0.169314	0
ENSMUSG00000102397	Gm37573	0.707482	0
ENSMUSG00000097584	1700125G22Rik	0.900127	0
ENSMUSG00000091329	1700112D23Rik	2.48509	0
ENSMUSG00000103827	Gm32950	0.315165	0
ENSMUSG00000104444	Gm33051	0.900127	0
ENSMUSG00000037737	Actrt3	0.748124	0
ENSMUSG00000037730	Mynn	0.00520925	0
ENSMUSG00000097786	4933429H19Rik	0.4147	0
ENSMUSG00000027706	Sec62	0.0921715	0
ENSMUSG00000037661	Gpr160	0.900127	0
ENSMUSG00000103998	Gm38025	2.48509	0
ENSMUSG00000037610	Kcnmb2	0.113834	0
ENSMUSG00000027667	Zfp639	0.1401	0
ENSMUSG00000102862	Gm37640	0.900127	0
ENSMUSG00000027671	Actl6a	0.0593006	0
ENSMUSG00000087625	4930419G24Rik	0.637093	0
ENSMUSG00000027676	Ccdc39	0.0589545	0
ENSMUSG00000105286	Gm43140	1.48509	0
ENSMUSG00000105265	Sox2ot	0.321954	0
ENSMUSG00000092242	Gm20515	0.900127	0
ENSMUSG00000099437	Gm29135	0.900127	0
ENSMUSG00000106525	Gm42695	0.900127	0
ENSMUSG00000074637	Sox2	1.10658	0
ENSMUSG00000114832	Gm21388	1.48509	0
ENSMUSG00000085655	Gm15952	0.48509	0
ENSMUSG00000027709	Mccc1	0.0189634	0
ENSMUSG00000086392	Mccc1os	0.347586	0
ENSMUSG00000033883	Zfp267	0.137551	0
ENSMUSG00000027713	1810062G17Rik	0.48509	0
ENSMUSG00000085007	Gm11549	0.385554	0
ENSMUSG00000027714	Exosc9	0.0121322	0
ENSMUSG00000027716	Trpc3	0.237162	0
ENSMUSG00000086090	Gm12531	0.900127	0
ENSMUSG00000045031	Cetn4	0.284271	0
ENSMUSG00000054779	Fgf2os	1.90013	0
ENSMUSG00000037225	Fgf2	0.637093	0
ENSMUSG00000050174	Nudt6	0.427865	0
ENSMUSG00000037211	Spry1	0.637093	0
ENSMUSG00000105516	Gm36823	0.900127	0
ENSMUSG00000060798	Intu	0.00818695	0
ENSMUSG00000097583	6430590A07Rik	0.264262	0
ENSMUSG00000025764	Jade1	0.0345362	0
ENSMUSG00000103843	Gm31266	0.578199	0
ENSMUSG00000059834	Sclt1	0.00827601	0
ENSMUSG00000025766	D3Ertd751e	0.00333971	0
ENSMUSG00000037892	Pcdh18	0.338248	0
ENSMUSG00000027737	Slc7a11	0.113723	0
ENSMUSG00000102715	Gm6209	2.70748	0
ENSMUSG00000037174	Elf2	0.0271391	0
ENSMUSG00000102544	Gm5103	0.262697	0
ENSMUSG00000037161	Mgarp	0.233862	0
ENSMUSG00000037152	Ndufc1	0.0508381	0
ENSMUSG00000027739	Rab33b	0.182714	0
ENSMUSG00000037111	Setd7	0.0860776	0
ENSMUSG00000061143	Maml3	0.0385412	0
ENSMUSG00000103726	Gm30074	0.900127	0
ENSMUSG00000044167	Foxo1	0.0841592	0
ENSMUSG00000092405	Gm20402	1.48509	0
ENSMUSG00000042997	Nhlrc3	0.358712	0
ENSMUSG00000027746	Ufm1	0.147818	0
ENSMUSG00000027748	Trpc4	0.336622	0
ENSMUSG00000027751	Supt20	0.131453	0
ENSMUSG00000027752	Exosc8	0.0954514	0
ENSMUSG00000036632	Alg5	0.0987624	0
ENSMUSG00000036615	Rfxap	0.0267859	0
ENSMUSG00000056306	Sertm1	1.22206	0
ENSMUSG00000036580	Spg20	0.188344	0
ENSMUSG00000048655	Ccdc169	1.22206	0
ENSMUSG00000027800	Tm4sf1	4.60057	0
ENSMUSG00000027803	Wwtr1	0.103114	0
ENSMUSG00000036513	Commd2	0.110093	0
ENSMUSG00000027805	Pfn2	0.0269495	0
ENSMUSG00000104586	4921539H07Rik	0.900127	0
ENSMUSG00000027808	Serp1	0.00308439	0
ENSMUSG00000027810	Eif2a	0.089127	0
ENSMUSG00000097725	4930593A02Rik	1.48509	0
ENSMUSG00000101860	Mindy4b-ps	0.4147	0
ENSMUSG00000043850	Clrn1	0.315165	0
ENSMUSG00000036381	P2ry14	0.600567	0
ENSMUSG00000036362	P2ry13	1.48509	0
ENSMUSG00000036353	P2ry12	1.31516	0
ENSMUSG00000103668	Gm38186	0.367253	0
ENSMUSG00000027762	Sucnr1	0.900127	0
ENSMUSG00000102564	Gm37035	1.22206	0
ENSMUSG00000103473	Gm37696	0.900127	0
ENSMUSG00000036894	Rap2b	0.0666375	0
ENSMUSG00000043441	Gpr149	0.0376307	0
ENSMUSG00000048581	E130311K13Rik	0.0588249	0
ENSMUSG00000068999	Vmn2r5	0.578199	0
ENSMUSG00000062200	Vmn2r7	0.900127	0
ENSMUSG00000027828	Ssr3	0.0574149	0
ENSMUSG00000034640	Tiparp	0.182391	0
ENSMUSG00000103041	Gm37305	0.0501526	0
ENSMUSG00000027831	Veph1	0.141135	0
ENSMUSG00000027832	Ptx3	0.807018	0
ENSMUSG00000027775	Mfsd1	0.183003	0
ENSMUSG00000027777	Schip1	0.129609	0
ENSMUSG00000043300	B3galnt1	0.0833274	0
ENSMUSG00000027790	Sis	0.900127	0
ENSMUSG00000048304	Slitrk3	0.210248	0
ENSMUSG00000103428	Gm20754	0.203239	0
ENSMUSG00000102362	4930509J09Rik	0.222055	0
ENSMUSG00000027792	Bche	0.288398	0
ENSMUSG00000104301	Wdr49	0.900127	0
ENSMUSG00000027835	Pdcd10	0.0789871	0
ENSMUSG00000027834	Serpini1	0.00912395	0
ENSMUSG00000099370	Platr10	0.900127	0
ENSMUSG00000104448	Gm37256	0.48509	0
ENSMUSG00000034098	Fstl5	0.17197	0
ENSMUSG00000089746	Gm3513	0.900127	0
ENSMUSG00000068957	4930589L23Rik	0.637093	0
ENSMUSG00000027809	Etfdh	0.059483	0
ENSMUSG00000034009	Rxfp1	1.48509	0
ENSMUSG00000027956	Tmem144	0.315165	0
ENSMUSG00000033981	Gria2	0.138987	0
ENSMUSG00000028020	Glrb	0.10031	0
ENSMUSG00000028019	Pdgfc	0.610621	0
ENSMUSG00000085106	Gm16000	0.900127	0
ENSMUSG00000103695	A830029E22Rik	0.900127	0
ENSMUSG00000028015	Ctso	0.240467	0
ENSMUSG00000028005	Gucy1b1	0.10496	0
ENSMUSG00000033910	Gucy1a1	0.190148	0
ENSMUSG00000033860	Fgg	0.48509	0
ENSMUSG00000027995	Tlr2	1.48509	0
ENSMUSG00000033767	Tmem131l	0.1213	0
ENSMUSG00000033752	Mnd1	1.48509	0
ENSMUSG00000104043	Gm6525	0.900127	0
ENSMUSG00000074513	Arfip1	0.413705	0
ENSMUSG00000047819	Tigd4	0.900127	0
ENSMUSG00000056498	Tmem154	0.900127	0
ENSMUSG00000028086	Fbxw7	0.211616	0
ENSMUSG00000110441	Gm45790	1.48509	0
ENSMUSG00000106422	Gm42812	1.22206	0
ENSMUSG00000051000	Fam160a1	0.0700522	0
ENSMUSG00000028082	Sh3d19	0.103661	0
ENSMUSG00000028081	Rps3a1	0.0335626	0
ENSMUSG00000103408	Gm37933	0.0700522	0
ENSMUSG00000028076	Cd1d1	0.107819	0
ENSMUSG00000102893	Gm37855	0.900127	0
ENSMUSG00000118505	ETV3L	0.900127	0
ENSMUSG00000023084	Lrrc71	0.158861	0
ENSMUSG00000028073	Pear1	0.730202	0
ENSMUSG00000028072	Ntrk1	0.637093	0
ENSMUSG00000005640	Insrr	0.900127	0
ENSMUSG00000028071	Sh2d2a	1.48509	0
ENSMUSG00000004895	Prcc	0.0437689	0
ENSMUSG00000004897	Hdgf	0.0502348	0
ENSMUSG00000004896	Rrnad1	0.248567	0
ENSMUSG00000004891	Nes	0.315165	0
ENSMUSG00000004892	Bcan	2.22206	0
ENSMUSG00000028069	Gpatch4	0.0680718	0
ENSMUSG00000028070	Naxe	0.0224422	0
ENSMUSG00000096935	1700113A16Rik	0.186036	0
ENSMUSG00000010538	Tsacc	0.311659	0
ENSMUSG00000001416	Cct3	0.0102823	0
ENSMUSG00000001420	Tmem79	0.178428	0
ENSMUSG00000001415	Smg5	0.0840144	0
ENSMUSG00000028066	Pmf1	0.0862235	0
ENSMUSG00000028064	Sema4a	0.409141	0
ENSMUSG00000093390	Gm20652	1.48509	0
ENSMUSG00000049741	Rxfp4	0.900127	0
ENSMUSG00000028060	Khdc4	0.117443	0
ENSMUSG00000028057	Rit1	0.0100701	0
ENSMUSG00000091881	Gm17146	0.48509	0
ENSMUSG00000068923	Syt11	0.0830622	0
ENSMUSG00000068922	Msto1	0.0773971	0
ENSMUSG00000068921	Dap3	0.0458395	0
ENSMUSG00000041263	Rusc1	0.039001	0
ENSMUSG00000059743	Fdps	0.00771738	0
ENSMUSG00000028051	Hcn3	0.176094	0
ENSMUSG00000068917	Clk2	0.106168	0
ENSMUSG00000028049	Scamp3	0.148144	0
ENSMUSG00000086718	Gm16069	1.90013	0
ENSMUSG00000032657	Fam189b	0.0200047	0
ENSMUSG00000064068	Mtx1	0.0823305	0
ENSMUSG00000028047	Thbs3	0.592005	0
ENSMUSG00000042766	Trim46	0.0812399	0
ENSMUSG00000042737	Dpm3	0.151846	0
ENSMUSG00000027953	Slc50a1	0.260818	0
ENSMUSG00000086389	Gm15998	1.48509	0
ENSMUSG00000028040	Efna4	0.444448	0
ENSMUSG00000097004	4731419I09Rik	0.48509	0
ENSMUSG00000028041	Adam15	0.160588	0
ENSMUSG00000042672	Dcst1	0.637093	0
ENSMUSG00000028042	Zbtb7b	0.114571	0
ENSMUSG00000074466	Gm15417	0.176458	0
ENSMUSG00000028044	Cks1b	0.0881723	0
ENSMUSG00000047824	Pygo2	0.0313717	0
ENSMUSG00000027952	Pmvk	0.0483461	0
ENSMUSG00000027950	Chrnb2	0.104486	0
ENSMUSG00000105552	Gm19710	0.637093	0
ENSMUSG00000042520	Ubap2l	0.0502913	0
ENSMUSG00000027942	4933434E20Rik	0.012815	0
ENSMUSG00000118506	1700094D03Rik	0.315165	0
ENSMUSG00000027940	Tpm3	0.0635629	0
ENSMUSG00000090733	Rps27	0.270817	0
ENSMUSG00000052310	Slc39a1	0.250459	0
ENSMUSG00000105350	4930537H20Rik	0.336226	0
ENSMUSG00000042390	Gatad2b	0.016237	0
ENSMUSG00000027933	Ints3	0.00901142	0
ENSMUSG00000027931	Npr1	0.0927723	0
ENSMUSG00000001016	Ilf2	0.00607307	0
ENSMUSG00000001018	Snapin	0.0516693	0
ENSMUSG00000042312	S100a13	0.854324	0
ENSMUSG00000074457	S100a16	0.266724	0
ENSMUSG00000094018	S100a2	0.900127	0
ENSMUSG00000001021	S100a3	1.27864	0
ENSMUSG00000001023	S100a5	0.637093	0
ENSMUSG00000001025	S100a6	2.40892	0
ENSMUSG00000063767	S100a7a	0.900127	0
ENSMUSG00000042165	Gm9774	0.106578	0
ENSMUSG00000027907	S100a11	1.31805	0
ENSMUSG00000041959	S100a10	0.796858	0
ENSMUSG00000028145	Them4	0.110213	0
ENSMUSG00000028141	Oaz3	0.528158	0
ENSMUSG00000028140	Mrpl9	0.0721076	0
ENSMUSG00000028137	Celf3	0.135809	0
ENSMUSG00000106061	Gm43773	0.637093	0
ENSMUSG00000105412	Gm43768	1.22206	0
ENSMUSG00000038902	Pogz	0.0109964	0
ENSMUSG00000005774	Rfx5	0.170928	0
ENSMUSG00000087660	B230398E01Rik	0.736628	0
ENSMUSG00000085956	4930481B07Rik	0.111631	0
ENSMUSG00000005625	Psmd4	0.0418951	0
ENSMUSG00000028126	Pip5k1a	0.0192878	0
ENSMUSG00000008958	Vps72	0.174987	0
ENSMUSG00000097167	Gm16740	0.0369059	0
ENSMUSG00000046722	Cdc42se1	0.1552	0
ENSMUSG00000068860	Gm128	0.385554	0
ENSMUSG00000015711	Prune1	0.111631	0
ENSMUSG00000038712	Mindy1	0.106907	0
ENSMUSG00000015714	Cers2	0.0785637	0
ENSMUSG00000038642	Ctss	0.900127	0
ENSMUSG00000046519	Golph3l	0.280551	0
ENSMUSG00000038619	Ensa	0.0153116	0
ENSMUSG00000038612	Mcl1	0.0138001	0
ENSMUSG00000015850	Adamtsl4	0.344912	0
ENSMUSG00000028108	Ecm1	1.00975	0
ENSMUSG00000028107	Tars2	0.185445	0
ENSMUSG00000015748	Prpf3	0.113802	0
ENSMUSG00000080727	C920021L13Rik	0.48509	0
ENSMUSG00000038550	Ciart	0.0784644	0
ENSMUSG00000038543	BC028528	0.707482	0
ENSMUSG00000015750	Aph1a	0.0721276	0
ENSMUSG00000015747	Vps45	0.0936546	0
ENSMUSG00000068856	Sf3b4	0.0387472	0
ENSMUSG00000093577	Gm20632	0.0806994	0
ENSMUSG00000091405	Hist2h4	0.249712	0
ENSMUSG00000050936	Gm42743	0.0927723	0
ENSMUSG00000105827	Hist2h2bb	0.222055	0
ENSMUSG00000074398	Gm15441	0.807018	0
ENSMUSG00000087610	Gm16253	0.397627	0
ENSMUSG00000028104	Polr3gl	0.219893	0
ENSMUSG00000028099	Polr3c	0.0403989	0
ENSMUSG00000038298	Pdzk1	0.0927723	0
ENSMUSG00000028096	Gpr89	0.129758	0
ENSMUSG00000057123	Gja5	0.315165	0
ENSMUSG00000028093	Acp6	0.143104	0
ENSMUSG00000038256	Bcl9	0.0339156	0
ENSMUSG00000028088	Fmo5	1.22206	0
ENSMUSG00000038205	Prkab2	0.226628	0
ENSMUSG00000086557	Gm15999	0.900127	0
ENSMUSG00000074388	Gm5544	0.900127	0
ENSMUSG00000027878	Notch2	0.315165	0
ENSMUSG00000053398	Phgdh	0.610621	0
ENSMUSG00000106107	Gm43190	0.900127	0
ENSMUSG00000105472	Gm43024	1.12252	0
ENSMUSG00000033285	Wdr3	0.0217366	0
ENSMUSG00000027865	Gdap2	0.0211866	0
ENSMUSG00000044468	Tent5c	0.355807	0
ENSMUSG00000053957	Gm12474	0.315165	0
ENSMUSG00000008763	Man1a2	0.0570333	0
ENSMUSG00000105824	Gm43466	1.31516	0
ENSMUSG00000033222	Ttf2	0.375465	0
ENSMUSG00000042035	Igsf3	0.127728	0
ENSMUSG00000106137	Gm42538	0.315165	0
ENSMUSG00000033161	Atp1a1	0.0924661	0
ENSMUSG00000104737	Gm42937	0.48509	0
ENSMUSG00000033147	Slc22a15	0.12252	0
ENSMUSG00000027861	Casq2	0.900127	0
ENSMUSG00000027859	Ngf	0.48509	0
ENSMUSG00000086745	Tspan2os	0.900127	0
ENSMUSG00000068823	Csde1	0.00053598	0
ENSMUSG00000104671	Gm43062	0.315165	0
ENSMUSG00000070385	Ampd1	0.900127	0
ENSMUSG00000005687	Bcas2	0.0454391	0
ENSMUSG00000104925	Gm43061	0.48509	0
ENSMUSG00000104764	Gm43066	0.900127	0
ENSMUSG00000027848	Olfml3	2.31516	0
ENSMUSG00000008730	Hipk1	0.0599985	0
ENSMUSG00000085754	Gm15886	0.28715	0
ENSMUSG00000027845	Dclre1b	0.191731	0
ENSMUSG00000084997	Gm15471	0.900127	0
ENSMUSG00000058388	Phtf1	0.0949434	0
ENSMUSG00000106371	9530097N15Rik	0.48509	0
ENSMUSG00000106063	C030032O16Rik	0.315165	0
ENSMUSG00000104973	A530041M06Rik	0.151666	0
ENSMUSG00000002227	Mov10	0.245902	0
ENSMUSG00000070372	Capza1	0.0290822	0
ENSMUSG00000106251	Gm42658	0.315165	0
ENSMUSG00000105655	Gm42659	0.199687	0
ENSMUSG00000074346	Kcnd3os	0.276691	0
ENSMUSG00000105677	Gm43328	0.900127	0
ENSMUSG00000104910	Gm43331	0.900127	0
ENSMUSG00000000561	Wdr77	0.10361	0
ENSMUSG00000010136	Pifo	0.578199	0
ENSMUSG00000027901	Dennd2d	0.222055	0
ENSMUSG00000027900	Dram2	0.0935483	0
ENSMUSG00000056260	Lrif1	0.0685247	0
ENSMUSG00000040747	Cd53	3.22206	0
ENSMUSG00000043529	Olfr266	0.900127	0
ENSMUSG00000046213	Cym	0.900127	0
ENSMUSG00000094613	A630076J17Rik	1.48509	0
ENSMUSG00000070368	Prok1	1.48509	0
ENSMUSG00000027895	Kcnc4	0.748124	0
ENSMUSG00000014601	Strip1	0.03937	0
ENSMUSG00000027893	Ahcyl1	0.0316058	0
ENSMUSG00000014599	Csf1	0.175762	0
ENSMUSG00000106426	Gm36211	0.900127	0
ENSMUSG00000040600	Eps8l3	1.4147	0
ENSMUSG00000086968	4933431E20Rik	0.191953	0
ENSMUSG00000004032	Gstm5	0.0936692	0
ENSMUSG00000068762	Gstm6	0.410322	0
ENSMUSG00000058135	Gstm1	0.238652	0
ENSMUSG00000027889	Ampd2	0.289319	0
ENSMUSG00000056411	Gm12500	0.0376307	0
ENSMUSG00000050947	Amigo1	0.00857393	0
ENSMUSG00000048796	Cyb561d1	0.0333937	0
ENSMUSG00000048997	Atxn7l2	0.212772	0
ENSMUSG00000085102	1700010K24Rik	1.48509	0
ENSMUSG00000084863	Gm12523	0.707482	0
ENSMUSG00000078601	Gm12525	1.48509	0
ENSMUSG00000074281	Gm12522	0.12252	0
ENSMUSG00000068739	Sars	0.074178	0
ENSMUSG00000040412	5330417C22Rik	0.409141	0
ENSMUSG00000048100	Taf13	0.104598	0
ENSMUSG00000027884	Clcc1	0.177661	0
ENSMUSG00000027883	Gpsm2	0.0765362	0
ENSMUSG00000027882	Stxbp3	0.332568	0
ENSMUSG00000051638	Gm9857	0.262697	0
ENSMUSG00000045662	Henmt1	0.248051	0
ENSMUSG00000105139	Gm19391	0.78465	0
ENSMUSG00000040322	Slc25a24	0.234546	0
ENSMUSG00000059857	Ntng1	0.250125	0
ENSMUSG00000049300	Prmt6	0.16409	0
ENSMUSG00000105509	C130013H08Rik	0.391663	0
ENSMUSG00000074264	Amy1	0.149487	0
ENSMUSG00000054426	A930005H10Rik	0.0458047	0
ENSMUSG00000033554	Dph5	0.0321731	0
ENSMUSG00000054414	Slc30a7	0.297463	0
ENSMUSG00000027963	Extl2	0.0121857	0
ENSMUSG00000068696	Gpr88	1.48509	0
ENSMUSG00000106005	Gm29151	0.900127	0
ENSMUSG00000000340	Dbt	0.0174842	0
ENSMUSG00000027961	Lrrc39	1.07005	0
ENSMUSG00000033439	Trmt13	0.0111585	0
ENSMUSG00000106415	Gm42893	0.578199	0
ENSMUSG00000105339	Gm42457	1.48509	0
ENSMUSG00000097311	Gm26871	0.48509	0
ENSMUSG00000104178	Gm9916	0.900127	0
ENSMUSG00000106099	Gm42664	0.0256581	0
ENSMUSG00000098097	6530403H02Rik	0.48509	0
ENSMUSG00000028132	Tmem56	0.116445	0
ENSMUSG00000053931	Cnn3	0.219557	0
ENSMUSG00000039865	Slc44a3	1.09277	0
ENSMUSG00000028128	F3	0.578199	0
ENSMUSG00000028127	Abcd3	0.0961464	0
ENSMUSG00000039831	Arhgap29	0.0482258	0
ENSMUSG00000028124	Gclm	0.00631843	0
ENSMUSG00000039756	Dnttip2	0.100046	0
ENSMUSG00000104554	Gm4610	0.900127	0
ENSMUSG00000039735	Fnbp1l	0.0139763	0
ENSMUSG00000053965	Pde5a	0.405363	0
ENSMUSG00000106583	4930447N08Rik	0.900127	0
ENSMUSG00000054091	1810037I17Rik	0.0853799	0
ENSMUSG00000039701	Usp53	0.229191	0
ENSMUSG00000105784	Gm35065	0.48509	0
ENSMUSG00000027978	Prss12	0.0521303	0
ENSMUSG00000104960	Snhg8	0.199687	0
ENSMUSG00000104531	Gm43731	0.900127	0
ENSMUSG00000044528	Tram1l1	0.0987373	0
ENSMUSG00000053819	Camk2d	0.062372	0
ENSMUSG00000051278	Zgrf1	0.216601	0
ENSMUSG00000046688	Tifa	0.656202	0
ENSMUSG00000105447	Gm43653	0.12252	0
ENSMUSG00000027994	Mcub	0.0845518	0
ENSMUSG00000062006	Rpl34	0.148742	0
ENSMUSG00000105789	Gm42997	0.578199	0
ENSMUSG00000097761	4930534D22Rik	0.592005	0
ENSMUSG00000050931	Sgms2	2.48509	0
ENSMUSG00000028032	Papss1	0.0140106	0
ENSMUSG00000105331	Gm29865	0.48509	0
ENSMUSG00000028029	Aimp1	0.0796685	0
ENSMUSG00000028016	Ints12	0.0893001	0
ENSMUSG00000105957	Gm43254	0.637093	0
ENSMUSG00000097911	Gm26691	0.330762	0
ENSMUSG00000028172	Tacr3	0.0136898	0
ENSMUSG00000028165	Cisd2	0.0237363	0
ENSMUSG00000097032	4930539J05Rik	0.303483	0
ENSMUSG00000078578	Ube2d3	0.0527252	0
ENSMUSG00000028163	Nfkb1	0.0919448	0
ENSMUSG00000053897	Slc39a8	0.0521303	0
ENSMUSG00000028161	Ppp3ca	0.00482778	0
ENSMUSG00000054690	Emcn	3.70748	0
ENSMUSG00000046818	Ddit4l	0.121431	0
ENSMUSG00000105676	Gm43403	0.18392	0
ENSMUSG00000106629	Gm40155	1.48509	0
ENSMUSG00000104675	Gm43689	0.865362	0
ENSMUSG00000028158	Mttp	0.111379	0
ENSMUSG00000104776	Gm43691	0.900127	0
ENSMUSG00000004127	Trmt10a	0.177661	0
ENSMUSG00000074207	Adh1	0.900127	0
ENSMUSG00000028156	Eif4e	0.0795463	0
ENSMUSG00000028152	Tspan5	0.0964647	0
ENSMUSG00000047940	Stpg2	0.12252	0
ENSMUSG00000089737	Gm15688	0.774596	0
ENSMUSG00000052430	Bmpr1b	0.48509	0
ENSMUSG00000105504	Gbp5	1.48509	0
ENSMUSG00000040253	Gbp7	1.90013	0
ENSMUSG00000028268	Gbp3	1.48509	0
ENSMUSG00000028270	Gbp2	0.48509	0
ENSMUSG00000040213	Kyat3	0.222055	0
ENSMUSG00000028271	Gtf2b	0.000324373	0
ENSMUSG00000106052	Gm43614	1.7746	0
ENSMUSG00000028266	Lmo4	0.196885	0
ENSMUSG00000104969	Gm43445	0.48509	0
ENSMUSG00000040151	Hs2st1	0.0525288	0
ENSMUSG00000104903	Gm43707	0.637093	0
ENSMUSG00000028256	Odf2l	0.0670245	0
ENSMUSG00000074182	Znhit6	0.05609	0
ENSMUSG00000028194	Ddah1	0.53253	0
ENSMUSG00000028191	Bcl10	0.162713	0
ENSMUSG00000036853	Mcoln3	0.900127	0
ENSMUSG00000028185	Dnase2b	0.900127	0
ENSMUSG00000048652	Samd13	1.90013	0
ENSMUSG00000036745	Ttll7	0.139703	0
ENSMUSG00000028184	Adgrl2	0.0461422	0
ENSMUSG00000104786	Gm43573	0.447615	0
ENSMUSG00000106515	Gm30382	0.0193906	0
ENSMUSG00000028036	Ptgfr	0.900127	0
ENSMUSG00000028035	Dnajb4	0.101322	0
ENSMUSG00000054942	Miga1	0.0495048	0
ENSMUSG00000039037	St6galnac5	0.242017	0
ENSMUSG00000038975	Rabggtb	0.0667227	0
ENSMUSG00000105820	Gm43400	2.07005	0
ENSMUSG00000062908	Acadm	0.16667	0
ENSMUSG00000047583	Tyw3	0.251389	0
ENSMUSG00000053870	Fpgt	0.315165	0
ENSMUSG00000028182	Lrriq3	0.163162	0
ENSMUSG00000085084	4930570G19Rik	0.274225	0
ENSMUSG00000086708	Gm15577	0.163162	0
ENSMUSG00000105834	4930592C13Rik	0.278639	0
ENSMUSG00000028180	Zranb2	0.00914857	0
ENSMUSG00000028179	Cth	0.0403049	0
ENSMUSG00000028177	1810013D15Rik	0.48509	0
ENSMUSG00000063052	Lrrc40	0.055952	0
ENSMUSG00000104597	B230334C09Rik	0.774596	0
ENSMUSG00000028176	Lrrc7	0.256271	0
ENSMUSG00000028232	Tmem68	0.122134	0
ENSMUSG00000028233	Tgs1	0.0634634	0
ENSMUSG00000042228	Lyn	1.2627	0
ENSMUSG00000028234	Rps20	0.0391666	0
ENSMUSG00000068240	Gm11808	0.394025	0
ENSMUSG00000045573	Penk	1.07416	0
ENSMUSG00000049119	Fam110b	0.144502	0
ENSMUSG00000028243	Ubxn2b	0.094545	0
ENSMUSG00000028249	Sdcbp	0.0191152	0
ENSMUSG00000028245	Nsmaf	0.0536017	0
ENSMUSG00000041272	Tox	0.242716	0
ENSMUSG00000086052	Gm11802	0.222055	0
ENSMUSG00000041261	Car8	0.0226513	0
ENSMUSG00000047187	Rab2a	0.00480788	0
ENSMUSG00000041216	Clvs1	0.181873	0
ENSMUSG00000087564	Gm11817	0.48509	0
ENSMUSG00000028207	Asph	0.107932	0
ENSMUSG00000086455	Gm11815	1.90013	0
ENSMUSG00000049969	Plekhf2	0.141135	0
ENSMUSG00000086765	Gm11827	1.12252	0
ENSMUSG00000094595	Fsbp	0.0376307	0
ENSMUSG00000086103	Gm11832	0.900127	0
ENSMUSG00000028214	Gem	0.278916	0
ENSMUSG00000049225	Pdp1	0.0957451	0
ENSMUSG00000085614	1700123M08Rik	0.438547	0
ENSMUSG00000046667	Rbm12b1	0.364074	0
ENSMUSG00000040550	Otud6b	0.0560628	0
ENSMUSG00000028222	Calb1	1.00975	0
ENSMUSG00000041135	Ripk2	0.245514	0
ENSMUSG00000028226	Mmp16	0.0746249	0
ENSMUSG00000073991	Cnbd1	0.900127	0
[truncated: 21,790 more rows]

## Sheet: Cone
FeatureID	FeatureName	Light cone Log2 Fold Change	-logP
ENSMUSG00000068874	Selenbp1	2.24301	11.1725
ENSMUSG00000034324	Tmem132c	3.03333	10.7855
ENSMUSG00000032010	Usp2	1.76268	9.2006
ENSMUSG00000040867	Begain	2.52839	7.65051
ENSMUSG00000052384	Nrros	5.43995	7.40442
ENSMUSG00000021187	Tc2n	2.67699	6.3735
ENSMUSG00000087259	2610035D17Rik	4.31442	5.58696
ENSMUSG00000042240	Crybb2	7.43995	4.60206
ENSMUSG00000032599	Ip6k2	1.27542	4.07912
ENSMUSG00000024041	Cryaa	9.18814	3.88051
ENSMUSG00000095562	Gm21887	1.25485	3.28459
ENSMUSG00000090799	Klhl33	1.19836	3.18457
ENSMUSG00000066170	E230001N04Rik	1.5724	2.87898
ENSMUSG00000029343	Crybb1	7.70674	2.58089
ENSMUSG00000033501	Crygs	7.60318	2.18865
ENSMUSG00000037868	Egr2	1.36664	2.17392
ENSMUSG00000035486	Plk5	1.01267	2.16927
ENSMUSG00000066975	Cryba4	6.11238	2.09688
ENSMUSG00000051343	Rab11fip5	1.21329	1.99764
ENSMUSG00000073125	Xlr3b	1.96351	1.94168
ENSMUSG00000025952	Crygc	8.22568	1.92778
ENSMUSG00000027487	Cdk5rap1	1.01938	1.83034
ENSMUSG00000039911	Spsb1	1.72946	1.83034
ENSMUSG00000000724	Cryba1	6.98427	1.83034
ENSMUSG00000067299	Crygd	8.19484	1.78692
ENSMUSG00000029797	Sspo	1.148	1.67984
ENSMUSG00000053560	Ier2	0.919613	1.57999
ENSMUSG00000030102	Itpr1	1.69826	1.57888
ENSMUSG00000073658	Crygb	8.14501	1.39608
ENSMUSG00000085730	Gm13307	1.50135	1.32614
ENSMUSG00000023153	Tmem52	2.00699	1.3226
ENSMUSG00000087611	4930458D05Rik	-2.35879	8.44931
ENSMUSG00000097431	Gm26782	-1.63829	6.24281
ENSMUSG00000030532	Hddc3	-1.49384	4.93826
ENSMUSG00000004415	Col26a1	-2.86122	3.88051
ENSMUSG00000044667	Plppr4	-1.54966	3.85397
ENSMUSG00000026837	Col5a1	-4.82683	3.7448
ENSMUSG00000036907	C1ql2	-2.70196	3.50367
ENSMUSG00000030310	Slc6a1	-2.14501	3.02084
ENSMUSG00000027358	Bmp2	-2.45167	2.79909
ENSMUSG00000040724	Kcna2	-2.31494	2.63034
ENSMUSG00000037239	Spred3	-1.47199	2.58089
ENSMUSG00000050212	Eva1b	-2.57128	2.50499
ENSMUSG00000025790	Slco3a1	-1.86122	2.50499
ENSMUSG00000028778	Hcrtr1	-1.3417	2.40074
ENSMUSG00000050379	2023-09-06	-1.48605	2.27449
ENSMUSG00000026494	Kif26b	-2.8999	2.18865
ENSMUSG00000043531	Sorcs1	-2.53733	2.18865
ENSMUSG00000024347	Psd2	-1.26193	2.02482
ENSMUSG00000022494	Shisa9	-2.51424	1.96322
ENSMUSG00000060890	Arr3	-0.973648	1.94673
ENSMUSG00000025468	Caly	-2.08088	1.8427
ENSMUSG00000052819	Best2	-3.14501	1.8427
ENSMUSG00000024743	Syt7	-2.70795	1.8427
ENSMUSG00000031274	Col4a5	-2.117	1.8427
ENSMUSG00000110221	Gm36210	-1.70573	1.83034
ENSMUSG00000075610	Tmem92	-1.47432	1.83034
ENSMUSG00000113581	Dio3os	-4.0519	1.72567
ENSMUSG00000046618	Olfml2a	-3.01948	1.71047
ENSMUSG00000019889	Ptprk	-2.07101	1.71047
ENSMUSG00000032412	Atp1b3	-1.29955	1.67984
ENSMUSG00000034837	Gnat1	-0.92437	1.5628
ENSMUSG00000020150	Gamt	-0.943539	1.45593
ENSMUSG00000063564	Col23a1	-2.0363	1.41258
ENSMUSG00000025064	Col17a1	-1.00192	1.41258
ENSMUSG00000098008	A930001A20Rik	-4.39294	1.39608
ENSMUSG00000075707	Dio3	-3.23247	1.3226
ENSMUSG00000050953	Gja1	-3.31494	1.30285
ENSMUSG00000023034	Nr4a1	0.872626	1.29057
ENSMUSG00000041607	Mbp	1.00962	1.29054
ENSMUSG00000084761	Gm12406	2.55543	1.26892
ENSMUSG00000044429	Cryga	7.39415	1.16927
ENSMUSG00000029923	Rab19	1.89452	1.12802
ENSMUSG00000001436	Slc19a1	0.876107	1.12802
ENSMUSG00000103785	Gm35025	1.62052	1.12148
ENSMUSG00000071562	Stfa1	5.78573	1.12148
ENSMUSG00000035283	Adrb1	0.818566	1.07132
ENSMUSG00000044816	D630023F18Rik	1.0208	0.957656
ENSMUSG00000086296	D030055H07Rik	1.49242	0.957656
ENSMUSG00000071715	Ncf4	2.94245	0.957656
ENSMUSG00000048285	Frmd6	0.872477	0.95147
ENSMUSG00000070870	Cryge	8.31851	0.949109
ENSMUSG00000028957	Per3	0.831467	0.918335
ENSMUSG00000030096	Slc6a6	0.771637	0.91799
ENSMUSG00000031143	Ccdc22	0.847969	0.831739
ENSMUSG00000038550	Ciart	1.37346	0.785004
ENSMUSG00000020423	Btg2	0.742724	0.772142
ENSMUSG00000026928	Card9	1.15984	0.725494
ENSMUSG00000117694	Snhg4	1.50707	0.722817
ENSMUSG00000015243	Abca1	0.871929	0.672042
ENSMUSG00000025647	Shisa5	0.925379	0.672042
ENSMUSG00000115338	Pnp	0.731288	0.619167
ENSMUSG00000025993	Slc40a1	2.17692	0.614973
ENSMUSG00000033730	Egr3	1.36595	0.59619
ENSMUSG00000039095	En2	0.912323	0.580158
ENSMUSG00000029545	Acads	1.13739	0.57511
ENSMUSG00000038580	Sct	0.911573	0.556925
ENSMUSG00000037568	Vash2	1.09735	0.556463
ENSMUSG00000086015	4833417C18Rik	0.861416	0.555725
ENSMUSG00000095440	Fignl2	0.778511	0.555725
ENSMUSG00000033036	Gm7879	1.15616	0.544513
ENSMUSG00000006585	Cdt1	0.878836	0.544513
ENSMUSG00000030747	Dgat2	0.76188	0.528591
ENSMUSG00000003949	Hlf	0.747186	0.524321
ENSMUSG00000038393	Txnip	1.36956	0.479995
ENSMUSG00000113940	Gm40477	0.92899	0.462775
ENSMUSG00000029338	Antxr2	1.00846	0.452509
ENSMUSG00000051439	Cd14	6.63635	0.450794
ENSMUSG00000066152	Slc31a2	0.663893	0.43472
ENSMUSG00000027889	Ampd2	0.683738	0.434416
ENSMUSG00000022122	Ednrb	1.4697	0.424302
ENSMUSG00000027605	Acss2	0.757204	0.415836
ENSMUSG00000072769	Gm10419	0.873368	0.415836
ENSMUSG00000057667	Bloc1s3	0.89121	0.398288
ENSMUSG00000117477	Gm50092	3.17692	0.391862
ENSMUSG00000044026	Slc35g1	0.731057	0.384486
ENSMUSG00000038068	Rnf144b	0.844497	0.379618
ENSMUSG00000022738	Gsc2	0.89121	0.379618
ENSMUSG00000070509	Rgma	1.79359	0.373819
ENSMUSG00000025945	Crygf	6.42485	0.3692
ENSMUSG00000026288	Inpp5d	1.03008	0.365617
ENSMUSG00000097327	E030030I06Rik	0.881462	0.346588
ENSMUSG00000024112	Cacna1h	0.675203	0.320963
ENSMUSG00000020889	Nr1d1	0.659511	0.310786
ENSMUSG00000079414	Gm11110	1.19202	0.310786
ENSMUSG00000025450	Gm9752	1.3075	0.304109
ENSMUSG00000020513	Tubd1	1.17692	0.302937
ENSMUSG00000055471	Alk	1.01419	0.302592
ENSMUSG00000040152	Thbs1	5.96351	0.299342
ENSMUSG00000027360	Hdc	4.49885	0.299342
ENSMUSG00000070305	Mpzl3	1.94245	0.299342
ENSMUSG00000026547	Tagln2	0.990149	0.297705
ENSMUSG00000104266	Gm37748	1.49242	0.276818
ENSMUSG00000086784	Isoc2a	0.777453	0.274281
ENSMUSG00000049764	Zfp280b	0.819656	0.274281
ENSMUSG00000090291	Lrrc10b	1.22845	0.274281
ENSMUSG00000045391	1700120B22Rik	3.02491	0.253177
ENSMUSG00000097699	5430400D12Rik	1.03084	0.252133
ENSMUSG00000052135	Foxo6	0.887411	0.245743
ENSMUSG00000071561	Cstdc5	3.21956	0.245743
ENSMUSG00000021250	Fos	0.58493	0.238139
ENSMUSG00000086228	Ubap1l	0.581737	0.231048
ENSMUSG00000037995	Igsf9	0.59168	0.228379
ENSMUSG00000054779	Fgf2os	2.07738	0.21937
ENSMUSG00000075585	6330403L08Rik	2.07738	0.21937
ENSMUSG00000020653	Klf11	1.00879	0.21937
ENSMUSG00000015312	Gadd45b	1.24927	0.204236
ENSMUSG00000029379	Cxcl3	4.94245	0.20421
ENSMUSG00000056411	Gm12500	1.03556	0.201918
ENSMUSG00000087322	Gm16075	1.85499	0.201918
ENSMUSG00000073600	Prob1	0.644467	0.201918
ENSMUSG00000085628	Appbp2os	1.70299	0.197242
ENSMUSG00000073409	H2-Q6	1.66234	0.197242
ENSMUSG00000044231	Nhlrc1	0.72343	0.195182
ENSMUSG00000028635	Edn2	1.70299	0.19403
ENSMUSG00000095620	Csta2	3.66234	0.188075
ENSMUSG00000055866	Per2	0.948099	0.186013
ENSMUSG00000042677	Zc3h12a	0.873368	0.182381
ENSMUSG00000022902	Stfa2	4.28125	0.181837
ENSMUSG00000105789	Gm42997	1.34042	0.178756
ENSMUSG00000049686	Orai1	0.601399	0.178361
ENSMUSG00000038453	Srcin1	0.652946	0.169891
ENSMUSG00000030321	Efcab12	0.928239	0.169004
ENSMUSG00000025582	Nptx1	0.596796	0.169004
ENSMUSG00000033446	Lpar6	0.811921	0.160442
ENSMUSG00000030203	Dusp16	0.961905	0.153681
ENSMUSG00000059866	Tnip2	0.689472	0.14604
ENSMUSG00000054905	Stfa3	3.85499	0.14095
ENSMUSG00000071234	Syndig1l	0.559676	0.13647
ENSMUSG00000008129	4930432K21Rik	1.27003	0.132406
ENSMUSG00000042821	Snai1	1.39104	0.128239
ENSMUSG00000059824	Dbp	0.559299	0.125001
ENSMUSG00000101037	Gm28424	1.25354	0.122678
ENSMUSG00000069270	Hist1h2ac	1.08945	0.122678
ENSMUSG00000023951	Vegfa	0.572363	0.122678
ENSMUSG00000041837	Pdcd7	0.570794	0.12244
ENSMUSG00000098977	Gm27196	1.97047	0.119648
ENSMUSG00000036586	Grifin	2.85499	0.119648
ENSMUSG00000107689	Gm44386	2.85499	0.119648
ENSMUSG00000052837	Junb	0.542846	0.119648
ENSMUSG00000001228	Uhrf1	2.85499	0.119648
ENSMUSG00000020937	Plcd3	0.564925	0.115089
ENSMUSG00000100210	Hist1h3f	1.59196	0.115089
ENSMUSG00000027243	Harbi1	0.692139	0.114543
ENSMUSG00000048677	Tpcn2	1.62052	0.110542
ENSMUSG00000045664	Cdc42ep2	0.76188	0.110542
ENSMUSG00000039357	Fut11	0.639261	0.104825
ENSMUSG00000062101	Zfp119b	0.779701	0.0976025
ENSMUSG00000042269	Fam92b	0.877357	0.0974211
ENSMUSG00000051067	Lingo3	0.551895	0.0973822
ENSMUSG00000026972	Arrdc1	0.974288	0.0958857
ENSMUSG00000085250	Gm15234	1.04262	0.0922026
ENSMUSG00000026289	Atg16l1	0.552269	0.0877633
ENSMUSG00000100954	Gm10138	0.804949	0.0877633
ENSMUSG00000056054	S100a8	3.20697	0.0877633
ENSMUSG00000052684	Jun	0.533976	0.0877633
ENSMUSG00000020077	Srgn	4.48435	0.0877633
ENSMUSG00000036278	Macrod1	0.622105	0.0823449
ENSMUSG00000031337	Mtm1	0.7232	0.0823449
ENSMUSG00000041025	Iffo2	0.682809	0.073544
ENSMUSG00000038135	Crygn	3.24731	0.0712411
ENSMUSG00000029149	Krtcap3	1.05293	0.0704699
ENSMUSG00000041771	Slc24a4	0.555125	0.0697562
ENSMUSG00000104156	Gm38102	1.59196	0.0680533
ENSMUSG00000051147	Nat2	1.37855	0.065834
ENSMUSG00000099950	9130227L01Rik	1.97047	0.062041
ENSMUSG00000009633	G0s2	4.58291	0.0618006
ENSMUSG00000029516	Cit	0.586723	0.061433
ENSMUSG00000044786	Zfp36	0.735482	0.061433
ENSMUSG00000025509	Pnpla2	0.636095	0.061433
ENSMUSG00000046719	Nxph3	0.658132	0.061433
ENSMUSG00000061718	Ppp1r1b	0.755454	0.061433
ENSMUSG00000036242	Armh4	0.684189	0.061433
ENSMUSG00000025007	Aldh18a1	0.679903	0.061433
ENSMUSG00000054519	Zfp867	0.628219	0.0599681
ENSMUSG00000049957	Ccdc137	0.675011	0.0599681
ENSMUSG00000018830	Myh11	3.02491	0.0599681
ENSMUSG00000052565	Hist1h1d	0.903899	0.0553089
ENSMUSG00000052271	Bhlha15	2.17692	0.0499492
ENSMUSG00000018930	Ccl4	4.31442	0.0494785
ENSMUSG00000019189	Rnf145	0.522768	0.0491828
ENSMUSG00000069273	Hist1h3e	0.607679	0.0434072
ENSMUSG00000097091	4930526L06Rik	0.648539	0.0413317
ENSMUSG00000072825	Cep170b	0.511839	0.039095
ENSMUSG00000060429	Sntb1	3.17692	0.0379712
ENSMUSG00000091712	Sec14l5	1.51795	0.0379712
ENSMUSG00000022787	Wdr53	0.596071	0.0370047
ENSMUSG00000022678	Nde1	0.7086	0.0360784
ENSMUSG00000029326	Enoph1	0.512941	0.0355701
ENSMUSG00000063260	Syt10	2.94245	0.0355701
ENSMUSG00000031714	Gab1	0.660417	0.0327036
ENSMUSG00000048458	Inka2	0.500473	0.0319517
ENSMUSG00000030144	Clec4d	3.94245	0.0319517
ENSMUSG00000035929	H2-Q4	1.01545	0.0319517
ENSMUSG00000086779	Gm13562	1.85499	0.0291977
ENSMUSG00000074346	Kcnd3os	1.85499	0.0291977
ENSMUSG00000023980	Taf8	0.542712	0.0284453
ENSMUSG00000033220	Rac2	4.10292	0.0279108
ENSMUSG00000115398	Gm534	1.1445	0.0238222
ENSMUSG00000038766	Gabpb2	0.678112	0.0216111
ENSMUSG00000000682	Cd52	2.76188	0.0130626
ENSMUSG00000026923	Notch1	0.748074	0.0106733
ENSMUSG00000087151	Gm14022	2.66234	0.0106733
ENSMUSG00000045102	Poln	2.66234	0.0106733
ENSMUSG00000050856	Atp5k	0.487001	0.0106733
ENSMUSG00000087344	Gm15627	2.66234	0.0106733
ENSMUSG00000058831	Opn1sw	0.489996	0.0106733
ENSMUSG00000109958	Gm32786	2.66234	0.0106733
ENSMUSG00000046152	Fut10	0.646403	0.0106733
ENSMUSG00000040631	Dok4	0.793589	0.0106733
ENSMUSG00000040354	Mars	0.501166	0.0106733
ENSMUSG00000018166	Erbb3	2.66234	0.0106733
ENSMUSG00000048807	Slc35e4	0.619611	0.0106733
ENSMUSG00000040594	Ranbp17	0.621892	0.0106733
ENSMUSG00000020893	Per1	0.495846	0.0106733
ENSMUSG00000045374	Wdr81	0.895632	0.0106733
ENSMUSG00000006127	Inpp5k	0.521716	0.0106733
ENSMUSG00000020847	Rph3al	0.830742	0.0106733
ENSMUSG00000069792	Wfdc17	5.66234	0.0106733
ENSMUSG00000094733	Csta3	3.66234	0.0106733
ENSMUSG00000004270	Lpcat3	0.600176	0.00928412
ENSMUSG00000028657	Ppt1	0.495934	0.00731928
ENSMUSG00000037492	Zmat4	1.10875	0.00627033
ENSMUSG00000032085	Tagln	2.91912	0.00627033
ENSMUSG00000022651	Retnlg	4.52741	0.00627033
ENSMUSG00000023259	Slc26a6	0.553434	0.00307393
ENSMUSG00000051951	Xkr4	0.473899	0
ENSMUSG00000025903	Lypla1	0.120723	0
ENSMUSG00000033813	Tcea1	0.0659274	0
ENSMUSG00000002459	Rgs20	0.0668641	0
ENSMUSG00000033793	Atp6v1h	0.00720667	0
ENSMUSG00000090031	4732440D04Rik	0.0970643	0
ENSMUSG00000097797	Gm26901	0.533061	0
ENSMUSG00000061024	Rrs1	0.0204796	0
ENSMUSG00000067879	Vxn	0.176918	0
ENSMUSG00000025912	Mybl1	0.0920287	0
ENSMUSG00000097893	1700034P13Rik	0.144496	0
ENSMUSG00000067851	Arfgef1	0.130843	0
ENSMUSG00000016918	Sulf1	1.15984	0
ENSMUSG00000025938	Slco5a1	0.118024	0
ENSMUSG00000042414	Prdm14	0.85499	0
ENSMUSG00000025935	Tram1	0.016957	0
ENSMUSG00000025932	Eya1	0.235594	0
ENSMUSG00000025925	Terf1	0.0184883	0
ENSMUSG00000067795	4930444P10Rik	1.07738	0
ENSMUSG00000025921	Rdh10	0.230499	0
ENSMUSG00000025920	Stau2	0.135857	0
ENSMUSG00000079658	Eloc	0.0350142	0
ENSMUSG00000097744	D030040B21Rik	0.85499	0
ENSMUSG00000025940	Tmem70	0.0102129	0
ENSMUSG00000025779	Ly96	0.385504	0
ENSMUSG00000042686	Jph1	0.294033	0
ENSMUSG00000042596	Tfap2d	1.85499	0
ENSMUSG00000097934	6720483E21Rik	2.17692	0
ENSMUSG00000025931	Paqr8	0.118024	0
ENSMUSG00000041779	Tram2	0.439952	0
ENSMUSG00000025934	Gsta3	0.85499	0
ENSMUSG00000041670	Rims1	0.786603	0
ENSMUSG00000097970	Gm27028	0.439952	0
ENSMUSG00000100775	Gm29107	0.507066	0
ENSMUSG00000026158	Ogfrl1	0.00468248	0
ENSMUSG00000048874	Phf3	0.0918235	0
ENSMUSG00000026064	Ptp4a1	0.176918	0
ENSMUSG00000117310	Ptp4a1	0.345976	0
ENSMUSG00000050217	Lgsn	1.43995	0
ENSMUSG00000026134	Prim2	0.375822	0
ENSMUSG00000004768	Rab23	0.120043	0
ENSMUSG00000042215	Bag2	0.143335	0
ENSMUSG00000026131	Dst	0.129736	0
ENSMUSG00000096992	Gm26788	0.522414	0
ENSMUSG00000026126	Ptpn18	0.98052	0
ENSMUSG00000037509	Arhgef4	0.0739993	0
ENSMUSG00000037503	Fam168b	0.0610551	0
ENSMUSG00000026123	Plekhb2	0.100728	0
ENSMUSG00000045216	Hs6st1	0.278797	0
ENSMUSG00000037447	Arid5a	1.1445	0
ENSMUSG00000037432	Fer1l5	0.85499	0
ENSMUSG00000001143	Lman2l	0.00233126	0
ENSMUSG00000037408	Cnnm4	0.179612	0
ENSMUSG00000001138	Cnnm3	0.35749	0
ENSMUSG00000067653	Ankrd23	0.144496	0
ENSMUSG00000079610	Ankrd39	0.133965	0
ENSMUSG00000026121	Sema4c	0.277223	0
ENSMUSG00000087589	D430040D24Rik	0.176918	0
ENSMUSG00000046337	Fam178b	1.07738	0
ENSMUSG00000037351	Actr1b	0.0618991	0
ENSMUSG00000102416	4933424G06Rik	1.43995	0
ENSMUSG00000026114	Cnga3	0.137742	0
ENSMUSG00000026113	Inpp4a	0.273215	0
ENSMUSG00000026112	Coa5	0.0436918	0
ENSMUSG00000026090	2010300C02Rik	0.270027	0
ENSMUSG00000097268	Gm26805	1.31442	0
ENSMUSG00000037216	Lipt1	0.16533	0
ENSMUSG00000026088	Mitd1	0.138162	0
ENSMUSG00000026082	Rev1	0.141379	0
ENSMUSG00000026080	Chst10	0.0136873	0
ENSMUSG00000073702	Rpl31	0.00867539	0
ENSMUSG00000003134	Tbc1d8	0.0582951	0
ENSMUSG00000097083	D930019O06Rik	0.85499	0
ENSMUSG00000026073	Il1r2	2.55543	0
ENSMUSG00000026072	Il1r1	2.02491	0
ENSMUSG00000026068	Il18rap	0.85499	0
ENSMUSG00000060424	Pantr1	1.43995	0
ENSMUSG00000045515	Pou3f3	0.85499	0
ENSMUSG00000097063	Pantr2	0.85499	0
ENSMUSG00000041907	Gpr45	0.295562	0
ENSMUSG00000070939	Tgfbrap1	0.245505	0
ENSMUSG00000041878	8430432A02Rik	0.457654	0
ENSMUSG00000010290	AI597479	0.137228	0
ENSMUSG00000008136	Fhl2	0.439952	0
ENSMUSG00000066877	Nck2	0.332037	0
ENSMUSG00000026051	Ecrg4	0.729459	0
ENSMUSG00000100764	Gm29155	0.85499	0
ENSMUSG00000100480	Gm29156	0.85499	0
ENSMUSG00000057363	Uxs1	0.0926811	0
ENSMUSG00000041763	Tpp2	0.0768705	0
ENSMUSG00000091844	Gm8251	0.077382	0
ENSMUSG00000026049	Tex30	0.194739	0
ENSMUSG00000041684	Bivm	0.309165	0
ENSMUSG00000026048	Ercc5	0.0720877	0
ENSMUSG00000056870	Gulp1	0.0135286	0
ENSMUSG00000026042	Col5a2	0.270027	0
ENSMUSG00000099608	4933411E06Rik	0.85499	0
ENSMUSG00000099924	Gm28320	0.662344	0
ENSMUSG00000018417	Myo1b	0.337455	0
ENSMUSG00000062939	Stat4	0.591955	0
ENSMUSG00000026104	Stat1	0.135406	0
ENSMUSG00000026103	Gls	0.0366429	0
ENSMUSG00000002881	Nab1	0.0409625	0
ENSMUSG00000043015	Nemp2	0.0736298	0
ENSMUSG00000041439	Mfsd6	0.0162021	0
ENSMUSG00000041426	Hibch	0.0786156	0
ENSMUSG00000026100	Mstn	0.85499	0
ENSMUSG00000060715	1700019A02Rik	0.85499	0
ENSMUSG00000026098	Pms1	0.261615	0
ENSMUSG00000100763	Gm28777	0.85499	0
ENSMUSG00000026097	Ormdl1	0.125783	0
ENSMUSG00000026095	Asnsd1	0.0664937	0
ENSMUSG00000026094	Stk17b	0.0440234	0
ENSMUSG00000073678	Pgap1	0.377942	0
ENSMUSG00000025982	Sf3b1	0.027801	0
ENSMUSG00000025981	Coq10b	0.418946	0
ENSMUSG00000025980	Hspd1	0.0637111	0
ENSMUSG00000073676	Hspe1	0.025393	0
ENSMUSG00000025979	Mob4	0.14118	0
ENSMUSG00000038349	Plcl1	0.242546	0
ENSMUSG00000087022	9130024F11Rik	1.07738	0
ENSMUSG00000038323	1700066M21Rik	0.166191	0
ENSMUSG00000025971	Maip1	0.0865809	0
ENSMUSG00000038305	Spats2l	0.270027	0
ENSMUSG00000054770	Kctd18	0.173519	0
ENSMUSG00000079554	Aox2	0.85499	0
ENSMUSG00000051223	Bzw1	0.0897176	0
ENSMUSG00000026034	Clk1	0.0733667	0
ENSMUSG00000026036	Nif3l1	0.322116	0
ENSMUSG00000026037	Orc2	0.0516815	0
ENSMUSG00000026031	Cflar	0.0145756	0
ENSMUSG00000026029	Casp8	1.07738	0
ENSMUSG00000026028	Trak2	0.111845	0
ENSMUSG00000072295	C2cd6	0.369563	0
ENSMUSG00000038079	Tmem237	0.103652	0
ENSMUSG00000097573	G730003C15Rik	0.209055	0
ENSMUSG00000079550	Mpp4	0.121267	0
ENSMUSG00000026021	Sumo1	0.0541973	0
ENSMUSG00000067336	Bmpr2	0.104218	0
ENSMUSG00000041040	Fam117b	0.0590998	0
ENSMUSG00000026017	Carf	0.0999245	0
ENSMUSG00000049439	Cyp20a1	0.0214507	0
ENSMUSG00000026012	Cd28	0.85499	0
ENSMUSG00000084799	Ino80dos	0.00996421	0
ENSMUSG00000101599	Gm20342	0.00699264	0
ENSMUSG00000025968	Ndufs1	0.132771	0
ENSMUSG00000027520	Zdbf2	0.0509098	0
ENSMUSG00000069085	Dytn	0.85499	0
ENSMUSG00000025962	Fastkd2	0.0827955	0
ENSMUSG00000025959	Klf7	0.218802	0
ENSMUSG00000045005	Fzd5	0.219754	0
ENSMUSG00000051344	Plekhm3	0.234694	0
ENSMUSG00000025950	Idh1	0.0313768	0
ENSMUSG00000025949	Pikfyve	0.161774	0
ENSMUSG00000025946	Pth2r	0.85499	0
ENSMUSG00000061816	Myl1	0.85499	0
ENSMUSG00000101156	Gm29114	1.43995	0
ENSMUSG00000025997	Ikzf2	0.0761619	0
ENSMUSG00000100815	Gm29112	0.85499	0
ENSMUSG00000039395	Mreg	0.426984	0
ENSMUSG00000026189	Pecr	0.118024	0
ENSMUSG00000026188	Tmem169	0.147771	0
ENSMUSG00000039354	Smarcal1	0.0260351	0
ENSMUSG00000110712	Gm39662	0.85499	0
ENSMUSG00000046330	Rpl37a	0.140313	0
ENSMUSG00000026182	Tnp1	0.85499	0
ENSMUSG00000101112	Gm29185	0.85499	0
ENSMUSG00000101812	D530049I02Rik	0.85499	0
ENSMUSG00000026180	Cxcr2	1.43995	0
ENSMUSG00000101503	Gm28364	1.43995	0
ENSMUSG00000026179	Pnkd	0.0011691	0
ENSMUSG00000099931	Gm29358	0.132524	0
ENSMUSG00000026177	Slc11a1	1.17692	0
ENSMUSG00000026176	Ctdsp1	0.0649126	0
ENSMUSG00000026135	Zfp142	0.163112	0
ENSMUSG00000026171	Rnf25	0.125441	0
ENSMUSG00000033257	Ttll4	0.139557	0
ENSMUSG00000033227	Wnt6	0.85499	0
ENSMUSG00000026167	Wnt10a	0.85499	0
ENSMUSG00000089964	Gm16582	1.07738	0
ENSMUSG00000090071	Cdk5r2	0.244213	0
ENSMUSG00000006546	Cryba2	1.81276	0
ENSMUSG00000026162	Nhej1	1.17692	0
ENSMUSG00000033159	Cnppd1	0.248989	0
ENSMUSG00000049339	Retreg2	0.125063	0
ENSMUSG00000026197	Zfand2b	0.0364364	0
ENSMUSG00000026198	Abcb6	0.151607	0
ENSMUSG00000033124	Atg9a	0.0743026	0
ENSMUSG00000026200	Glb1l	0.0559022	0
ENSMUSG00000026202	Tuba4a	0.150066	0
ENSMUSG00000096094	A630095N17Rik	0.85499	0
ENSMUSG00000026209	Dnpep	0.216183	0
ENSMUSG00000033021	Gmppa	0.384457	0
ENSMUSG00000033007	Asic4	0.327743	0
ENSMUSG00000026211	Obsl1	0.0982607	0
ENSMUSG00000051703	Tmem198	0.130224	0
ENSMUSG00000032968	Inha	0.187565	0
ENSMUSG00000026213	Stk11ip	0.181419	0
ENSMUSG00000032908	Sgpp2	0.194739	0
ENSMUSG00000012187	Mogat1	0.316894	0
ENSMUSG00000099364	5730419F03Rik	0.176918	0
ENSMUSG00000079470	Utp14b	0.244401	0
ENSMUSG00000050711	Scg2	0.187359	0
ENSMUSG00000054702	Ap1s3	1.43995	0
ENSMUSG00000073643	Wdfy1	0.0354402	0
ENSMUSG00000026248	Mrpl44	0.0787929	0
ENSMUSG00000022591	Gm9747	0.85499	0
ENSMUSG00000026142	Rhbdd1	0.219562	0
ENSMUSG00000067158	Col4a4	1.07738	0
ENSMUSG00000097564	C430014B12Rik	0.118024	0
ENSMUSG00000026149	Tm4sf20	0.85499	0
ENSMUSG00000026159	Agfg1	0.110888	0
ENSMUSG00000026163	Sphkap	0.0222219	0
ENSMUSG00000070031	Sp140	0.85499	0
ENSMUSG00000026222	Sp100	1.43995	0
ENSMUSG00000052760	A630001G21Rik	1.43995	0
ENSMUSG00000036707	Cab39	0.0881225	0
ENSMUSG00000062590	Armc9	0.0493872	0
ENSMUSG00000073627	C130036L24Rik	0.00699264	0
ENSMUSG00000026239	Pde6d	0.0685713	0
ENSMUSG00000026241	Nppc	0.439952	0
ENSMUSG00000100768	Gm29055	0.270027	0
ENSMUSG00000036480	Prss56	2.43995	0
ENSMUSG00000079436	Kcnj13	0.533061	0
ENSMUSG00000026259	Ngef	0.0931493	0
ENSMUSG00000056055	Sag	0.331203	0
ENSMUSG00000070738	Dgkd	0.0474675	0
ENSMUSG00000101942	Gm19582	0.674417	0
ENSMUSG00000026295	Spp2	0.992493	0
ENSMUSG00000049866	Arl4c	0.645536	0
ENSMUSG00000055013	Agap1	0.0263393	0
ENSMUSG00000026301	Iqca	0.85499	0
ENSMUSG00000034432	Cops8	0.0912152	0
ENSMUSG00000048126	Col6a3	0.85499	0
ENSMUSG00000034353	Ramp1	0.439952	0
ENSMUSG00000034343	Ube2f	0.0503137	0
ENSMUSG00000026307	Scly	0.216088	0
ENSMUSG00000026308	Klhl30	0.662344	0
ENSMUSG00000067071	Hes6	0.201825	0
ENSMUSG00000034292	Traf3ip1	0.00943582	0
ENSMUSG00000026311	Asb1	0.176918	0
ENSMUSG00000034220	Gpc1	0.321557	0
ENSMUSG00000034212	Ankmy1	0.0249145	0
ENSMUSG00000047067	Dusp28	0.340416	0
ENSMUSG00000026269	Rnpepl1	0.0894548	0
ENSMUSG00000100632	9430060I03Rik	0.171847	0
ENSMUSG00000026270	Capn10	0.168253	0
ENSMUSG00000014602	Kif1a	0.0820712	0
ENSMUSG00000084989	Crocc2	1.17692	0
ENSMUSG00000026273	Mterf4	0.157893	0
ENSMUSG00000101172	Gm28535	0.591955	0
ENSMUSG00000034107	Ano7	0.85499	0
ENSMUSG00000034088	Hdlbp	0.0365964	0
ENSMUSG00000026276	2023-09-02	0.467966	0
ENSMUSG00000034066	Farp2	0.213783	0
ENSMUSG00000026277	Stk25	0.157277	0
ENSMUSG00000100927	Gm28536	0.176918	0
ENSMUSG00000026278	Bok	0.233501	0
ENSMUSG00000026279	Thap4	0.0999245	0
ENSMUSG00000026280	Atg4b	0.17296	0
ENSMUSG00000026283	Ing5	0.0576187	0
ENSMUSG00000073609	D2hgdh	0.296695	0
ENSMUSG00000040710	St8sia4	0.439952	0
ENSMUSG00000097814	Panct2	1.85499	0
ENSMUSG00000100454	Gm28901	0.287101	0
ENSMUSG00000040648	Ppip5k2	0.0857698	0
ENSMUSG00000067028	Cntnap5b	0.85499	0
ENSMUSG00000100672	Gm28404	0.439952	0
ENSMUSG00000026321	Tnfrsf11a	1.43995	0
ENSMUSG00000099843	Gm7160	0.35749	0
ENSMUSG00000038866	Zcchc2	0.194739	0
ENSMUSG00000044340	Phlpp1	0.270027	0
ENSMUSG00000057329	Bcl2	0.157552	0
ENSMUSG00000009905	Kdsr	0.0218232	0
ENSMUSG00000070695	Cntnap5a	0.280295	0
ENSMUSG00000107722	2900060B14Rik	0.0154542	0
ENSMUSG00000026380	Tfcp2l1	0.85499	0
ENSMUSG00000048402	Gli2	0.118024	0
ENSMUSG00000037035	Inhbb	0.10428	0
ENSMUSG00000026384	Ptpn4	0.0462396	0
ENSMUSG00000026387	Sctr	0.85499	0
ENSMUSG00000026385	Dbi	0.085426	0
ENSMUSG00000003721	Insig2	0.0113911	0
ENSMUSG00000026339	Ccdc93	0.289392	0
ENSMUSG00000001674	Ddx18	0.0446752	0
ENSMUSG00000026342	Slc35f5	0.00372493	0
ENSMUSG00000026343	Gpr39	1.85499	0
ENSMUSG00000026344	Lypd1	0.729459	0
ENSMUSG00000051590	Map3k19	0.85499	0
ENSMUSG00000099760	Gm28800	0.85499	0
ENSMUSG00000026354	Lct	0.85499	0
ENSMUSG00000042581	Thsd7b	0.439952	0
ENSMUSG00000026409	Pfkfb2	0.00655473	0
ENSMUSG00000046404	Yod1	0.108108	0
ENSMUSG00000100106	Gm28856	0.85499	0
ENSMUSG00000086706	Gm15848	1.43995	0
ENSMUSG00000016524	Il19	0.85499	0
ENSMUSG00000016528	Mapkapk2	0.163266	0
ENSMUSG00000016526	Dyrk3	0.0827955	0
ENSMUSG00000052688	Rab7b	0.85499	0
ENSMUSG00000042251	Pm20d1	1.43995	0
ENSMUSG00000099874	Gm29629	0.439952	0
ENSMUSG00000101549	Gm29630	0.85499	0
ENSMUSG00000042115	Klhdc8a	0.0891521	0
ENSMUSG00000042066	Tmcc2	0.0532768	0
ENSMUSG00000090079	Gm15849	0.85499	0
ENSMUSG00000097760	6030442K20Rik	0.224223	0
ENSMUSG00000054387	Mdm4	0.163985	0
ENSMUSG00000026447	Pik3c2b	0.0476346	0
ENSMUSG00000046062	Ppp1r15b	0.00134608	0
ENSMUSG00000041757	Plekha6	0.0643134	0
ENSMUSG00000070644	Etnk2	0.85499	0
ENSMUSG00000102976	Zc3h11a	0.277932	0
ENSMUSG00000042451	Mybph	1.43995	0
ENSMUSG00000026459	Myog	1.43995	0
ENSMUSG00000042305	Tmem183a	0.170677	0
ENSMUSG00000042207	Kdm5b	0.00452611	0
ENSMUSG00000026452	Syt2	0.498846	0
ENSMUSG00000073557	Ppp1r12b	0.135618	0
ENSMUSG00000026429	Ube2t	0.0355618	0
ENSMUSG00000026426	Arl8a	0.173335	0
ENSMUSG00000097680	Gm26642	0.439952	0
ENSMUSG00000003051	Elf3	0.954525	0
ENSMUSG00000041926	Rnpep	0.362391	0
ENSMUSG00000048096	Lmod1	0.0476346	0
ENSMUSG00000041889	Shisa4	0.06704	0
ENSMUSG00000041879	Ipo9	0.154379	0
ENSMUSG00000009418	Nav1	0.102012	0
ENSMUSG00000054412	Gm4793	0.97698	0
ENSMUSG00000041782	Lad1	0.85499	0
ENSMUSG00000026413	Pkp1	1.43995	0
ENSMUSG00000026411	Tmem9	0.0433345	0
ENSMUSG00000026407	Cacna1s	0.118024	0
ENSMUSG00000041642	Kif21b	0.128138	0
ENSMUSG00000041605	Inava	0.270027	0
ENSMUSG00000041570	Camsap2	0.00100457	0
ENSMUSG00000097403	9230116N13Rik	0.264634	0
ENSMUSG00000026404	Ddx59	0.613172	0
ENSMUSG00000041498	Kif14	1.72946	0
ENSMUSG00000104414	Gm37799	1.43995	0
ENSMUSG00000098243	Gm4258	0.0647081	0
ENSMUSG00000098145	Gm26936	0.85499	0
ENSMUSG00000102142	Gm26930	0.555429	0
ENSMUSG00000026395	Ptprc	3.02491	0
ENSMUSG00000026393	Nek7	0.0310199	0
ENSMUSG00000056268	Dennd1b	0.201097	0
ENSMUSG00000063681	Crb1	0.105993	0
ENSMUSG00000103844	4933436E23Rik	0.85499	0
ENSMUSG00000052726	Kcnt2	0.144496	0
ENSMUSG00000033849	B3galt2	0.274893	0
ENSMUSG00000035131	Brinp3	0.176918	0
ENSMUSG00000087627	A230059L01Rik	0.85499	0
ENSMUSG00000032487	Ptgs2	1.43995	0
ENSMUSG00000006007	Pdc	0.134793	0
ENSMUSG00000099447	2310030A07Rik	0.717486	0
ENSMUSG00000006010	Odr4	0.243946	0
ENSMUSG00000006014	Prg4	0.85499	0
ENSMUSG00000052748	Swt1	0.017261	0
ENSMUSG00000026484	Rnf2	0.0635405	0
ENSMUSG00000026482	Rgl1	0.197591	0
ENSMUSG00000008475	Arpc5	0.0848722	0
ENSMUSG00000026480	Ncf2	1.43995	0
ENSMUSG00000100394	Gm28791	0.196026	0
ENSMUSG00000042751	Nmnat2	0.068585	0
ENSMUSG00000026478	Lamc1	0.0894548	0
ENSMUSG00000042699	Dhx9	0.00761169	0
ENSMUSG00000042684	Npl	0.36195	0
ENSMUSG00000026475	Rgs16	0.000840413	0
ENSMUSG00000099568	Gm28513	2.17692	0
ENSMUSG00000066800	Rnasel	0.15455	0
ENSMUSG00000045968	Teddm2	0.340416	0
ENSMUSG00000066797	Zfp648	0.85499	0
ENSMUSG00000026471	Mr1	1.85499	0
ENSMUSG00000033722	BC034090	0.0923478	0
ENSMUSG00000033701	Acbd6	0.0431176	0
ENSMUSG00000026468	Lhx4	0.395023	0
ENSMUSG00000033684	Qsox1	0.246096	0
ENSMUSG00000026466	Tor1aip1	0.0264199	0
ENSMUSG00000050565	Tor1aip2	0.0316021	0
ENSMUSG00000060985	Tdrd5	0.0249145	0
ENSMUSG00000103705	4930518J20Rik	0.85499	0
ENSMUSG00000026601	Axdnd1	1.43995	0
ENSMUSG00000026596	Abl2	0.14961	0
ENSMUSG00000060519	Tor3a	0.654691	0
ENSMUSG00000026594	Ralgps2	0.249135	0
ENSMUSG00000101905	4930439D14Rik	0.620524	0
ENSMUSG00000070565	Rasal2	0.0754749	0
ENSMUSG00000004031	Brinp2	0.255527	0
ENSMUSG00000073530	Pappa2	0.0664937	0
ENSMUSG00000040782	Cop1	0.0606437	0
ENSMUSG00000015829	Tnr	0.818464	0
ENSMUSG00000014226	Cacybp	0.0290381	0
ENSMUSG00000026721	Rabgap1l	0.077382	0
ENSMUSG00000040423	Rc3h1	0.0605003	0
ENSMUSG00000043467	Zbtb37	0.0889467	0
ENSMUSG00000026709	Dars2	0.234838	0
ENSMUSG00000102864	Gm37634	0.85499	0
ENSMUSG00000026708	Cenpl	0.206462	0
ENSMUSG00000040297	Suco	0.0592871	0
ENSMUSG00000086277	4930558K02Rik	0.85499	0
ENSMUSG00000026698	Pigc	0.103669	0
ENSMUSG00000090260	2810442N19Rik	1.43995	0
ENSMUSG00000078190	Dnm3os	0.662344	0
ENSMUSG00000026694	Eef1aknmt	0.685065	0
ENSMUSG00000040170	Fmo2	1.17692	0
ENSMUSG00000026691	Fmo3	1.43995	0
ENSMUSG00000026586	Prrx1	0.439952	0
ENSMUSG00000040124	Gorab	0.169686	0
ENSMUSG00000041396	Mettl18	0.343737	0
ENSMUSG00000026581	Sell	1.85499	0
ENSMUSG00000026579	F5	0.787875	0
ENSMUSG00000040918	Slc19a2	0.392255	0
ENSMUSG00000026577	Blzf1	0.162812	0
ENSMUSG00000040848	Sft2d2	0.176918	0
ENSMUSG00000040843	Tiprl	0.0455682	0
ENSMUSG00000026571	Dcaf6	0.0664937	0
ENSMUSG00000102401	Gm37864	0.85499	0
ENSMUSG00000026566	Mpzl1	0.0796958	0
ENSMUSG00000040713	Creg1	0.0981033	0
ENSMUSG00000005763	Cd247	1.55543	0
ENSMUSG00000026563	Tada1	0.156107	0
ENSMUSG00000040596	Pogk	0.0169218	0
ENSMUSG00000060568	Fam78b	0.273859	0
ENSMUSG00000026558	Uck2	0.0308394	0
ENSMUSG00000026687	Aldh9a1	0.199324	0
ENSMUSG00000026688	Mgst3	0.431387	0
ENSMUSG00000015843	Rxrg	0.361727	0
ENSMUSG00000026683	Nuf2	1.17692	0
ENSMUSG00000038530	Rgs4	0.85499	0
ENSMUSG00000026675	Hsd17b7	0.0311465	0
ENSMUSG00000026670	Uap1	0.155701	0
ENSMUSG00000073494	Sh2d1b2	0.85499	0
ENSMUSG00000026663	Atf6	0.199604	0
ENSMUSG00000026659	Dusp12	0.00341497	0
ENSMUSG00000096968	Gm26620	1.17692	0
ENSMUSG00000070524	Fcrlb	0.270027	0
ENSMUSG00000026656	Fcgr2b	0.85499	0
ENSMUSG00000059498	Fcgr3	2.43995	0
ENSMUSG00000056569	Mpz	0.85499	0
ENSMUSG00000038370	Pcp4l1	0.227648	0
ENSMUSG00000005681	Apoa2	0.00699264	0
ENSMUSG00000058715	Fcer1g	1.43995	0
ENSMUSG00000052423	B4galt3	0.0996556	0
ENSMUSG00000062729	Ppox	0.244476	0
ENSMUSG00000053483	Usp21	0.0750494	0
ENSMUSG00000013973	Dedd	0.255661	0
ENSMUSG00000045259	Klhdc9	0.189409	0
ENSMUSG00000048865	Arhgap30	0.85499	0
ENSMUSG00000026641	Usf1	0.126118	0
ENSMUSG00000103711	Tstd1	0.439952	0
ENSMUSG00000091993	B930036N10Rik	0.546867	0
ENSMUSG00000015316	Slamf1	0.533061	0
ENSMUSG00000038147	Cd84	0.85499	0
ENSMUSG00000104413	Gm37065	0.85499	0
ENSMUSG00000015314	Slamf6	1.43995	0
ENSMUSG00000026556	Vangl2	0.45644	0
ENSMUSG00000003458	Ncstn	0.0540609	0
ENSMUSG00000026553	Copa	0.272725	0
ENSMUSG00000103380	Gm37756	0.176918	0
ENSMUSG00000026554	Dcaf8	0.0458464	0
ENSMUSG00000013698	Pea15a	0.0288095	0
ENSMUSG00000007122	Casq1	0.385504	0
ENSMUSG00000102413	Gm36937	1.85499	0
ENSMUSG00000044708	Kcnj10	0.85499	0
ENSMUSG00000050229	Pigm	0.171847	0
ENSMUSG00000026546	Cfap45	1.55543	0
ENSMUSG00000085184	4933439K11Rik	0.340416	0
ENSMUSG00000037942	Crp	0.0249145	0
ENSMUSG00000066677	Ifi208	0.85499	0
ENSMUSG00000073489	Ifi204	0.85499	0
ENSMUSG00000090272	Mndal	0.662344	0
ENSMUSG00000039997	Ifi203	1.43995	0
ENSMUSG00000050069	Grem2	0.439952	0
ENSMUSG00000026527	Rgs7	0.0994532	0
ENSMUSG00000026526	Fh1	0.00560477	0
ENSMUSG00000026525	Opn3	0.85499	0
ENSMUSG00000063659	Zbtb18	0.167221	0
ENSMUSG00000102483	Catspere1	0.620524	0
ENSMUSG00000091476	Catspere2	0.334982	0
ENSMUSG00000039630	Hnrnpu	0.0527601	0
ENSMUSG00000026492	Tfb2m	0.00326955	0
ENSMUSG00000038949	Cnst	0.239591	0
ENSMUSG00000038936	Sccpdh	0.0948971	0
ENSMUSG00000104520	Gm37336	0.85499	0
ENSMUSG00000053963	Stum	0.340416	0
ENSMUSG00000058729	Lin9	0.439952	0
ENSMUSG00000073485	H3f3aos	0.395558	0
ENSMUSG00000026519	Tmem63a	0.85499	0
ENSMUSG00000054135	A430110L20Rik	0.591955	0
ENSMUSG00000047369	Dnah14	0.85499	0
ENSMUSG00000004880	Lbr	0.235811	0
ENSMUSG00000038633	Degs1	0.156392	0
ENSMUSG00000026510	Trp53bp2	0.228643	0
ENSMUSG00000038576	Susd4	0.175898	0
ENSMUSG00000030768	Disp1	0.555429	0
ENSMUSG00000046836	Brox	0.188189	0
ENSMUSG00000042901	Aida	0.0308394	0
ENSMUSG00000056050	Mia3	0.0925684	0
ENSMUSG00000072258	Taf1a	0.296827	0
ENSMUSG00000044854	1700056E22Rik	0.565483	0
ENSMUSG00000026621	2023-03-01	0.85499	0
ENSMUSG00000073481	2023-03-02	0.00121029	0
ENSMUSG00000026618	Iars2	0.183826	0
ENSMUSG00000104368	2010103J01Rik	0.85499	0
ENSMUSG00000097261	4930532G15Rik	0.62943	0
ENSMUSG00000051295	9630028B13Rik	0.85499	0
ENSMUSG00000097615	Gm2061	0.118024	0
ENSMUSG00000026614	Slc30a10	1.17692	0
ENSMUSG00000100393	Gm29491	1.17692	0
ENSMUSG00000097784	A430105J06Rik	0.0368279	0
ENSMUSG00000026610	Esrrg	0.0819956	0
ENSMUSG00000103961	Gm36388	0.85499	0
ENSMUSG00000103577	9330162B11Rik	0.85499	0
ENSMUSG00000026609	Ush2a	0.133346	0
ENSMUSG00000026605	Cenpf	0.0355618	0
ENSMUSG00000026604	Ptpn14	0.369563	0
ENSMUSG00000104435	Gm37422	0.439952	0
ENSMUSG00000099404	Gm28172	0.00699264	0
ENSMUSG00000103510	Gm30725	1.85499	0
ENSMUSG00000089872	Rps6kc1	0.0649126	0
ENSMUSG00000026634	Angel2	0.0319578	0
ENSMUSG00000066595	Flvcr1	0.120228	0
ENSMUSG00000097845	A230020J21Rik	1.07738	0
ENSMUSG00000062510	Nsl1	0.702986	0
ENSMUSG00000026630	Batf3	1.43995	0
ENSMUSG00000091017	Fam71a	1.43995	0
ENSMUSG00000026628	Atf3	0.462672	0
ENSMUSG00000037474	Dtl	0.85499	0
ENSMUSG00000037461	Ints7	0.314994	0
ENSMUSG00000102840	Gm38037	0.270027	0
ENSMUSG00000055833	1700034H15Rik	0.238318	0
ENSMUSG00000037434	Slc30a1	0.0489314	0
ENSMUSG00000049353	Rd3	0.0337581	0
ENSMUSG00000097416	Gm26670	0.336698	0
ENSMUSG00000026637	Traf5	0.523891	0
ENSMUSG00000097089	Gm26879	0.369563	0
ENSMUSG00000037395	Rcor3	0.188058	0
ENSMUSG00000037375	Hhat	0.591955	0
ENSMUSG00000016262	Sertad4	0.340416	0
ENSMUSG00000089812	Gm15867	0.85499	0
ENSMUSG00000016200	Syt14	0.0738241	0
ENSMUSG00000103640	Gm31406	0.85499	0
ENSMUSG00000026638	Irf6	0.85499	0
ENSMUSG00000079144	A130010J15Rik	0.552427	0
ENSMUSG00000090080	Gm15872	0.439952	0
ENSMUSG00000097325	Gm16897	0.85499	0
ENSMUSG00000104077	Gm37027	1.43995	0
ENSMUSG00000050530	Fam171a1	0.340416	0
ENSMUSG00000026643	Nmt2	0.439952	0
ENSMUSG00000049950	Rpp38	0.163112	0
ENSMUSG00000026644	Acbd7	0.192025	0
ENSMUSG00000109865	Hspa14	0.0324384	0
ENSMUSG00000051396	Gm45902	0.399986	0
ENSMUSG00000104284	Gm10862	1.17692	0
ENSMUSG00000086921	Gm13189	0.85499	0
ENSMUSG00000102136	Gm37107	0.176918	0
ENSMUSG00000102357	Gm38348	1.43995	0
ENSMUSG00000102494	Gm36988	0.685065	0
ENSMUSG00000039449	Prpf18	0.145308	0
ENSMUSG00000048186	Bend7	0.0492584	0
ENSMUSG00000026662	Sephs1	0.0429581	0
ENSMUSG00000026669	Mcm10	1.43995	0
ENSMUSG00000026672	Optn	0.194242	0
ENSMUSG00000086430	4930551O13Rik	0.85499	0
ENSMUSG00000039145	Camk1d	0.112358	0
ENSMUSG00000056718	Gm13199	1.43995	0
ENSMUSG00000025816	Sec61a2	0.148383	0
ENSMUSG00000025815	Dhtkd1	0.077382	0
ENSMUSG00000043241	Upf2	0.155649	0
ENSMUSG00000087125	A230108P19Rik	1.43995	0
ENSMUSG00000002107	Celf2	0.0197467	0
ENSMUSG00000079604	Gm13219	0.85499	0
ENSMUSG00000025780	Itih5	0.85499	0
ENSMUSG00000061186	Sfmbt2	0.176918	0
ENSMUSG00000058594	Fbh1	0.0415856	0
ENSMUSG00000047909	Ankrd16	0.224798	0
ENSMUSG00000026767	Mindy3	0.160492	0
ENSMUSG00000049630	C1ql3	0.0234768	0
ENSMUSG00000026727	Rsu1	0.354561	0
ENSMUSG00000086657	Stamos	0.270027	0
ENSMUSG00000026718	Stam	0.0617428	0
ENSMUSG00000057914	Cacnb2	0.143147	0
ENSMUSG00000087086	Gm13269	1.43995	0
ENSMUSG00000026707	Nsun6	0.535372	0
ENSMUSG00000017418	Arl5b	0.331619	0
ENSMUSG00000075520	Malrd1	0.270027	0
ENSMUSG00000053702	Nebl	0.344028	0
ENSMUSG00000026743	Mllt10	0.01778	0
ENSMUSG00000026740	Dnajc1	0.136503	0
ENSMUSG00000051154	Commd3	0.0911518	0
ENSMUSG00000037708	Spag6	0.176918	0
ENSMUSG00000037683	Armc3	0.85499	0
ENSMUSG00000056329	1810010K12Rik	1.17692	0
ENSMUSG00000043415	Otud1	0.211328	0
ENSMUSG00000036591	Arhgap21	0.0880489	0
ENSMUSG00000026679	Enkur	0.0959976	0
ENSMUSG00000026786	Apbb1ip	0.85499	0
ENSMUSG00000026784	Pdss1	0.26438	0
ENSMUSG00000026781	Acbd5	0.189223	0
ENSMUSG00000026779	Mastl	0.395558	0
ENSMUSG00000044103	Il1f9	1.43995	0
ENSMUSG00000026981	Il1rn	2.31442	0
ENSMUSG00000026976	Pax8	0.85499	0
ENSMUSG00000036893	Ehmt1	0.151906	0
ENSMUSG00000026975	Dph7	0.314924	0
ENSMUSG00000036850	Mrpl41	0.0866059	0
ENSMUSG00000078202	Nrarp	0.7106	0
ENSMUSG00000103217	Gm38287	0.533061	0
ENSMUSG00000013465	Nelfb	0.135977	0
ENSMUSG00000026969	Fam166a	0.439952	0
ENSMUSG00000044628	Rnf208	0.016957	0
ENSMUSG00000006471	Ndor1	0.0189653	0
ENSMUSG00000078201	Tmem203	0.175995	0
ENSMUSG00000048707	Tprn	0.0832585	0
ENSMUSG00000026966	Ssna1	0.0169857	0
ENSMUSG00000036646	Man1b1	0.0220995	0
ENSMUSG00000026956	Uap1l1	0.314421	0
ENSMUSG00000015094	Npdc1	0.0624406	0
ENSMUSG00000026944	Abca2	0.0641663	0
ENSMUSG00000047617	Paxx	0.00838282	0
ENSMUSG00000015093	Clic3	0.439952	0
ENSMUSG00000015095	Fbxw5	0.0186073	0
ENSMUSG00000026942	Traf2	0.375822	0
ENSMUSG00000026941	Mamdc4	1.07738	0
ENSMUSG00000052403	Fcnaos	0.85499	0
ENSMUSG00000087612	A230005M16Rik	0.85499	0
ENSMUSG00000058740	Kcnt1	0.85499	0
ENSMUSG00000026933	Camsap1	0.0103115	0
ENSMUSG00000036352	Ubac1	0.0187575	0
ENSMUSG00000026932	Nacc2	0.163112	0
ENSMUSG00000087515	Gm13554	0.85499	0
ENSMUSG00000026934	Lhx3	0.504082	0
ENSMUSG00000036327	Qsox2	0.0420751	0
ENSMUSG00000048038	Ccdc187	0.305651	0
ENSMUSG00000026930	Gpsm1	0.0324384	0
ENSMUSG00000075467	Dnlz	0.0296341	0
ENSMUSG00000085767	Gm13563	0.555429	0
ENSMUSG00000026927	Entr1	0.179262	0
ENSMUSG00000086714	0610009E02Rik	0.0218869	0
ENSMUSG00000026921	Egfl7	0.0959976	0
ENSMUSG00000036160	Surf6	0.0484693	0
ENSMUSG00000015776	Med22	0.120686	0
ENSMUSG00000014873	Surf2	0.0502458	0
ENSMUSG00000014867	Surf4	0.159324	0
ENSMUSG00000049897	Stkld1	0.176918	0
ENSMUSG00000052406	Rexo4	0.0448892	0
ENSMUSG00000015488	Cacfd1	0.100779	0
ENSMUSG00000009621	Vav2	0.0414027	0
ENSMUSG00000086669	AA645442	1.43995	0
ENSMUSG00000026918	Brd3	0.0212389	0
ENSMUSG00000026917	Wdr5	0.21161	0
ENSMUSG00000085929	Gm13421	0.613981	0
ENSMUSG00000015846	Rxra	0.315015	0
ENSMUSG00000086425	F730016J06Rik	0.757692	0
ENSMUSG00000026833	Olfm1	0.227981	0
ENSMUSG00000035829	Ppp1r26	0.282851	0
ENSMUSG00000035772	Mrps2	0.056269	0
ENSMUSG00000026821	Ralgds	0.309555	0
ENSMUSG00000026816	Gtf3c5	0.159143	0
ENSMUSG00000026812	Tsc1	0.219703	0
ENSMUSG00000026809	Spaca9	0.439952	0
ENSMUSG00000035666	Gtf3c4	0.14382	0
ENSMUSG00000026805	Barhl1	1.85499	0
ENSMUSG00000026803	Ttf1	0.21756	0
ENSMUSG00000043535	Setx	0.0256463	0
ENSMUSG00000035513	Ntng2	0.212752	0
ENSMUSG00000079499	6530402F18Rik	0.242233	0
ENSMUSG00000086994	Gm13402	1.43995	0
ENSMUSG00000039844	Rapgef1	0.175933	0
ENSMUSG00000059316	Slc27a4	0.28743	0
ENSMUSG00000039787	Cercam	0.85499	0
ENSMUSG00000026790	Odf2	0.312107	0
ENSMUSG00000019715	Gle1	0.183669	0
ENSMUSG00000057738	Sptan1	0.0206649	0
ENSMUSG00000039715	Wdr34	0.0230918	0
ENSMUSG00000039686	Zer1	0.00543717	0
ENSMUSG00000015337	Endog	0.0249145	0
ENSMUSG00000100747	1700084E18Rik	0.41889	0
ENSMUSG00000007476	Lrrc8a	0.0872804	0
ENSMUSG00000075419	Dolk	0.160837	0
ENSMUSG00000026860	Sh3glb2	0.0882405	0
ENSMUSG00000026856	Dolpp1	0.235309	0
ENSMUSG00000026853	Crat	0.375822	0
ENSMUSG00000087435	Gm16323	0.85499	0
ENSMUSG00000039515	Ptpa	0.261443	0
ENSMUSG00000086405	9330198N18Rik	0.439952	0
ENSMUSG00000044320	1700001O22Rik	1.43995	0
ENSMUSG00000026857	Ntmt1	0.194347	0
ENSMUSG00000039483	Asb6	0.183612	0
ENSMUSG00000050737	Ptges	0.478841	0
ENSMUSG00000026849	Tor1a	0.154962	0
ENSMUSG00000026851	BC005624	0.0309232	0
ENSMUSG00000026854	Usp20	0.0352721	0
ENSMUSG00000000194	Gpr107	0.0646821	0
ENSMUSG00000062661	Ncs1	0.185138	0
ENSMUSG00000055632	Hmcn2	0.85499	0
ENSMUSG00000026843	Fubp3	0.316894	0
ENSMUSG00000039356	Exosc2	0.496942	0
ENSMUSG00000087549	Gm13427	0.85499	0
ENSMUSG00000001855	Nup214	0.0168772	0
ENSMUSG00000050592	Fam78a	0.331428	0
ENSMUSG00000051373	Plpp7	0.111211	0
ENSMUSG00000039262	Prrc2b	0.149819	0
ENSMUSG00000002550	Uck1	0.156337	0
ENSMUSG00000002546	Golga2	0.124338	0
ENSMUSG00000026825	Dnm1	0.125403	0
ENSMUSG00000039205	Ciz1	0.129089	0
ENSMUSG00000026822	Lcn2	0.492419	0
ENSMUSG00000026820	Ptges2	0.22302	0
ENSMUSG00000026819	Slc25a25	0.173503	0
ENSMUSG00000039164	Naif1	0.254597	0
ENSMUSG00000039157	Fam102a	0.0414027	0
ENSMUSG00000026810	Dpm2	0.0358575	0
ENSMUSG00000079442	St6galnac4	0.16533	0
ENSMUSG00000026811	St6galnac6	0.110247	0
ENSMUSG00000026814	Eng	0.85499	0
ENSMUSG00000009555	Cdk9	0.0887418	0
ENSMUSG00000009551	6330409D20Rik	2.17692	0
ENSMUSG00000039021	Ttc16	0.591955	0
ENSMUSG00000009563	Tor2a	0.332231	0
ENSMUSG00000053746	Ptrh1	0.36195	0
ENSMUSG00000085397	Gm13524	0.208627	0
ENSMUSG00000087496	Gm13523	0.85499	0
ENSMUSG00000038831	Ralgps1	0.206578	0
ENSMUSG00000068966	Zbtb34	0.123806	0
ENSMUSG00000026788	Zbtb43	0.0681413	0
ENSMUSG00000085463	9430024E24Rik	1.43995	0
ENSMUSG00000103413	Gm38389	0.520122	0
ENSMUSG00000038696	Mapkap1	0.098014	0
ENSMUSG00000026867	Gapvd1	0.158606	0
ENSMUSG00000026864	Hspa5	0.0730321	0
ENSMUSG00000035949	Fbxw2	0.0380102	0
ENSMUSG00000026869	Psmd5	0.147066	0
ENSMUSG00000026870	Cutal	0.0125308	0
ENSMUSG00000026875	Traf1	0.85499	0
ENSMUSG00000026874	Hc	0.85499	0
ENSMUSG00000057110	Cntrl	0.443921	0
ENSMUSG00000026880	Stom	0.168147	0
ENSMUSG00000026883	Dab2ip	0.232627	0
ENSMUSG00000086449	9030204H09Rik	0.476478	0
ENSMUSG00000026894	Morn5	0.270027	0
ENSMUSG00000026890	Lhx6	0.85499	0
ENSMUSG00000026889	Rbm18	0.0596444	0
ENSMUSG00000068950	Olfr338	0.85499	0
ENSMUSG00000009030	Pdcl	0.152894	0
ENSMUSG00000066798	Zbtb6	0.0646277	0
ENSMUSG00000035437	Rabgap1	0.20164	0
ENSMUSG00000087294	Gm13556	0.144496	0
ENSMUSG00000085950	Gm13589	0.85499	0
ENSMUSG00000026751	Nr5a1	0.85499	0
ENSMUSG00000063972	Nr6a1	0.311847	0
ENSMUSG00000085201	Nr6a1os	0.676019	0
ENSMUSG00000062997	Rpl35	0.198944	0
ENSMUSG00000026754	Golga1	0.0837623	0
ENSMUSG00000049252	Lrp1b	0.0355618	0
ENSMUSG00000026866	Kynu	1.43995	0
ENSMUSG00000049744	Arhgap15	1.17692	0
ENSMUSG00000026766	Mmadhc	0.0482574	0
ENSMUSG00000053475	Tnfaip6	2.02491	0
ENSMUSG00000036093	Arl5a	0.0786941	0
ENSMUSG00000026960	Arl6ip6	0.0326089	0
ENSMUSG00000075334	Rprm	0.270027	0
ENSMUSG00000060988	Galnt13	0.153361	0
ENSMUSG00000087040	Gm14033	1.43995	0
ENSMUSG00000026826	Nr4a2	0.560246	0
ENSMUSG00000026832	Cytip	3.76188	0
ENSMUSG00000026834	Acvr1c	1.43995	0
ENSMUSG00000026836	Acvr1	0.297508	0
ENSMUSG00000026988	Wdsub1	0.383369	0
ENSMUSG00000085975	Gm13572	0.242013	0
ENSMUSG00000086603	Gm13620	0.200125	0
ENSMUSG00000026977	2023-03-07	0.172995	0
ENSMUSG00000026896	Ifih1	0.077382	0
ENSMUSG00000086881	Gm13594	0.439952	0
ENSMUSG00000052865	Gm13619	0.85499	0
ENSMUSG00000064329	Scn1a	0.0476346	0
ENSMUSG00000027022	Xirp2	1.43995	0
ENSMUSG00000087467	Gm13601	0.85499	0
ENSMUSG00000034780	B3galt1	0.00183094	0
ENSMUSG00000027030	Stk39	0.233666	0
ENSMUSG00000085182	Gm13596	0.439952	0
ENSMUSG00000005233	Spc25	2.66234	0
ENSMUSG00000027068	Dhrs9	0.85499	0
ENSMUSG00000075307	Klhl41	0.333037	0
ENSMUSG00000027086	Fastkd1	0.361525	0
ENSMUSG00000027088	Phospho2	0.0835851	0
ENSMUSG00000089902	Gm13625	1.43995	0
ENSMUSG00000085735	Mettl5os	0.21756	0
ENSMUSG00000044308	Ubr3	0.0219267	0
ENSMUSG00000075304	Sp5	1.43995	0
ENSMUSG00000014959	Gorasp2	0.165807	0
ENSMUSG00000027010	Slc25a12	0.114359	0
ENSMUSG00000006494	Pdk1	0.457654	0
ENSMUSG00000068859	Sp9	0.85499	0
ENSMUSG00000041762	Gpr155	0.238318	0
ENSMUSG00000085519	Gm13703	0.85499	0
ENSMUSG00000087176	D230022J07Rik	0.439952	0
ENSMUSG00000085768	Gm13707	0.85499	0
ENSMUSG00000075284	Wipf1	0.118024	0
ENSMUSG00000056486	Chn1	0.120884	0
ENSMUSG00000085838	Chn1os1	0.574882	0
ENSMUSG00000027104	Atf2	0.0841235	0
ENSMUSG00000042499	Hoxd11	0.85499	0
ENSMUSG00000015839	Nfe2l2	0.0995731	0
ENSMUSG00000087222	E030042O20Rik	0.198944	0
ENSMUSG00000042410	Agps	0.0754545	0
ENSMUSG00000075273	Ttc30b	0.144875	0
ENSMUSG00000056436	Cyct	0.85499	0
ENSMUSG00000042369	Rbm45	0.0646375	0
ENSMUSG00000042359	Osbpl6	0.0977738	0
ENSMUSG00000002731	Prkra	0.170157	0
ENSMUSG00000075267	Pjvk	0.85499	0
ENSMUSG00000002732	Fkbp7	0.492419	0
ENSMUSG00000002733	Plekha3	0.153213	0
ENSMUSG00000051747	Ttn	0.439952	0
ENSMUSG00000042272	Sestd1	0.0745559	0
ENSMUSG00000027016	Zfp385b	0.0180615	0
ENSMUSG00000027014	Cwc22	0.0734584	0
ENSMUSG00000085431	4930440I19Rik	0.85499	0
ENSMUSG00000027011	Ube2e3	0.0323583	0
ENSMUSG00000075256	Cerkl	0.131699	0
ENSMUSG00000034701	Neurod1	0.103778	0
ENSMUSG00000059173	Pde1a	0.541832	0
ENSMUSG00000027004	Frzb	1.66234	0
ENSMUSG00000027002	Nckap1	0.018408	0
ENSMUSG00000085335	Gm13684	0.439952	0
ENSMUSG00000048388	Fam171b	0.0494357	0
ENSMUSG00000027082	Tfpi	0.772527	0
ENSMUSG00000034101	Ctnnd1	0.285881	0
ENSMUSG00000050043	Tmx2	0.0718009	0
ENSMUSG00000027080	Med19	0.0393445	0
ENSMUSG00000027079	Clp1	0.260844	0
ENSMUSG00000023224	Serping1	0.176918	0
ENSMUSG00000027078	Ube2l6	1.2335	0
ENSMUSG00000050896	Rtn4rl2	0.166316	0
ENSMUSG00000027067	Ssrp1	0.0443763	0
ENSMUSG00000086905	Gm13716	0.85499	0
ENSMUSG00000061520	Olfr153	0.85499	0
ENSMUSG00000101480	Olfr1220	0.85499	0
ENSMUSG00000075065	Olfr1270	0.85499	0
ENSMUSG00000051329	Nup160	0.0113911	0
ENSMUSG00000008200	Fnbp4	0.110763	0
ENSMUSG00000027282	Mtch2	0.0451845	0
ENSMUSG00000005510	Ndufs3	0.0413718	0
ENSMUSG00000005505	Kbtbd4	0.10115	0
ENSMUSG00000002104	Rapsn	0.118024	0
ENSMUSG00000086495	Gm13778	0.439952	0
ENSMUSG00000002105	Slc39a13	0.184425	0
ENSMUSG00000002111	Spi1	0.85499	0
ENSMUSG00000002100	Mybpc3	1.43995	0
ENSMUSG00000040687	Madd	0.243403	0
ENSMUSG00000002108	Nr1h3	0.702986	0
ENSMUSG00000002103	Acp2	0.0136873	0
ENSMUSG00000002109	Ddb2	0.124688	0
ENSMUSG00000040549	Ckap5	0.0410342	0
ENSMUSG00000075040	Zfp408	0.25419	0
ENSMUSG00000027244	Atg13	0.194541	0
ENSMUSG00000040506	Ambra1	0.275264	0
ENSMUSG00000087018	2900072N19Rik	0.85499	0
ENSMUSG00000058318	Phf21a	0.0334462	0
ENSMUSG00000027222	Pex16	0.174962	0
ENSMUSG00000044916	1700029I15Rik	0.21756	0
ENSMUSG00000027223	Mapk8ip1	0.148063	0
ENSMUSG00000068742	Cry2	0.452848	0
ENSMUSG00000084781	D930015M05Rik	0.196026	0
ENSMUSG00000049922	Slc35c1	0.211683	0
ENSMUSG00000027221	Chst1	0.158996	0
ENSMUSG00000075028	Prdm11	0.077382	0
ENSMUSG00000027215	Cd82	0.54149	0
ENSMUSG00000040272	Accs	1.096	0
ENSMUSG00000040174	Alkbh3	0.0324935	0
ENSMUSG00000045464	2810002D19Rik	0.173166	0
ENSMUSG00000027193	Api5	0.11763	0
ENSMUSG00000075015	Gm10801	0.85499	0
ENSMUSG00000075014	Gm10800	0.439952	0
ENSMUSG00000027164	Traf6	0.526367	0
ENSMUSG00000032841	Prr5l	0.85499	0
ENSMUSG00000027163	Commd9	0.191785	0
ENSMUSG00000048058	Ldlrad3	0.176918	0
ENSMUSG00000075012	Fjx1	0.678112	0
ENSMUSG00000005089	Slc1a2	0.0987913	0
ENSMUSG00000087185	Gm13872	0.0566234	0
ENSMUSG00000005087	Cd44	2.35749	0
ENSMUSG00000027184	Caprin1	0.0445679	0
ENSMUSG00000032698	Lmo2	0.711625	0
ENSMUSG00000046085	4931422A03Rik	0.85499	0
ENSMUSG00000068686	Cd59b	1.17692	0
ENSMUSG00000032679	Cd59a	0.0406604	0
ENSMUSG00000027177	Hipk3	0.0681061	0
ENSMUSG00000086454	Platr14	0.439952	0
ENSMUSG00000027175	Tcp11l1	0.049637	0
ENSMUSG00000027173	Depdc7	0.439952	0
ENSMUSG00000045106	Ccdc73	0.208627	0
ENSMUSG00000027170	Eif3m	0.0466096	0
ENSMUSG00000027166	Dnajc24	0.106784	0
ENSMUSG00000027122	Arl14ep	0.0526702	0
ENSMUSG00000027162	Lin7c	0.0154542	0
ENSMUSG00000085444	Gm13936	0.85499	0
ENSMUSG00000074968	Ano3	0.85499	0
ENSMUSG00000027130	Slc12a6	0.0351633	0
ENSMUSG00000027132	Katnbl1	0.23178	0
ENSMUSG00000055943	Emc7	0.195725	0
ENSMUSG00000003604	Aven	0.0654093	0
ENSMUSG00000057378	Ryr3	0.320653	0
ENSMUSG00000087545	Gm13966	0.439952	0
ENSMUSG00000068615	Gjd2	0.030457	0
ENSMUSG00000040321	Zfp770	0.31052	0
ENSMUSG00000085222	Gm13974	1.85499	0
ENSMUSG00000040282	BC052040	0.317333	0
ENSMUSG00000086328	2700033N17Rik	0.352489	0
ENSMUSG00000086308	G630016G05Rik	0.555429	0
ENSMUSG00000099470	Gm29340	1.43995	0
ENSMUSG00000087203	Gm13986	0.85499	0
ENSMUSG00000027344	Fsip1	1.43995	0
ENSMUSG00000040093	Bmf	0.509345	0
ENSMUSG00000074918	Inafm2	0.24306	0
ENSMUSG00000045838	Ccdc9b	0.21756	0
ENSMUSG00000046804	Phgr1	0.85499	0
ENSMUSG00000040035	Disp2	0.238318	0
ENSMUSG00000040007	Bahd1	0.158059	0
ENSMUSG00000074916	Chst14	0.298596	0
ENSMUSG00000039983	Ccdc32	0.0120636	0
ENSMUSG00000027324	Rpusd2	0.106528	0
ENSMUSG00000070730	Rmdn3	0.0751521	0
ENSMUSG00000046814	Gchfr	0.439952	0
ENSMUSG00000034278	Dnajc17	0.15143	0
ENSMUSG00000068580	Zfyve19	0.0989151	0
ENSMUSG00000027317	Ppp1r14d	0.21756	0
ENSMUSG00000027315	Spint1	0.314421	0
ENSMUSG00000034226	Rhov	1.07738	0
ENSMUSG00000034216	Vps18	0.142201	0
ENSMUSG00000074912	Gm14207	0.439952	0
ENSMUSG00000027314	Dll4	1.07738	0
ENSMUSG00000027313	Chac1	1.92538	0
ENSMUSG00000034154	Ino80	0.183096	0
ENSMUSG00000048647	Exd1	0.85499	0
ENSMUSG00000014077	Chp1	0.164473	0
ENSMUSG00000085438	Oip5os1	0.0318673	0
ENSMUSG00000027306	Nusap1	0.591955	0
ENSMUSG00000087458	Gm13999	0.439952	0
ENSMUSG00000098789	Jmjd7	0.343199	0
ENSMUSG00000027293	Ehd4	0.243843	0
ENSMUSG00000027288	Zfp106	0.1137	0
ENSMUSG00000027286	Lrrc57	0.200634	0
ENSMUSG00000027285	Haus2	0.0748664	0
ENSMUSG00000087519	AV039307	0.85499	0
ENSMUSG00000054484	Tmem62	0.0297639	0
ENSMUSG00000023572	Ccndbp1	0.0314705	0
ENSMUSG00000074890	Lcmt2	0.293228	0
ENSMUSG00000027259	Adal	0.2032	0
ENSMUSG00000027263	Tubgcp4	0.0361593	0
ENSMUSG00000043909	Trp53bp1	0.0345616	0
ENSMUSG00000033526	Ppip5k1	0.151658	0
ENSMUSG00000000308	Ckmt1	0.106056	0
ENSMUSG00000033498	Strc	0.85499	0
ENSMUSG00000046110	Serinc4	0.220409	0
ENSMUSG00000027245	Hypk	0.251149	0
ENSMUSG00000048222	Mfap1b	0.400226	0
ENSMUSG00000068479	Mfap1a	0.27896	0
ENSMUSG00000027242	Wdr76	0.153513	0
ENSMUSG00000086913	Gm14019	1.43995	0
ENSMUSG00000033411	Ctdspl2	0.0919448	0
ENSMUSG00000027236	Eif3j1	0.208136	0
ENSMUSG00000033396	Spg11	0.194078	0
ENSMUSG00000060802	B2m	0.492419	0
ENSMUSG00000027227	Sord	0.112147	0
ENSMUSG00000068452	Duox2	0.85499	0
ENSMUSG00000033256	Shf	0.347588	0
ENSMUSG00000074876	Spata5l1	0.274446	0
ENSMUSG00000085633	Bloc1s6os	0.176918	0
ENSMUSG00000005804	Bloc1s6	0.226438	0
ENSMUSG00000068394	Cep152	0.405187	0
ENSMUSG00000035109	Shc4	0.0394141	0
ENSMUSG00000035093	Secisbp2l	0.120605	0
ENSMUSG00000023330	Dtwd1	0.369563	0
ENSMUSG00000098024	Gm27003	0.533061	0
ENSMUSG00000027365	Trpm7	0.0231749	0
ENSMUSG00000001998	Ap4e1	0.277223	0
ENSMUSG00000001999	Blvra	0.0379758	0
ENSMUSG00000034906	Ncaph	0.21756	0
ENSMUSG00000074825	Itpripl1	0.85499	0
ENSMUSG00000044145	1810024B03Rik	0.476478	0
ENSMUSG00000003660	Snrnp200	0.0349467	0
ENSMUSG00000003662	Ciao1	0.174504	0
ENSMUSG00000058620	Adra2b	0.85499	0
ENSMUSG00000046338	Gpat2	2.17692	0
ENSMUSG00000034800	Zfp661	0.92899	0
ENSMUSG00000027374	Mrps5	0.156349	0
ENSMUSG00000051319	Mtln	0.12171	0
ENSMUSG00000027379	Bub1	0.85499	0
ENSMUSG00000027380	Acoxl	0.0894548	0
ENSMUSG00000074813	Morrbid	1.43995	0
ENSMUSG00000014361	Mertk	1.43995	0
ENSMUSG00000014353	Tmem87b	0.168597	0
ENSMUSG00000074807	Gm10762	0.460358	0
ENSMUSG00000027394	Ttl	0.391042	0
ENSMUSG00000027395	Polr1b	0.25188	0
ENSMUSG00000086652	Gm14029	0.85499	0
ENSMUSG00000087528	9830144P21Rik	0.0817604	0
ENSMUSG00000056738	A730036I17Rik	1.17692	0
ENSMUSG00000027399	Il1a	1.85499	0
ENSMUSG00000027398	Il1b	1.94245	0
ENSMUSG00000086637	Gm14040	0.85499	0
ENSMUSG00000037902	Sirpa	0.0395799	0
ENSMUSG00000037885	Stk35	0.231661	0
ENSMUSG00000027404	Snrpb	0.144496	0
ENSMUSG00000027405	Nop56	0.177423	0
ENSMUSG00000037773	Pced1a	0.151383	0
ENSMUSG00000027411	Vps16	0.161796	0
ENSMUSG00000060029	4930473A02Rik	2.17692	0
ENSMUSG00000027301	Oxt	0.439952	0
ENSMUSG00000037703	Lzts3	0.346843	0
ENSMUSG00000068290	Ddrgk1	0.0688284	0
ENSMUSG00000074796	Slc4a11	0.439952	0
ENSMUSG00000037523	Mavs	0.0224463	0
ENSMUSG00000037514	Pank2	0.0588619	0
ENSMUSG00000048911	Rnf24	0.0125308	0
ENSMUSG00000027333	Smox	0.349754	0
ENSMUSG00000079037	Prnp	0.024649	0
ENSMUSG00000027338	Prnd	1.07738	0
ENSMUSG00000058793	Cds2	0.0249145	0
ENSMUSG00000050558	Prokr2	0.85499	0
ENSMUSG00000084839	Gm14097	0.85499	0
ENSMUSG00000027350	Chgb	0.124207	0
ENSMUSG00000037376	Trmt6	0.173708	0
ENSMUSG00000027353	Mcm8	0.208627	0
ENSMUSG00000086575	Gm14104	0.270027	0
ENSMUSG00000043110	Lrrn4	1.43995	0
ENSMUSG00000034723	Tmx4	0.00247716	0
ENSMUSG00000027281	Slx4ip	0.221312	0
ENSMUSG00000062098	Btbd3	0.0884797	0
ENSMUSG00000085071	Gm14066	0.85499	0
ENSMUSG00000045624	Esf1	0.112231	0
ENSMUSG00000027384	Ndufaf5	0.0113204	0
ENSMUSG00000068205	Macrod2	0.0469531	0
ENSMUSG00000074763	Macrod2os2	0.85499	0
ENSMUSG00000038844	Kif16b	0.0400214	0
ENSMUSG00000008333	Snrpb2	0.145286	0
ENSMUSG00000027420	Bfsp1	0.385504	0
ENSMUSG00000015932	Dstn	0.0471543	0
ENSMUSG00000027422	Rrbp1	0.0470762	0
ENSMUSG00000027423	Snx5	0.0872298	0
ENSMUSG00000027424	Mgme1	0.242013	0
ENSMUSG00000027425	Kat14	0.0745559	0
ENSMUSG00000074754	Smim26	0.0147332	0
ENSMUSG00000063873	Slc24a3	0.0952526	0
ENSMUSG00000001767	Crnkl1	0.0978958	0
ENSMUSG00000068154	Insm1	0.445146	0
ENSMUSG00000037110	Ralgapa2	0.156159	0
ENSMUSG00000085958	A930019D19Rik	0.130624	0
ENSMUSG00000027435	Cd93	0.439952	0
ENSMUSG00000027439	Gzf1	0.104968	0
ENSMUSG00000027438	Napb	0.0142315	0
ENSMUSG00000068134	Zfp120	0.188233	0
ENSMUSG00000060336	Zfp937	0.185635	0
ENSMUSG00000068130	Zfp442	0.198134	0
ENSMUSG00000033080	Vsx1	0.71038	0
ENSMUSG00000068115	Ninl	0.0614404	0
ENSMUSG00000053916	Nanp	0.159324	0
ENSMUSG00000027457	Snph	0.376069	0
ENSMUSG00000074704	Rad21l	0.439952	0
ENSMUSG00000044364	Tmem74b	0.108746	0
ENSMUSG00000086620	Rspo4os	0.591955	0
ENSMUSG00000027460	Angpt4	0.85499	0
ENSMUSG00000087004	Gm14154	0.100102	0
ENSMUSG00000027459	Fam110a	0.450863	0
ENSMUSG00000032802	Srxn1	0.128008	0
ENSMUSG00000074698	Csnk2a1	0.0884797	0
ENSMUSG00000027465	Tbc1d20	0.00830359	0
ENSMUSG00000027466	Rbck1	0.113924	0
ENSMUSG00000032715	Trib3	0.158996	0
ENSMUSG00000032680	6820408C15Rik	0.85499	0
ENSMUSG00000009876	Cox4i2	1.43995	0
ENSMUSG00000074676	Foxs1	0.85499	0
ENSMUSG00000027474	Ccm2l	1.85499	0
ENSMUSG00000003283	Hck	0.85499	0
ENSMUSG00000068040	Tm9sf4	0.120626	0
ENSMUSG00000074671	Tspyl3	0.00699264	0
ENSMUSG00000051413	Plagl2	0.0638036	0
ENSMUSG00000042548	Asxl1	0.246757	0
ENSMUSG00000061411	Nol4l	0.111207	0
ENSMUSG00000056941	Commd7	0.0581129	0
ENSMUSG00000079000	Dnmt3bos	0.85499	0
ENSMUSG00000027479	Mapre1	0.104319	0
ENSMUSG00000038533	Cbfa2t2	0.0882342	0
ENSMUSG00000027490	E2f1	0.144496	0
ENSMUSG00000059842	Zfp341	0.490833	0
ENSMUSG00000038467	Chmp4b	0.0645973	0
ENSMUSG00000027593	Raly	0.069747	0
ENSMUSG00000074656	Eif2s2	0.0989151	0
ENSMUSG00000084897	Gm14226	0.00699264	0
ENSMUSG00000027597	Ahcy	0.422879	0
ENSMUSG00000038383	Pigu	0.352489	0
ENSMUSG00000038375	Trp53inp2	0.224635	0
ENSMUSG00000038369	Ncoa6	0.131427	0
ENSMUSG00000027603	Ggt7	0.330529	0
ENSMUSG00000086529	Acss2os	0.591955	0
ENSMUSG00000027610	Gss	0.0786615	0
ENSMUSG00000038324	Trpc4ap	0.272855	0
ENSMUSG00000027612	Mmp24	0.167202	0
ENSMUSG00000005882	Uqcc1	0.0188325	0
ENSMUSG00000038241	Cep250	0.00992537	0
ENSMUSG00000074646	6430550D23Rik	0.548886	0
ENSMUSG00000038180	Spag4	0.0476346	0
ENSMUSG00000074643	Cpne1	0.171564	0
ENSMUSG00000067847	Romo1	0.0384013	0
ENSMUSG00000038116	Phf20	0.098326	0
ENSMUSG00000046229	Scand1	0.0357966	0
ENSMUSG00000038085	Cnbd2	0.224223	0
ENSMUSG00000027624	Epb41l1	0.09927	0
ENSMUSG00000055494	Gm14168	0.591955	0
ENSMUSG00000086638	4930405A21Rik	0.163112	0
ENSMUSG00000067818	Myl9	0.930278	0
ENSMUSG00000085741	5430405H02Rik	0.443154	0
ENSMUSG00000027637	Rab5if	0.0231519	0
ENSMUSG00000027634	Ndrg3	0.155832	0
ENSMUSG00000074628	Tldc2	0.439952	0
ENSMUSG00000027639	Samhd1	0.0441846	0
ENSMUSG00000027641	Rbl1	0.809186	0
ENSMUSG00000074627	Mroh8	0.077382	0
ENSMUSG00000027642	Rpn2	0.0375039	0
ENSMUSG00000067787	Blcap	0.049615	0
ENSMUSG00000037820	Tgm2	0.439952	0
ENSMUSG00000027652	Ralgapb	0.016453	0
ENSMUSG00000037761	Actr5	0.219401	0
ENSMUSG00000027654	Fam83d	1.43995	0
ENSMUSG00000027655	Dhx35	0.277681	0
ENSMUSG00000086653	9130015L21Rik	0.85499	0
ENSMUSG00000074622	Mafb	0.121505	0
ENSMUSG00000035877	Zhx3	0.24618	0
ENSMUSG00000027412	Lpin3	1.85499	0
ENSMUSG00000050700	Emilin3	0.85499	0
ENSMUSG00000109780	Gm45447	0.0644429	0
ENSMUSG00000016921	Srsf6	0.174479	0
ENSMUSG00000017861	Mybl2	0.340416	0
ENSMUSG00000086152	Gm11454	0.369563	0
ENSMUSG00000035399	Oser1	0.285624	0
ENSMUSG00000017943	Gdap1l1	0.0734131	0
ENSMUSG00000048486	Fitm2	0.0242019	0
ENSMUSG00000017707	Serinc3	0.155633	0
ENSMUSG00000087129	Gm16316	0.85499	0
ENSMUSG00000017697	Ada	0.270027	0
ENSMUSG00000054582	Pabpc1l	1.11802	0
ENSMUSG00000017002	Slpi	2.02491	0
ENSMUSG00000016995	Matn4	0.85499	0
ENSMUSG00000017009	Sdc4	0.0432231	0
ENSMUSG00000017721	Pigt	0.106109	0
ENSMUSG00000017299	Dnttip1	0.0106839	0
ENSMUSG00000050373	Snx21	0.0439807	0
ENSMUSG00000045822	Zswim3	0.344374	0
ENSMUSG00000017764	Zswim1	0.161931	0
ENSMUSG00000017760	Ctsa	0.151433	0
ENSMUSG00000039849	Pcif1	0.0779117	0
ENSMUSG00000039834	Zfp335	0.0922399	0
ENSMUSG00000085436	Zfp335os	0.171564	0
ENSMUSG00000017740	Slc12a5	0.0487474	0
ENSMUSG00000039804	Ncoa5	0.0373906	0
ENSMUSG00000017664	Slc35c2	0.00854979	0
ENSMUSG00000017670	Elmo2	0.0734131	0
ENSMUSG00000056824	Zfp663	0.85499	0
ENSMUSG00000017667	Zfp334	0.17481	0
ENSMUSG00000039725	Trp53rka	0.0476346	0
ENSMUSG00000039671	Zmynd8	0.0164102	0
ENSMUSG00000086820	Gm11465	1.72946	0
ENSMUSG00000087351	Gm11464	0.439952	0
ENSMUSG00000027678	Ncoa3	0.255952	0
ENSMUSG00000085046	Gm11467	0.85499	0
ENSMUSG00000039621	Prex1	0.121505	0
ENSMUSG00000042854	Trp53rkb	0.0483735	0
ENSMUSG00000074582	Arfgef2	0.157809	0
ENSMUSG00000002718	Cse1l	0.0848786	0
ENSMUSG00000074578	Zfas1	0.265118	0
ENSMUSG00000085151	1110018N20Rik	0.0690083	0
ENSMUSG00000039463	Slc9a8	0.097691	0
ENSMUSG00000047030	Spata2	0.173437	0
ENSMUSG00000006418	Rnf114	0.147543	0
ENSMUSG00000085596	Gm11476	0.85499	0
ENSMUSG00000078923	Ube2v1	0.0993682	0
ENSMUSG00000090213	Tmem189	0.332506	0
ENSMUSG00000085914	Gm14320	0.439952	0
ENSMUSG00000056501	Cebpb	0.560967	0
ENSMUSG00000087684	1200007C13Rik	2.43995	0
ENSMUSG00000044641	Pard6b	0.0260841	0
ENSMUSG00000051149	Adnp	0.0532821	0
ENSMUSG00000074576	Mocs3	0.106528	0
ENSMUSG00000074575	Kcng1	0.123638	0
ENSMUSG00000027546	Atp9a	0.0427833	0
ENSMUSG00000027547	Sall4	0.85499	0
ENSMUSG00000027551	Zfp64	0.00326955	0
ENSMUSG00000052056	Zfp217	0.112147	0
ENSMUSG00000085495	Gm16796	0.85499	0
ENSMUSG00000027560	Dok5	0.702986	0
ENSMUSG00000027495	Fam210b	0.108564	0
ENSMUSG00000027496	Aurka	0.0355618	0
ENSMUSG00000027498	Cstf1	0.31717	0
ENSMUSG00000074570	Cass4	0.85499	0
ENSMUSG00000027505	Fam209	0.439952	0
ENSMUSG00000028640	Tfap2c	0.21756	0
ENSMUSG00000027510	Rbm38	0.512102	0
ENSMUSG00000027513	Pck1	0.85499	0
ENSMUSG00000038400	Pmepa1	0.273435	0
ENSMUSG00000027519	Rab22a	0.00254674	0
ENSMUSG00000054455	Vapb	0.0414704	0
ENSMUSG00000016256	Ctsz	0.158682	0
ENSMUSG00000016257	Prelid3b	0.0495621	0
ENSMUSG00000078905	Gm14393	0.118024	0
ENSMUSG00000078897	Gm4724	0.293111	0
ENSMUSG00000078896	Zfp965	0.270027	0
ENSMUSG00000078891	Gm11008	0.85499	0
ENSMUSG00000095199	Zfp967	0.314421	0
ENSMUSG00000078880	Gm14308	0.077382	0
ENSMUSG00000078878	Gm14305	0.0339597	0
ENSMUSG00000078877	Gm14295	0.335615	0
ENSMUSG00000074527	Gm14296	0.537799	0
ENSMUSG00000078875	Gm14419	1.43995	0
ENSMUSG00000078872	Gm14401	0.85499	0
ENSMUSG00000078870	Gm14410	0.118024	0
ENSMUSG00000078866	Zfp970	0.150445	0
ENSMUSG00000094786	Gm14403	0.159844	0
ENSMUSG00000078864	Gm14322	0.565483	0
ENSMUSG00000074521	Gm14327	0.118024	0
ENSMUSG00000078862	Gm14326	0.314421	0
ENSMUSG00000074519	Zfp971	0.0394141	0
ENSMUSG00000078861	Zfp931	0.0894548	0
ENSMUSG00000060445	Sycp2	0.85499	0
ENSMUSG00000085704	4921531C22Rik	0.185138	0
ENSMUSG00000039108	Lsm14b	0.0653844	0
ENSMUSG00000039069	Mtg2	0.0764575	0
ENSMUSG00000039050	Osbpl2	0.233501	0
ENSMUSG00000039041	Adrm1	0.0392873	0
ENSMUSG00000039001	Rps21	0.27755	0
ENSMUSG00000038990	Cables2	0.37321	0
ENSMUSG00000084843	B230312C02Rik	2.66234	0
ENSMUSG00000038963	Slco4a1	0.267514	0
ENSMUSG00000027568	Ntsr1	0.439952	0
ENSMUSG00000027569	Mrgbp	0.09388	0
ENSMUSG00000049401	Ogfr	0.0182953	0
ENSMUSG00000027573	Gid8	0.00816034	0
ENSMUSG00000098051	Gm27032	0.212802	0
ENSMUSG00000038848	Ythdf1	0.00585621	0
ENSMUSG00000087293	Gm14341	0.439952	0
ENSMUSG00000027575	Arfgap1	0.156598	0
ENSMUSG00000070461	9230112E08Rik	1.55543	0
ENSMUSG00000047841	Fndc11	0.85499	0
ENSMUSG00000038671	Arfrp1	0.0285414	0
ENSMUSG00000027582	Zgpat	0.119085	0
ENSMUSG00000090077	Lime1	0.85499	0
ENSMUSG00000027583	Zbtb46	0.552961	0
ENSMUSG00000089917	Uckl1	0.0922453	0
ENSMUSG00000002455	Prpf6	0.0473131	0
ENSMUSG00000010505	Myt1	0.00806888	0
ENSMUSG00000027589	Pcmtd2	0.049835	0
ENSMUSG00000086224	2700069I18Rik	0.15455	0
ENSMUSG00000025255	Zfhx4	0.215987	0
ENSMUSG00000040374	Pex2	0.0969493	0
ENSMUSG00000040269	Mrps28	4.73866e-06	0
ENSMUSG00000027506	Tpd52	0.0757582	0
ENSMUSG00000097365	C030034L19Rik	0.118024	0
ENSMUSG00000040209	Zfp704	0.041921	0
ENSMUSG00000027508	Pag1	0.00931769	0
ENSMUSG00000049230	Gm9833	0.10115	0
ENSMUSG00000027528	Fabp9	0.85499	0
ENSMUSG00000027531	Impa1	0.0476346	0
ENSMUSG00000039795	Zfand1	0.131114	0
ENSMUSG00000027534	Snx16	0.192431	0
ENSMUSG00000039717	Ralyl	0.412566	0
ENSMUSG00000078784	Rbis	0.0799624	0
ENSMUSG00000027555	Car13	0.85499	0
ENSMUSG00000100252	Mir124-2hg	0.349033	0
ENSMUSG00000027601	Mtfr1	0.0785113	0
ENSMUSG00000069094	Pde7a	0.0485428	0
ENSMUSG00000106321	Gm43674	0.85499	0
ENSMUSG00000106019	Gm43672	0.0476346	0
ENSMUSG00000027630	Tbl1xr1	0.0923591	0
ENSMUSG00000063887	Nlgn1	0.0520264	0
ENSMUSG00000027699	Ect2	0.130624	0
ENSMUSG00000097584	1700125G22Rik	0.439952	0
ENSMUSG00000027698	Nceh1	0.182092	0
ENSMUSG00000051136	Ghsr	1.85499	0
ENSMUSG00000027690	Slc2a2	0.85499	0
ENSMUSG00000074655	Gm1527	0.85499	0
ENSMUSG00000037737	Actrt3	0.85499	0
ENSMUSG00000037730	Mynn	0.158134	0
ENSMUSG00000027703	Lrriq4	0.85499	0
ENSMUSG00000097786	4933429H19Rik	0.128008	0
ENSMUSG00000027706	Sec62	0.147761	0
ENSMUSG00000037661	Gpr160	1.07738	0
ENSMUSG00000027660	Skil	0.254283	0
ENSMUSG00000027663	Zmat3	0.171463	0
ENSMUSG00000027668	Mfn1	0.0359161	0
ENSMUSG00000027669	Gnb4	0.436585	0
ENSMUSG00000102862	Gm37640	1.17692	0
ENSMUSG00000027671	Actl6a	0.00541837	0
ENSMUSG00000056900	Usp13	0.20942	0
ENSMUSG00000104283	Gm37459	0.0154542	0
ENSMUSG00000027674	Pex5l	0.249943	0
ENSMUSG00000105265	Sox2ot	0.932992	0
ENSMUSG00000074637	Sox2	0.632597	0
ENSMUSG00000105651	1700017M07Rik	0.85499	0
ENSMUSG00000037400	Atp11b	0.00340971	0
ENSMUSG00000085655	Gm15952	0.0863151	0
ENSMUSG00000027709	Mccc1	0.148095	0
ENSMUSG00000033883	Zfp267	0.0934383	0
ENSMUSG00000085007	Gm11549	0.85499	0
ENSMUSG00000037325	Bbs7	0.00996421	0
ENSMUSG00000027720	Il2	0.85499	0
ENSMUSG00000037225	Fgf2	0.605962	0
ENSMUSG00000050174	Nudt6	0.0146462	0
ENSMUSG00000037211	Spry1	0.492419	0
ENSMUSG00000044864	Ankrd50	0.509215	0
ENSMUSG00000060798	Intu	0.0819547	0
ENSMUSG00000069041	Slc25a31	0.270027	0
ENSMUSG00000025758	Plk4	0.176918	0
ENSMUSG00000074619	1700034I23Rik	0.85499	0
ENSMUSG00000025762	Larp1b	0.00413299	0
ENSMUSG00000049940	Pgrmc2	0.0423416	0
ENSMUSG00000025764	Jade1	0.0472725	0
ENSMUSG00000097040	2610316D01Rik	0.414417	0
ENSMUSG00000049100	Pcdh10	0.156159	0
ENSMUSG00000090919	Pabpc4l	0.439952	0
ENSMUSG00000023087	Noct	0.0939967	0
ENSMUSG00000037174	Elf2	0.0281099	0
ENSMUSG00000102544	Gm5103	1.85499	0
ENSMUSG00000037161	Mgarp	0.0243758	0
ENSMUSG00000027739	Rab33b	0.369563	0
ENSMUSG00000037111	Setd7	0.0249145	0
ENSMUSG00000097885	5031434O11Rik	0.176918	0
ENSMUSG00000074604	Mgst2	0.270027	0
ENSMUSG00000061143	Maml3	0.191681	0
ENSMUSG00000092405	Gm20402	2.17692	0
ENSMUSG00000042997	Nhlrc3	0.225972	0
ENSMUSG00000049504	Proser1	0.0767913	0
ENSMUSG00000027746	Ufm1	0.0909285	0
ENSMUSG00000036632	Alg5	0.144062	0
ENSMUSG00000036615	Rfxap	0.0117692	0
ENSMUSG00000036580	Spg20	0.176918	0
ENSMUSG00000027799	Nbea	0.102414	0
ENSMUSG00000056947	Mab21l1	0.258692	0
ENSMUSG00000036503	Rnf13	0.224692	0
ENSMUSG00000105003	Gm40055	0.85499	0
ENSMUSG00000100666	1700007F19Rik	1.43995	0
ENSMUSG00000027806	Tsc22d2	0.10217	0
ENSMUSG00000027810	Eif2a	0.156159	0
ENSMUSG00000075700	Selenot	0.0568314	0
ENSMUSG00000036432	Siah2	0.0569274	0
ENSMUSG00000101860	Mindy4b-ps	1.85499	0
ENSMUSG00000043850	Clrn1	1.85499	0
ENSMUSG00000050075	Gpr171	0.85499	0
ENSMUSG00000036381	P2ry14	0.0249145	0
ENSMUSG00000036362	P2ry13	0.439952	0
ENSMUSG00000036353	P2ry12	2.17692	0
ENSMUSG00000103502	9330121J05Rik	0.181218	0
ENSMUSG00000036885	Arhgef26	0.226958	0
ENSMUSG00000027820	Mme	0.439952	0
ENSMUSG00000027822	Slc33a1	0.321866	0
ENSMUSG00000027824	Vmn2r1	2.43995	0
ENSMUSG00000091572	Vmn2r3	0.85499	0
ENSMUSG00000090120	A730090N16Rik	0.85499	0
ENSMUSG00000027828	Ssr3	0.0317721	0
ENSMUSG00000103041	Gm37305	0.0249145	0
ENSMUSG00000027833	Shox2	0.85499	0
ENSMUSG00000034544	Rsrc1	0.0206417	0
ENSMUSG00000027775	Mfsd1	0.303511	0
ENSMUSG00000027778	Ift80	0.21756	0
ENSMUSG00000027784	Ppm1l	0.418419	0
ENSMUSG00000043461	Sptssb	0.85499	0
ENSMUSG00000027790	Sis	0.85499	0
ENSMUSG00000102820	Gm38353	0.85499	0
ENSMUSG00000104301	Wdr49	0.85499	0
ENSMUSG00000104448	Gm37256	1.17692	0
ENSMUSG00000102545	6430573P05Rik	0.270027	0
ENSMUSG00000061175	Fnip2	0.160926	0
ENSMUSG00000027809	Etfdh	0.02647	0
ENSMUSG00000027811	4930579G24Rik	0.279875	0
ENSMUSG00000028019	Pdgfc	0.717486	0
ENSMUSG00000033860	Fgg	0.632597	0
ENSMUSG00000027996	Sfrp2	0.270027	0
ENSMUSG00000097250	Gm26771	0.85499	0
ENSMUSG00000027995	Tlr2	1.85499	0
ENSMUSG00000027993	Trim2	0.0374676	0
ENSMUSG00000074513	Arfip1	0.139358	0
ENSMUSG00000028082	Sh3d19	0.533061	0
ENSMUSG00000041734	Kirrel	0.0945302	0
ENSMUSG00000003382	Etv3	0.0978461	0
ENSMUSG00000023084	Lrrc71	0.340416	0
ENSMUSG00000028071	Sh2d2a	2.17692	0
ENSMUSG00000004895	Prcc	0.0768013	0
ENSMUSG00000004897	Hdgf	0.16857	0
ENSMUSG00000019710	Mrpl24	0.0148095	0
ENSMUSG00000004896	Rrnad1	0.217009	0
ENSMUSG00000048039	Isg20l2	0.0801273	0
ENSMUSG00000004891	Nes	0.702986	0
ENSMUSG00000004894	Hapln2	0.85499	0
ENSMUSG00000028068	Iqgap3	0.0249145	0
ENSMUSG00000001419	Mef2d	0.0906028	0
ENSMUSG00000096935	1700113A16Rik	0.454452	0
ENSMUSG00000097428	AW047730	0.85499	0
ENSMUSG00000104445	Rhbg	0.00699264	0
ENSMUSG00000010538	Tsacc	0.386603	0
ENSMUSG00000001416	Cct3	0.0114249	0
ENSMUSG00000001415	Smg5	0.000312575	0
ENSMUSG00000041423	Paqr6	0.439952	0
ENSMUSG00000103115	Gm37584	1.43995	0
ENSMUSG00000008601	Rab25	0.85499	0
ENSMUSG00000008604	Ubqln4	0.318236	0
ENSMUSG00000028059	Arhgef2	0.154786	0
ENSMUSG00000105512	Gm43714	1.43995	0
ENSMUSG00000028060	Khdc4	0.071046	0
ENSMUSG00000028057	Rit1	0.00292298	0
ENSMUSG00000091881	Gm17146	0.85499	0
ENSMUSG00000068923	Syt11	0.230499	0
ENSMUSG00000098912	1500004A13Rik	0.364851	0
ENSMUSG00000068921	Dap3	0.00209384	0
ENSMUSG00000059743	Fdps	0.048503	0
ENSMUSG00000068917	Clk2	0.0399316	0
ENSMUSG00000028049	Scamp3	0.424355	0
ENSMUSG00000086718	Gm16069	0.85499	0
ENSMUSG00000032657	Fam189b	0.327743	0
ENSMUSG00000028048	Gba	0.196395	0
ENSMUSG00000064068	Mtx1	0.0691144	0
ENSMUSG00000042737	Dpm3	0.0921689	0
ENSMUSG00000027953	Slc50a1	0.246599	0
ENSMUSG00000028040	Efna4	0.85499	0
ENSMUSG00000042672	Dcst1	0.85499	0
ENSMUSG00000109293	Dcst2	0.85499	0
ENSMUSG00000028042	Zbtb7b	0.122212	0
ENSMUSG00000074466	Gm15417	0.079749	0
ENSMUSG00000042626	Shc1	0.397517	0
ENSMUSG00000027951	Adar	0.0269422	0
ENSMUSG00000027950	Chrnb2	0.110247	0
ENSMUSG00000042579	4632404H12Rik	0.0138931	0
ENSMUSG00000042572	Ube2q1	0.0596672	0
ENSMUSG00000105941	Gm42809	0.85499	0
ENSMUSG00000105552	Gm19710	0.369563	0
ENSMUSG00000042520	Ubap2l	0.0120755	0
ENSMUSG00000027942	4933434E20Rik	0.270789	0
ENSMUSG00000027939	Nup210l	1.43995	0
ENSMUSG00000090733	Rps27	0.216948	0
ENSMUSG00000027935	Rab13	0.126292	0
ENSMUSG00000105350	4930537H20Rik	0.85499	0
ENSMUSG00000042390	Gatad2b	0.0329162	0
ENSMUSG00000087411	Gm16048	0.85499	0
ENSMUSG00000001018	Snapin	0.0966721	0
ENSMUSG00000044080	S100a1	0.0196202	0
ENSMUSG00000001021	S100a3	0.85499	0
ENSMUSG00000001020	S100a4	1.43995	0
ENSMUSG00000001023	S100a5	0.85499	0
ENSMUSG00000001025	S100a6	0.839222	0
ENSMUSG00000056071	S100a9	2.71601	0
ENSMUSG00000052415	Tchh	1.43995	0
ENSMUSG00000027907	S100a11	1.03333	0
ENSMUSG00000091648	C2cd4d	0.476478	0
ENSMUSG00000106032	Gm42463	0.108746	0
ENSMUSG00000028140	Mrpl9	0.153242	0
ENSMUSG00000028137	Celf3	0.0934833	0
ENSMUSG00000028136	Snx27	0.260179	0
ENSMUSG00000005968	Tuft1	0.374364	0
ENSMUSG00000068877	Selenbp2	2.43995	0
ENSMUSG00000005774	Rfx5	0.160798	0
ENSMUSG00000038861	Pi4kb	0.173291	0
ENSMUSG00000086288	Gm15265	0.793589	0
ENSMUSG00000019338	Zfp687	0.213844	0
ENSMUSG00000085956	4930481B07Rik	0.391042	0
ENSMUSG00000005625	Psmd4	0.0617584	0
ENSMUSG00000008958	Vps72	0.0812886	0
ENSMUSG00000053769	Lysmd1	0.0704746	0
ENSMUSG00000013707	Tnfaip8l2	0.85499	0
ENSMUSG00000038777	Sema6c	0.351415	0
ENSMUSG00000097167	Gm16740	0.428897	0
ENSMUSG00000046722	Cdc42se1	0.203885	0
ENSMUSG00000068860	Gm128	0.439952	0
ENSMUSG00000038712	Mindy1	0.107263	0
ENSMUSG00000015702	Anxa9	0.85499	0
ENSMUSG00000015714	Cers2	0.138662	0
ENSMUSG00000028111	Ctsk	0.439952	0
ENSMUSG00000046519	Golph3l	0.374768	0
ENSMUSG00000038612	Mcl1	0.203037	0
ENSMUSG00000015850	Adamtsl4	0.650631	0
ENSMUSG00000028107	Tars2	0.0045286	0
ENSMUSG00000028106	Rprd2	0.17555	0
ENSMUSG00000015748	Prpf3	0.152988	0
ENSMUSG00000054312	Mrps21	0.0400481	0
ENSMUSG00000080727	C920021L13Rik	0.0683932	0
ENSMUSG00000038543	BC028528	0.439952	0
ENSMUSG00000015750	Aph1a	0.129759	0
ENSMUSG00000038526	Car14	0.229385	0
ENSMUSG00000015749	Anp32e	0.0765399	0
ENSMUSG00000038495	Otud7b	0.152074	0
ENSMUSG00000097204	Gm17690	0.1009	0
ENSMUSG00000068856	Sf3b4	0.0326448	0
ENSMUSG00000015943	Bola1	0.166663	0
ENSMUSG00000086556	Gm15444	0.270027	0
ENSMUSG00000063689	Hist2h2ab	0.662344	0
ENSMUSG00000068855	Hist2h2ac	0.591955	0
ENSMUSG00000081058	Hist2h3c2	0.632597	0
ENSMUSG00000093577	Gm20632	0.104968	0
ENSMUSG00000064220	Hist2h2aa1	0.492419	0
ENSMUSG00000091405	Hist2h4	0.395558	0
ENSMUSG00000074403	Hist2h3b	0.591955	0
ENSMUSG00000105827	Hist2h2bb	0.591955	0
ENSMUSG00000074398	Gm15441	0.905616	0
ENSMUSG00000087610	Gm16253	0.533061	0
ENSMUSG00000028104	Polr3gl	0.187142	0
ENSMUSG00000049097	Ankrd34a	0.21756	0
ENSMUSG00000049288	Lix1l	0.139293	0
ENSMUSG00000090210	Itga10	0.533061	0
ENSMUSG00000028101	Pias3	0.0348986	0
ENSMUSG00000028099	Polr3c	0.125441	0
ENSMUSG00000028098	Rnf115	0.145628	0
ENSMUSG00000028096	Gpr89	0.0910569	0
ENSMUSG00000049908	Gja8	1.43995	0
ENSMUSG00000028093	Acp6	0.296116	0
ENSMUSG00000028089	Chd1l	0.166279	0
ENSMUSG00000038170	Pde4dip	0.0728883	0
ENSMUSG00000027879	Sec22b	0.0714313	0
ENSMUSG00000074388	Gm5544	1.85499	0
ENSMUSG00000027878	Notch2	0.517955	0
ENSMUSG00000053398	Phgdh	0.474717	0
ENSMUSG00000027867	Spag17	0.85499	0
ENSMUSG00000033285	Wdr3	0.222106	0
ENSMUSG00000027865	Gdap2	0.0249145	0
ENSMUSG00000044468	Tent5c	0.00699264	0
ENSMUSG00000053957	Gm12474	0.85499	0
ENSMUSG00000033222	Ttf2	0.830742	0
ENSMUSG00000027864	Ptgfrn	0.21756	0
ENSMUSG00000027863	Cd2	1.85499	0
ENSMUSG00000042035	Igsf3	0.192225	0
ENSMUSG00000104639	Gm42939	1.43995	0
ENSMUSG00000105611	Gm42938	1.43995	0
ENSMUSG00000106137	Gm42538	0.729459	0
ENSMUSG00000033161	Atp1a1	0.416709	0
ENSMUSG00000104737	Gm42937	0.85499	0
ENSMUSG00000089916	Gm16160	0.85499	0
ENSMUSG00000027859	Ngf	0.85499	0
ENSMUSG00000027852	Nras	0.0629826	0
ENSMUSG00000007379	Dennd2c	0.0249145	0
ENSMUSG00000033014	Trim33	0.072581	0
ENSMUSG00000087119	Atg4a-ps	0.85499	0
ENSMUSG00000027848	Olfml3	0.340416	0
ENSMUSG00000008730	Hipk1	0.0625028	0
ENSMUSG00000085754	Gm15886	0.620524	0
ENSMUSG00000027845	Dclre1b	0.503146	0
ENSMUSG00000084997	Gm15471	1.66234	0
ENSMUSG00000032952	Ap4b1	0.0188143	0
ENSMUSG00000105986	Gm43065	0.85499	0
ENSMUSG00000058388	Phtf1	0.124176	0
ENSMUSG00000052539	Magi3	0.234335	0
ENSMUSG00000104721	Gm42696	0.85499	0
ENSMUSG00000105083	Gm42699	0.85499	0
ENSMUSG00000106443	Gm42702	0.439952	0
ENSMUSG00000104583	Gm42701	0.591955	0
ENSMUSG00000105304	Gm43696	0.135097	0
ENSMUSG00000104973	A530041M06Rik	0.925379	0
ENSMUSG00000105659	4930509H03Rik	0.85499	0
ENSMUSG00000032902	Slc16a1	0.138062	0
ENSMUSG00000105199	Gm43581	0.632597	0
ENSMUSG00000100188	Gm29561	0.85499	0
ENSMUSG00000002227	Mov10	0.533061	0
ENSMUSG00000070372	Capza1	0.12125	0
ENSMUSG00000045576	St7l	0.137471	0
ENSMUSG00000027840	Wnt2b	1.43995	0
ENSMUSG00000027905	Ddx20	0.298419	0
ENSMUSG00000106317	Gm43848	0.00699264	0
ENSMUSG00000105842	Gm43329	1.43995	0
ENSMUSG00000106341	Gm43330	0.85499	0
ENSMUSG00000104910	Gm43331	2.17692	0
ENSMUSG00000000561	Wdr77	0.439952	0
ENSMUSG00000074340	Ovgp1	0.391042	0
ENSMUSG00000010136	Pifo	0.648539	0
ENSMUSG00000027901	Dennd2d	0.118024	0
ENSMUSG00000027900	Dram2	0.0850355	0
ENSMUSG00000056260	Lrif1	0.034022	0
ENSMUSG00000040747	Cd53	2.43995	0
ENSMUSG00000046213	Cym	0.85499	0
ENSMUSG00000070368	Prok1	1.43995	0
ENSMUSG00000014601	Strip1	0.10987	0
ENSMUSG00000027893	Ahcyl1	0.4097	0
ENSMUSG00000014599	Csf1	0.21756	0
ENSMUSG00000086968	4933431E20Rik	0.21756	0
ENSMUSG00000004032	Gstm5	0.0267559	0
ENSMUSG00000009108	Gnat2	0.184025	0
ENSMUSG00000046793	Gpr61	2.17692	0
ENSMUSG00000050947	Amigo1	0.496536	0
ENSMUSG00000048997	Atxn7l2	0.419488	0
ENSMUSG00000085102	1700010K24Rik	0.270027	0
ENSMUSG00000084863	Gm12523	1.43995	0
ENSMUSG00000078601	Gm12525	0.85499	0
ENSMUSG00000074281	Gm12522	0.85499	0
ENSMUSG00000068744	Psrc1	0.591955	0
ENSMUSG00000068740	Celsr2	0.487932	0
ENSMUSG00000068739	Sars	0.239973	0
ENSMUSG00000068732	Tmem167b	0.33177	0
ENSMUSG00000027884	Clcc1	0.291532	0
ENSMUSG00000027882	Stxbp3	0.309248	0
ENSMUSG00000049300	Prmt6	0.0955065	0
ENSMUSG00000105509	C130013H08Rik	0.112147	0
ENSMUSG00000033554	Dph5	0.0899454	0
ENSMUSG00000027963	Extl2	0.0155703	0
ENSMUSG00000027962	Vcam1	0.439952	0
ENSMUSG00000033502	Cdc14a	0.0142974	0
ENSMUSG00000106005	Gm29151	0.85499	0
ENSMUSG00000000340	Dbt	0.106528	0
ENSMUSG00000033439	Trmt13	0.112671	0
ENSMUSG00000027959	Sass6	0.287101	0
ENSMUSG00000028132	Tmem56	0.729459	0
ENSMUSG00000039887	Alg14	0.0115799	0
ENSMUSG00000053931	Cnn3	0.0534744	0
ENSMUSG00000028127	Abcd3	0.307161	0
ENSMUSG00000057359	Gm17494	0.244401	0
ENSMUSG00000039756	Dnttip2	0.21588	0
ENSMUSG00000105057	Gm40190	1.43995	0
ENSMUSG00000028121	Bcar3	0.493631	0
ENSMUSG00000104574	Gm42836	0.439952	0
ENSMUSG00000039701	Usp53	0.289085	0
ENSMUSG00000028116	Myoz2	0.85499	0
ENSMUSG00000050315	Synpo2	0.0734584	0
ENSMUSG00000028114	Mettl14	0.196778	0
ENSMUSG00000105784	Gm35065	1.85499	0
ENSMUSG00000027978	Prss12	0.85499	0
ENSMUSG00000104960	Snhg8	0.274893	0
ENSMUSG00000027971	Ndst4	1.43995	0
ENSMUSG00000053819	Camk2d	0.124269	0
ENSMUSG00000051278	Zgrf1	0.533061	0
ENSMUSG00000027967	Neurog2	2.2335	0
ENSMUSG00000046688	Tifa	0.748074	0
ENSMUSG00000105447	Gm43653	0.662344	0
ENSMUSG00000050549	Fam241a	0.149437	0
ENSMUSG00000105837	Gm35986	0.85499	0
ENSMUSG00000041220	Elovl6	0.261573	0
ENSMUSG00000105596	Gm42650	0.85499	0
ENSMUSG00000093865	Lrit3	0.157153	0
ENSMUSG00000028012	Rrh	1.37855	0
ENSMUSG00000027999	Pla2g12a	0.12875	0
ENSMUSG00000027994	Mcub	0.591955	0
ENSMUSG00000001052	Sec24b	0.00569525	0
ENSMUSG00000041084	Ostc	0.0183429	0
ENSMUSG00000062006	Rpl34	0.122648	0
ENSMUSG00000027985	Lef1	0.492419	0
ENSMUSG00000027984	Hadh	0.0140262	0
ENSMUSG00000097761	4930534D22Rik	0.148721	0
ENSMUSG00000050931	Sgms2	0.118024	0
ENSMUSG00000028032	Papss1	0.132524	0
ENSMUSG00000091721	Gimd1	0.85499	0
ENSMUSG00000028018	Gstcd	0.285794	0
ENSMUSG00000028016	Ints12	0.240829	0
ENSMUSG00000040943	Tet2	0.0306887	0
ENSMUSG00000105085	Gm42567	2.66234	0
ENSMUSG00000097911	Gm26691	0.233501	0
ENSMUSG00000028172	Tacr3	0.662344	0
ENSMUSG00000078578	Ube2d3	0.104955	0
ENSMUSG00000028163	Nfkb1	0.374364	0
ENSMUSG00000053897	Slc39a8	0.176918	0
ENSMUSG00000028161	Ppp3ca	0.0187615	0
ENSMUSG00000037894	H2afz	0.0888408	0
ENSMUSG00000074212	Dnajb14	0.0483479	0
ENSMUSG00000104675	Gm43689	0.244032	0
ENSMUSG00000028158	Mttp	0.0841904	0
ENSMUSG00000104776	Gm43691	0.85499	0
ENSMUSG00000004127	Trmt10a	0.0614404	0
ENSMUSG00000028152	Tspan5	0.0753796	0
ENSMUSG00000028270	Gbp2	0.85499	0
ENSMUSG00000028271	Gtf2b	0.132956	0
ENSMUSG00000106550	Gm43646	0.85499	0
ENSMUSG00000106052	Gm43614	0.85499	0
ENSMUSG00000104969	Gm43445	0.85499	0
ENSMUSG00000040151	Hs2st1	0.0821469	0
ENSMUSG00000037062	Sh3glb1	0.086438	0
ENSMUSG00000056025	Clca3a1	0.85499	0
ENSMUSG00000028255	Clca1	0.181419	0
ENSMUSG00000028197	Col24a1	0.85499	0
ENSMUSG00000097183	Gm17501	0.85499	0
ENSMUSG00000028191	Bcl10	0.207423	0
ENSMUSG00000036863	Syde2	1.05662	0
ENSMUSG00000036832	Lpar3	0.85499	0
ENSMUSG00000105602	Gm10636	0.85499	0
ENSMUSG00000036825	Ssx2ip	0.110846	0
ENSMUSG00000028187	Rpf1	0.0634019	0
ENSMUSG00000036745	Ttll7	0.256803	0
ENSMUSG00000104786	Gm43573	0.176918	0
ENSMUSG00000070342	Gm10287	0.85499	0
ENSMUSG00000106515	Gm30382	0.602223	0
ENSMUSG00000028035	Dnajb4	0.077382	0
ENSMUSG00000054942	Miga1	0.0713666	0
ENSMUSG00000025437	Usp33	0.0964247	0
ENSMUSG00000039068	Zzz3	0.0675342	0
ENSMUSG00000039047	Pigk	0.0470994	0
ENSMUSG00000052544	St6galnac3	0.247307	0
ENSMUSG00000038975	Rabggtb	0.049713	0
ENSMUSG00000105820	Gm43400	1.02491	0
ENSMUSG00000062908	Acadm	0.154052	0
ENSMUSG00000028199	Cryz	0.108108	0
ENSMUSG00000053870	Fpgt	0.326494	0
ENSMUSG00000085084	4930570G19Rik	0.00699264	0
ENSMUSG00000040016	Ptger3	0.077382	0
ENSMUSG00000106632	Gm33466	0.85499	0
ENSMUSG00000063052	Lrrc40	0.062585	0
ENSMUSG00000104597	B230334C09Rik	0.0476346	0
ENSMUSG00000003282	Plag1	0.208627	0
ENSMUSG00000068240	Gm11808	0.149346	0
ENSMUSG00000045573	Penk	1.47045	0
ENSMUSG00000085996	A830012C17Rik	0.85499	0
ENSMUSG00000041272	Tox	0.265622	0
ENSMUSG00000047187	Rab2a	0.0600987	0
ENSMUSG00000041235	Chd7	0.00838566	0
ENSMUSG00000041216	Clvs1	0.0664937	0
ENSMUSG00000085558	4930412C18Rik	0.144496	0
ENSMUSG00000059482	2610301B20Rik	0.01784	0
ENSMUSG00000028211	Trp53inp1	0.0418677	0
ENSMUSG00000028212	Ccne2	0.224223	0
ENSMUSG00000045205	Dpy19l4	0.00806888	0
ENSMUSG00000078773	Rad54b	0.138783	0
ENSMUSG00000094595	Fsbp	0.102543	0
ENSMUSG00000028214	Gem	0.191754	0
ENSMUSG00000028217	Cdh17	1.85499	0
ENSMUSG00000049225	Pdp1	0.0094995	0
ENSMUSG00000052137	Rbm12b2	0.204932	0
ENSMUSG00000028221	Pip4p2	0.0471498	0
ENSMUSG00000028222	Calb1	0.077382	0
ENSMUSG00000041135	Ripk2	0.222965	0
ENSMUSG00000056494	Cngb3	0.227319	0
ENSMUSG00000086071	Gm12354	0.85499	0
ENSMUSG00000028238	Atp6v0d2	2.17692	0
ENSMUSG00000073988	Ttpa	0.439952	0
ENSMUSG00000055761	Nkain3	0.176918	0
ENSMUSG00000028252	Ccnc	0.044332	0
ENSMUSG00000028251	Tstd3	0.140392	0
ENSMUSG00000040455	Usp45	0.105951	0
ENSMUSG00000028248	Pnisr	0.137138	0
ENSMUSG00000028246	Faxc	0.1265	0
ENSMUSG00000095139	Pou3f2	0.369563	0
ENSMUSG00000107859	Gm30731	0.85499	0
ENSMUSG00000045751	Mms22l	0.192025	0
ENSMUSG00000087399	Gm11899	0.85499	0
[truncated: 21,790 more rows]

## Sheet: endothelial
FeatureID	FeatureName	Light endothelial cell Log2 Fold Change	'-LogP
ENSMUSG00000023439	Gnb3	3.98278	1.81093
ENSMUSG00000031144	Syp	2.72353	1.36592
ENSMUSG00000026088	Mitd1	-4.34315	1.36592
ENSMUSG00000031840	Rab3a	2.55685	1.23609
ENSMUSG00000029380	Cxcl1	3.05161	1.17336
ENSMUSG00000037411	Serpine1	2.02507	1.17336
ENSMUSG00000041578	Crx	2.61049	1.17336
ENSMUSG00000035864	Syt1	2.57315	1.17336
ENSMUSG00000100252	Mir124-2hg	2.23598	1.16566
ENSMUSG00000020893	Per1	1.74912	1.15062
ENSMUSG00000027350	Chgb	3.25527	1.14092
ENSMUSG00000039714	Cplx3	3.51948	1.10565
ENSMUSG00000000552	Zfp385a	2.48974	1.10565
ENSMUSG00000027016	Zfp385b	3.17779	1.09975
ENSMUSG00000034891	Sncb	4.0747	1.09975
ENSMUSG00000024427	Spry4	2.05678	1.09975
ENSMUSG00000025190	Got1	2.46277	1.09975
ENSMUSG00000037446	Tulp1	2.16351	1.06528
ENSMUSG00000056895	Hist3h2ba	3.2267	1.06031
ENSMUSG00000040907	Atp1a3	2.0892	0.968116
ENSMUSG00000021848	Otx2	2.58927	0.965315
ENSMUSG00000005672	Kit	1.62724	0.950782
ENSMUSG00000021730	Hcn1	2.85897	0.950782
ENSMUSG00000031394	Opn1mw	6.38051	0.950782
ENSMUSG00000032010	Usp2	2.90477	0.901718
ENSMUSG00000097296	Gm26532	1.95208	0.901527
ENSMUSG00000070570	Slc17a7	2.04916	0.853598
ENSMUSG00000030683	Sez6l2	3.2267	0.853598
ENSMUSG00000023987	Pgc	4.90477	0.853598
ENSMUSG00000039405	Prss23	1.69327	0.810627
ENSMUSG00000056055	Sag	1.89318	0.795802
ENSMUSG00000049422	Chchd10	2.18161	0.795802
ENSMUSG00000024851	Pitpnm1	2.16781	0.795802
ENSMUSG00000034701	Neurod1	2.15573	0.77958
ENSMUSG00000023236	Scg5	2.52926	0.658804
ENSMUSG00000040972	Igsf21	3.29709	0.658804
ENSMUSG00000032292	Nr2e3	1.96778	0.658804
ENSMUSG00000063851	Rnf183	2.56774	0.658752
ENSMUSG00000025491	Ifitm1	2.58284	0.658752
ENSMUSG00000020427	Igfbp3	1.81695	0.658752
ENSMUSG00000002058	Unc119	1.72941	0.658752
ENSMUSG00000053025	Sv2b	2.90477	0.640434
ENSMUSG00000021194	Chga	3.81166	0.640434
ENSMUSG00000058831	Opn1sw	4.94917	0.619283
ENSMUSG00000005649	Cabp5	5.3642	0.619283
ENSMUSG00000045534	Kcna5	2.2267	0.602192
ENSMUSG00000022237	Ankrd33b	1.93031	0.585353
ENSMUSG00000033416	Gucd1	2.77924	0.584826
ENSMUSG00000001270	Ckb	1.53766	0.584826
ENSMUSG00000058254	Tspan7	1.78742	0.584826
ENSMUSG00000023982	Guca1a	4.29709	0.573425
ENSMUSG00000021803	Cdhr1	2.0892	0.542195
ENSMUSG00000063919	Srrm4	2.54863	0.528037
ENSMUSG00000034845	Plvap	2.8276	0.528037
ENSMUSG00000018339	Gpx3	2.90477	0.528037
ENSMUSG00000019256	Ahr	3.42833	0.528037
ENSMUSG00000040276	Pacsin1	3.81166	0.499195
ENSMUSG00000041460	Cacna2d4	2.44083	0.49376
ENSMUSG00000074227	Spint2	2.42833	0.469872
ENSMUSG00000071637	Cebpd	1.45105	0.467936
ENSMUSG00000078566	Bnip3	1.67031	0.459816
ENSMUSG00000032192	Gnb5	1.61003	0.422589
ENSMUSG00000020333	Acsl6	2.42833	0.422589
ENSMUSG00000024500	Ppp2r2b	2.10641	0.419368
ENSMUSG00000006007	Pdc	1.62587	0.41886
ENSMUSG00000049353	Rd3	2.44083	0.416895
ENSMUSG00000027273	Snap25	1.72106	0.416895
ENSMUSG00000032064	Dixdc1	2.64174	0.416895
ENSMUSG00000004040	Stat3	1.03483	0.416895
ENSMUSG00000039278	Pcsk1n	2.34535	0.416895
ENSMUSG00000042258	Isl1	4.94917	0.409086
ENSMUSG00000055567	Unc80	3.60521	0.407954
ENSMUSG00000006403	Adamts4	2.1527	0.405257
ENSMUSG00000040035	Disp2	2.99224	0.404319
ENSMUSG00000022629	Kif21a	3.0747	0.400409
ENSMUSG00000079550	Mpp4	1.93452	0.392172
ENSMUSG00000021708	Rasgrf2	3.90477	0.372321
ENSMUSG00000023979	Guca1b	2.99224	0.372321
ENSMUSG00000042750	Bex2	2.76275	0.371841
ENSMUSG00000026825	Dnm1	2.28328	0.371178
ENSMUSG00000005089	Slc1a2	2.0924	0.371178
ENSMUSG00000040859	Bsdc1	1.3642	0.371178
ENSMUSG00000051855	Mest	1.21012	0.371178
ENSMUSG00000004630	Pcp2	5.67296	0.371178
ENSMUSG00000038515	Grtp1	2.3642	0.371178
ENSMUSG00000086228	Ubap1l	2.2267	0.371178
ENSMUSG00000020599	Rgs9	1.67031	0.371178
ENSMUSG00000023978	Prph2	1.54337	0.371178
ENSMUSG00000024518	Rax	2.3642	0.371178
ENSMUSG00000026628	Atf3	1.39663	0.365114
ENSMUSG00000030562	Nox4	1.58284	0.357577
ENSMUSG00000021239	Vsx2	3.64174	0.357577
ENSMUSG00000018143	Mafk	1.64174	0.353739
ENSMUSG00000027883	Gpsm2	2.31981	0.353341
ENSMUSG00000050493	Fam167b	1.71213	0.353341
ENSMUSG00000041482	Piezo2	1.31981	0.341435
ENSMUSG00000040093	Bmf	2.0747	0.325923
ENSMUSG00000054641	Mmrn1	3.2267	0.325923
ENSMUSG00000040860	Crocc	2.76275	0.312762
ENSMUSG00000032181	Scg3	3.48974	0.312762
ENSMUSG00000041329	Atp1b2	1.48974	0.312762
ENSMUSG00000060890	Arr3	4.2267	0.312762
ENSMUSG00000020778	Ten1	1.3007	0.307597
ENSMUSG00000042115	Klhdc8a	3.60521	0.302006
ENSMUSG00000026939	Tmem141	3.3642	0.302006
ENSMUSG00000072694	1500011B03Rik	1.18681	0.302006
ENSMUSG00000005534	Insr	1.02025	0.302006
ENSMUSG00000023495	Pcbp4	1.50811	0.302006
ENSMUSG00000064057	Scgb3a1	1.48974	0.302006
ENSMUSG00000022466	Rpap3	1.25841	0.302006
ENSMUSG00000022883	Robo1	1.68238	0.302006
ENSMUSG00000086322	E130218I03Rik	1.73766	0.298798
ENSMUSG00000030987	Stim1	1.79786	0.298798
ENSMUSG00000072825	Cep170b	2.48974	0.298798
ENSMUSG00000024661	Fth1	0.79674	0.293501
ENSMUSG00000003541	Ier3	1.07986	0.290039
ENSMUSG00000038456	Dennd2a	2.2267	0.289162
ENSMUSG00000008932	Slc1a7	2.48974	0.28893
ENSMUSG00000005125	Ndrg1	1.83077	0.28823
ENSMUSG00000040687	Madd	1.69619	0.283916
ENSMUSG00000000617	Grm6	4.29709	0.283916
ENSMUSG00000014773	Dll1	3.71213	0.283916
ENSMUSG00000006435	Neurl1a	3.48974	0.283916
ENSMUSG00000035093	Secisbp2l	1.20245	0.283568
ENSMUSG00000028906	Epb41	1.40485	0.262979
ENSMUSG00000054256	Msi1	2.28328	0.262979
ENSMUSG00000045795	Whamm	1.40727	0.262979
ENSMUSG00000009681	Bcr	1.05161	0.262979
ENSMUSG00000020212	Mdm1	2.0747	0.262979
ENSMUSG00000055044	Pdlim1	1.44534	0.262979
ENSMUSG00000031028	Tub	2.90477	0.255132
ENSMUSG00000043885	Slc36a4	1.83077	0.255132
ENSMUSG00000035504	Reep6	1.66661	0.255132
ENSMUSG00000022831	Hcls1	1.83077	0.255132
ENSMUSG00000042363	Lgalsl	1.5722	0.254059
ENSMUSG00000061143	Maml3	1.54863	0.251665
ENSMUSG00000040554	Aipl1	1.70587	0.251665
ENSMUSG00000024901	Peli3	3.3642	0.251665
ENSMUSG00000024773	Atg2a	1.54863	0.251665
ENSMUSG00000025764	Jade1	1.5422	0.251203
ENSMUSG00000028977	Casz1	1.99224	0.251203
ENSMUSG00000031616	Ednra	1.30687	0.236758
ENSMUSG00000020385	Clk4	1.38282	0.236516
ENSMUSG00000020205	Phlda1	1.08812	0.235003
ENSMUSG00000044461	Shisa2	3.3642	0.235003
ENSMUSG00000017929	B4galt5	3.0747	0.234838
ENSMUSG00000056596	Trnp1	4.54863	0.234838
ENSMUSG00000041789	2700046A07Rik	3.0747	0.234838
ENSMUSG00000050549	Fam241a	1.05161	0.229165
ENSMUSG00000021367	Edn1	1.08311	0.229165
ENSMUSG00000034663	Bmp2k	0.957884	0.225357
ENSMUSG00000029482	Aacs	2.31981	0.215172
ENSMUSG00000031431	Tsc22d3	0.993778	0.213737
ENSMUSG00000033152	Podxl2	1.46771	0.21241
ENSMUSG00000044737	Klk14	6.17156	0.21241
ENSMUSG00000025739	Gng13	5.11423	0.20393
ENSMUSG00000028572	Hook1	2.40727	0.201736
ENSMUSG00000036053	Fmnl2	1.06827	0.19772
ENSMUSG00000000308	Ckmt1	1.90477	0.19772
ENSMUSG00000017009	Sdc4	2.90477	0.19772
ENSMUSG00000030623	Prss23os	2.12716	0.19772
ENSMUSG00000031465	Angpt2	2.11777	0.19772
ENSMUSG00000044287	Nrn1l	3.90477	0.19772
ENSMUSG00000021013	Ttc8	2.00431	0.19772
ENSMUSG00000052105	Mtcl1	2.00431	0.19772
ENSMUSG00000024992	Pde6c	3.99224	0.19772
ENSMUSG00000056494	Cngb3	3.2267	0.197056
ENSMUSG00000055013	Agap1	1.16111	0.196952
ENSMUSG00000036764	Dnajc12	1.99224	0.196952
ENSMUSG00000024454	Hdac3	1.26734	0.192742
ENSMUSG00000020171	Yeats4	1.18488	0.191044
ENSMUSG00000033386	Frrs1	1.90477	0.187681
ENSMUSG00000031555	Adam9	1.48974	0.187681
ENSMUSG00000023972	Ptk7	1.48974	0.187681
ENSMUSG00000037887	Dusp8	1.57462	0.187664
ENSMUSG00000025161	Slc16a3	1.84337	0.185517
ENSMUSG00000013275	Slc41a1	1.2918	0.180213
ENSMUSG00000026475	Rgs16	1.46956	0.180213
ENSMUSG00000022620	Arsa	1.64174	0.180024
ENSMUSG00000027438	Napb	2.64174	0.169918
ENSMUSG00000029491	Pde6b	1.4256	0.169918
ENSMUSG00000003545	Fosb	0.917484	0.169918
ENSMUSG00000020375	Rufy1	1.84337	0.169761
ENSMUSG00000041044	Lrit1	3.90477	0.169761
ENSMUSG00000022415	Syngr1	2.2267	0.169761
ENSMUSG00000062380	Tubb3	2.60521	0.166827
ENSMUSG00000030042	Pole4	1.0892	0.166113
ENSMUSG00000033082	Clec1a	0.978773	0.166113
ENSMUSG00000002107	Celf2	1.48974	0.164594
ENSMUSG00000070738	Dgkd	1.77924	0.161445
ENSMUSG00000068154	Insm1	1.61749	0.161445
ENSMUSG00000016349	Eef1a2	2.99224	0.161445
ENSMUSG00000054435	Gimap4	1.12716	0.161445
ENSMUSG00000016757	Ttll12	2.3642	0.161445
ENSMUSG00000022991	Lalba	2.3642	0.161445
ENSMUSG00000025612	Bach1	0.997882	0.161445
ENSMUSG00000001143	Lman2l	1.90477	0.160025
ENSMUSG00000038811	Gngt2	1.72035	0.153668
ENSMUSG00000031748	Gnao1	2.90477	0.151491
ENSMUSG00000009108	Gnat2	3.81166	0.15094
ENSMUSG00000021891	Mettl6	2.0747	0.14583
ENSMUSG00000023913	Pla2g7	2.2267	0.14583
ENSMUSG00000036854	Hspb6	1.77924	0.142091
ENSMUSG00000078963	Hsbp1l1	2.1527	0.136165
ENSMUSG00000020224	Llph	0.972944	0.135414
ENSMUSG00000035270	Impg2	1.72789	0.135414
ENSMUSG00000003746	Man1a	1.43529	0.133879
ENSMUSG00000036432	Siah2	1.1527	0.127567
ENSMUSG00000019082	Slc25a22	1.65479	0.126709
ENSMUSG00000078974	Sec61g	0.761127	0.126709
ENSMUSG00000041992	Rapgef5	0.78978	0.126709
ENSMUSG00000024842	Cabp4	2.02025	0.126709
ENSMUSG00000049939	Lrrc4	2.90477	0.122583
ENSMUSG00000043290	Zfp784	2.90477	0.122583
ENSMUSG00000027955	Gask1b	2.02025	0.120886
ENSMUSG00000044033	Ccdc141	1.12236	0.120017
ENSMUSG00000039661	Dusp26	2.48974	0.120017
ENSMUSG00000035674	Ndufa3	0.780593	0.119668
ENSMUSG00000040632	Nrl	1.31981	0.119668
ENSMUSG00000041193	Pla2g5	2.60521	0.116493
ENSMUSG00000005447	Pafah1b3	1.41379	0.116493
ENSMUSG00000020848	Doc2b	2.2267	0.116493
ENSMUSG00000097772	5430416N02Rik	1.56774	0.115559
ENSMUSG00000030801	Kat8	1.67031	0.113014
ENSMUSG00000031990	Jam3	1.81166	0.113014
ENSMUSG00000075410	Prcd	1.31981	0.113014
ENSMUSG00000071234	Syndig1l	3.3642	0.113014
ENSMUSG00000024120	Lrpprc	1.56774	0.113014
ENSMUSG00000096351	Samd11	1.69832	0.112045
ENSMUSG00000029438	Bcl7a	3.0747	0.112045
ENSMUSG00000054792	Klhl18	1.79786	0.112045
ENSMUSG00000026596	Abl2	1.10271	0.10904
ENSMUSG00000027674	Pex5l	1.61527	0.10904
ENSMUSG00000029135	Fosl2	1.02507	0.10904
ENSMUSG00000037788	Vopp1	1.30687	0.10904
ENSMUSG00000020889	Nr1d1	1.56188	0.10904
ENSMUSG00000020722	Cacng1	2.90477	0.10904
ENSMUSG00000024127	Prepl	1.48974	0.10904
ENSMUSG00000001120	Pcbp3	1.2527	0.108961
ENSMUSG00000029663	Gngt1	1.21899	0.107393
ENSMUSG00000049489	Ccnq	1.44083	0.107393
ENSMUSG00000054728	Phactr1	1.74127	0.107393
ENSMUSG00000026048	Ercc5	1.33773	0.103456
ENSMUSG00000041889	Shisa4	1.71213	0.103234
ENSMUSG00000041488	Stx3	1.3642	0.102403
ENSMUSG00000056737	Capg	1.09742	0.0992878
ENSMUSG00000041695	Kcnj2	1.20433	0.0981564
ENSMUSG00000035486	Plk5	1.5328	0.0972131
ENSMUSG00000031293	Rs1	1.48974	0.0972131
ENSMUSG00000037995	Igsf9	2.31981	0.0970154
ENSMUSG00000015090	Ptgds	3.48974	0.0970154
ENSMUSG00000042745	Id1	0.980324	0.0970154
ENSMUSG00000039703	Nploc4	1.43529	0.0970154
ENSMUSG00000021363	Mak	1.99224	0.0970154
ENSMUSG00000022790	Igsf11	2.12716	0.0970154
ENSMUSG00000064115	Cadm2	1.68238	0.0970154
ENSMUSG00000035051	Dhx57	2.3642	0.0970154
ENSMUSG00000039481	Nrtn	2.0747	0.0964785
ENSMUSG00000041638	Gcn1	1.0924	0.0950323
ENSMUSG00000006651	Aplp1	1.90477	0.0950323
ENSMUSG00000032014	Oaf	1.03602	0.0950323
ENSMUSG00000018899	Irf1	1.2267	0.0950323
ENSMUSG00000046861	Hectd3	2.12716	0.0949433
ENSMUSG00000005621	Zfp592	1.3642	0.0942654
ENSMUSG00000021188	Trip11	0.930308	0.0942654
ENSMUSG00000056234	Ncoa4	1.12716	0.0942654
ENSMUSG00000092349	Smim40	1.41935	0.0942654
ENSMUSG00000031153	Gripap1	1.3642	0.0942654
ENSMUSG00000041534	Rbp3	1.32373	0.0925293
ENSMUSG00000054072	Iigp1	2.3642	0.0925293
ENSMUSG00000041836	Ptpre	0.99592	0.0919115
ENSMUSG00000030701	Plekhb1	1.24038	0.0885311
ENSMUSG00000040714	Klc3	1.71213	0.0867039
ENSMUSG00000035165	Kcne3	1.37044	0.0859641
ENSMUSG00000074405	Zfp865	1.58284	0.0857672
ENSMUSG00000002699	Lcp2	0.961356	0.0857672
ENSMUSG00000038151	Prdm1	1.0303	0.0814686
ENSMUSG00000020230	Prmt2	1.41935	0.0806037
ENSMUSG00000030587	2200002D01Rik	2.2267	0.0804965
ENSMUSG00000040283	Btnl9	2.2267	0.0804965
ENSMUSG00000022335	Zfat	2.2267	0.0804965
ENSMUSG00000032560	Dnajc13	1.14181	0.0763861
ENSMUSG00000027329	Spef1	1.48974	0.0751297
ENSMUSG00000052033	Pfdn4	1.2527	0.0751297
ENSMUSG00000028339	Col15a1	1.40727	0.0751297
ENSMUSG00000048001	Hes5	4.76275	0.0751297
ENSMUSG00000052613	Pcdh15	2.60521	0.0751297
ENSMUSG00000025878	Uimc1	1.2267	0.0751297
ENSMUSG00000097537	2610020C07Rik	2.3642	0.0751297
ENSMUSG00000051341	Zfp52	1.48974	0.0751297
ENSMUSG00000057181	5730455P16Rik	1.64174	0.0716132
ENSMUSG00000060427	Zfp868	1.67031	0.067929
ENSMUSG00000053420	Gm4792	3.48974	0.067929
ENSMUSG00000036480	Prss56	4.71213	0.066132
ENSMUSG00000022474	Pmm1	1.35728	0.066132
ENSMUSG00000039195	1110008P14Rik	0.963666	0.0644296
ENSMUSG00000027351	Spred1	1.28328	0.0644296
ENSMUSG00000059182	Skap2	1.90477	0.0644296
ENSMUSG00000002847	Pla1a	1.90477	0.0644296
ENSMUSG00000040414	Slc25a28	1.0747	0.0644296
ENSMUSG00000027368	Dusp2	0.828824	0.0637026
ENSMUSG00000040037	Negr1	3.0747	0.0637026
ENSMUSG00000043687	1190005I06Rik	2.2267	0.0637026
ENSMUSG00000031539	Ap3m2	1.71213	0.0608484
ENSMUSG00000091402	Rd3l	2.31981	0.0572339
ENSMUSG00000045493	Bhlhe23	3.48974	0.0515856
ENSMUSG00000046049	Rp1l1	1.90477	0.0500443
ENSMUSG00000031728	Zfp821	1.25841	0.0484653
ENSMUSG00000015501	Hivep2	1.25841	0.0484653
ENSMUSG00000050567	Maml1	1.25841	0.0484653
ENSMUSG00000002228	Ppm1j	1.17779	0.040369
ENSMUSG00000046688	Tifa	1.31981	0.040369
ENSMUSG00000013076	Amotl1	0.790602	0.040369
ENSMUSG00000048015	Neurod4	2.60521	0.040369
ENSMUSG00000010392	Gosr1	1.17779	0.040369
ENSMUSG00000021384	Susd3	1.77924	0.040369
ENSMUSG00000071648	Rom1	1.11097	0.040369
ENSMUSG00000090698	Apold1	0.74222	0.0380914
ENSMUSG00000033192	Lpcat2	2.3642	0.035612
ENSMUSG00000018862	Otop3	3.2267	0.0355875
ENSMUSG00000026504	Sdccag8	2.02025	0.0354566
ENSMUSG00000000359	Rem1	2.71213	0.0354566
ENSMUSG00000027603	Ggt7	2.71213	0.0354566
ENSMUSG00000070683	Lactbl1	1.99224	0.0354566
ENSMUSG00000035456	Prdm8	2.90477	0.0354566
ENSMUSG00000087516	Tbx3os1	2.71213	0.0354566
ENSMUSG00000039747	Orai2	2.71213	0.0354566
ENSMUSG00000059897	Zfp930	2.71213	0.0354566
ENSMUSG00000041624	Gucy1a2	2.71213	0.0354566
ENSMUSG00000039497	Dse	2.71213	0.0354566
ENSMUSG00000021338	Carmil1	2.71213	0.0354566
ENSMUSG00000033707	Lrrc24	2.71213	0.0354566
ENSMUSG00000022440	C1qtnf6	0.864131	0.0354566
ENSMUSG00000053347	Zfp943	2.90477	0.0354566
ENSMUSG00000038418	Egr1	0.82231	0.0354566
ENSMUSG00000027546	Atp9a	1.48974	0.0340104
ENSMUSG00000030523	Trpm1	4.48974	0.0340104
ENSMUSG00000042757	Tmem108	1.77924	0.0340104
ENSMUSG00000022305	Lrp12	2.71213	0.0340104
ENSMUSG00000050786	Ccdc126	1.1205	0.0334905
ENSMUSG00000030402	Ppm1n	2.1527	0.0334905
ENSMUSG00000059714	Flot1	1.1527	0.0334905
ENSMUSG00000015222	Map2	1.39954	0.0300449
ENSMUSG00000025237	Parp6	1.2527	0.0283544
ENSMUSG00000067071	Hes6	2.2267	0.0279259
ENSMUSG00000026667	Uhmk1	1.11122	0.0279259
ENSMUSG00000068735	Trp53i11	0.747589	0.0279259
ENSMUSG00000037622	Wdtc1	1.55685	0.0279259
ENSMUSG00000002409	Dyrk1b	1.3787	0.0279259
ENSMUSG00000004661	Arid3b	2.16781	0.0279259
ENSMUSG00000032548	Slco2a1	2.60521	0.0279259
ENSMUSG00000056458	Mok	2.3642	0.0279259
ENSMUSG00000034928	Rnf44	0.904773	0.0279259
ENSMUSG00000022092	Ppp3cc	1.53704	0.0279259
ENSMUSG00000024041	Cryaa	3.0747	0.0279259
ENSMUSG00000031765	Mt1	3.18488	0.0274693
ENSMUSG00000079283	2310009B15Rik	0.833219	0.0274461
ENSMUSG00000032405	Pias1	1.13924	0.0274461
ENSMUSG00000022536	Glyr1	0.904773	0.0274461
ENSMUSG00000034765	Dusp5	1.41935	0.0274461
ENSMUSG00000036299	BC031181	0.685459	0.0270286
ENSMUSG00000010406	Mrpl52	0.661501	0.0234357
ENSMUSG00000032875	Arhgef17	1.2267	0.0232822
ENSMUSG00000020894	Vamp2	0.984943	0.0205726
ENSMUSG00000054582	Pabpc1l	1.40727	0.0188627
ENSMUSG00000036188	Ankmy2	1.90477	0.0178406
ENSMUSG00000047034	Ankrd33	1.58284	0.0178406
ENSMUSG00000048490	Nrip1	0.743492	0.0178406
ENSMUSG00000090223	Pcp4	3.8744	0.0178406
ENSMUSG00000024695	Zfp91	0.653964	0.0178406
ENSMUSG00000097545	Mir124a-1hg	1.32468	0.0170867
ENSMUSG00000026123	Plekhb2	1.62724	0.0170251
ENSMUSG00000018923	Med11	1.58284	0.0170251
ENSMUSG00000024360	Etf1	0.876758	0.0170251
ENSMUSG00000034452	Slc24a1	1.90477	0.0149736
ENSMUSG00000071647	Eml3	1.44909	0.0149736
ENSMUSG00000024975	Pdcd4	1.12716	0.0149736
ENSMUSG00000039419	Cntnap2	1.44083	0.0136582
ENSMUSG00000030451	Herc2	0.880525	0.0136582
ENSMUSG00000043460	Elfn2	3.0747	0.0136582
ENSMUSG00000028137	Celf3	2.56774	0.013409
ENSMUSG00000024519	Cplx4	1.45226	0.013409
ENSMUSG00000037447	Arid5a	1.12716	0.0104422
ENSMUSG00000031750	Il34	1.27401	0.0102359
ENSMUSG00000036111	Lmo1	2.0747	0.00919425
ENSMUSG00000026163	Sphkap	2.60521	0.00707429
ENSMUSG00000056947	Mab21l1	1.59283	0.00698412
ENSMUSG00000011658	Fuz	1.48974	0.00698412
ENSMUSG00000032294	Pkm	0.619947	0.00698412
ENSMUSG00000019906	Lin7a	2.60521	0.00698412
ENSMUSG00000048939	Atp13a5	1.48974	0.00698412
ENSMUSG00000051166	Eml5	1.64174	0.00354271
ENSMUSG00000014602	Kif1a	2.02025	0.000663053
ENSMUSG00000074212	Dnajb14	1.33773	0.000663053
ENSMUSG00000045268	Zfp691	2.0747	0.000663053
ENSMUSG00000054715	Zscan22	2.0747	0.000663053
ENSMUSG00000004609	Cd33	2.0747	0.000663053
ENSMUSG00000017724	Etv4	2.0747	0.000663053
ENSMUSG00000021062	Rab15	2.0747	0.000663053
ENSMUSG00000021271	Zfp839	2.0747	0.000663053
ENSMUSG00000022141	Nipbl	0.745574	0.000663053
ENSMUSG00000025900	Rp1	1.06916	0
ENSMUSG00000104238	Gm37587	0.489735	0
ENSMUSG00000025903	Lypla1	0.240376	0
ENSMUSG00000033813	Tcea1	0.256758	0
ENSMUSG00000002459	Rgs20	0.904773	0
ENSMUSG00000090031	4732440D04Rik	2.2267	0
ENSMUSG00000033740	St18	1.48974	0
ENSMUSG00000025911	Adhfe1	0.904773	0
ENSMUSG00000067879	Vxn	0.904773	0
ENSMUSG00000025912	Mybl1	0.904773	0
ENSMUSG00000025915	Sgk3	0.226701	0
ENSMUSG00000098234	Snhg6	0.31981	0
ENSMUSG00000025916	Ppp1r42	1.90477	0
ENSMUSG00000056763	Cspp1	0.345345	0
ENSMUSG00000025938	Slco5a1	0.489735	0
ENSMUSG00000005886	Ncoa2	1.14578	0
ENSMUSG00000025937	Lactb2	1.04228	0
ENSMUSG00000025932	Eya1	0.904773	0
ENSMUSG00000025930	Msc	1.90477	0
ENSMUSG00000025920	Stau2	0.904773	0
ENSMUSG00000025779	Ly96	0.489735	0
ENSMUSG00000042686	Jph1	0.0746975	0
ENSMUSG00000025777	Gdap1	0.489735	0
ENSMUSG00000042596	Tfap2d	0.904773	0
ENSMUSG00000025931	Paqr8	0.489735	0
ENSMUSG00000041779	Tram2	0.0974176	0
ENSMUSG00000097970	Gm27028	0.904773	0
ENSMUSG00000026156	B3gat2	0.641738	0
ENSMUSG00000026154	Sdhaf4	0.190175	0
ENSMUSG00000048874	Phf3	0.419346	0
ENSMUSG00000117310	Ptp4a1	0.0746975	0
ENSMUSG00000004768	Rab23	0.390199	0
ENSMUSG00000026131	Dst	0.151412	0
ENSMUSG00000096992	Gm26788	0.904773	0
ENSMUSG00000102336	Gm37233	0.904773	0
ENSMUSG00000042111	Ccdc115	0.212895	0
ENSMUSG00000026127	Imp4	0.31981	0
ENSMUSG00000026126	Ptpn18	0.0523297	0
ENSMUSG00000037509	Arhgef4	0.489735	0
ENSMUSG00000037503	Fam168b	0.0746975	0
ENSMUSG00000045216	Hs6st1	0.489735	0
ENSMUSG00000047180	Neurl3	1.48974	0
ENSMUSG00000001138	Cnnm3	0.226701	0
ENSMUSG00000067653	Ankrd23	1.2267	0
ENSMUSG00000079610	Ankrd39	0.390199	0
ENSMUSG00000087589	D430040D24Rik	0.904773	0
ENSMUSG00000061518	Cox5b	0.0691593	0
ENSMUSG00000037351	Actr1b	0.105071	0
ENSMUSG00000026117	Zap70	0.904773	0
ENSMUSG00000026116	Tmem131	0.42478	0
ENSMUSG00000026114	Cnga3	0.904773	0
ENSMUSG00000026113	Inpp4a	0.489735	0
ENSMUSG00000026110	Mgat4a	0.95922	0
ENSMUSG00000026090	2010300C02Rik	1.48974	0
ENSMUSG00000060771	Tsga10	0.167807	0
ENSMUSG00000037216	Lipt1	0.904773	0
ENSMUSG00000026087	Mrpl30	0.523682	0
ENSMUSG00000037138	Aff3	1.90477	0
ENSMUSG00000048814	Lonrf2	0.904773	0
ENSMUSG00000026078	Pdcl3	0.188565	0
ENSMUSG00000073702	Rpl31	0.3029	0
ENSMUSG00000003134	Tbc1d8	0.904773	0
ENSMUSG00000057173	Rfx8	0.489735	0
ENSMUSG00000026074	Map4k4	0.364204	0
ENSMUSG00000026072	Il1r1	1.2267	0
ENSMUSG00000070942	Il1rl2	1.48974	0
ENSMUSG00000060679	Mrps9	0.904773	0
ENSMUSG00000070939	Tgfbrap1	0.457314	0
ENSMUSG00000008136	Fhl2	0.489735	0
ENSMUSG00000057363	Uxs1	0.582844	0
ENSMUSG00000041763	Tpp2	0.36872	0
ENSMUSG00000047343	Mettl21c	1.48974	0
ENSMUSG00000091844	Gm8251	0.904773	0
ENSMUSG00000026049	Tex30	0.390199	0
ENSMUSG00000041684	Bivm	0.489735	0
ENSMUSG00000056870	Gulp1	0.542202	0
ENSMUSG00000025995	Wdr75	1.09742	0
ENSMUSG00000026109	Tmeff2	0.904773	0
ENSMUSG00000026107	Nabp1	0.904773	0
ENSMUSG00000018417	Myo1b	0.176502	0
ENSMUSG00000109599	Gm31812	1.90477	0
ENSMUSG00000026103	Gls	0.477958	0
ENSMUSG00000002881	Nab1	0.00605586	0
ENSMUSG00000043015	Nemp2	1.90477	0
ENSMUSG00000026102	Inpp1	1.0747	0
ENSMUSG00000041426	Hibch	0.267343	0
ENSMUSG00000026098	Pms1	0.641738	0
ENSMUSG00000026097	Ormdl1	0.267343	0
ENSMUSG00000026096	Osgepl1	1.04228	0
ENSMUSG00000042807	Hecw2	0.712127	0
ENSMUSG00000025981	Coq10b	0.374258	0
ENSMUSG00000073676	Hspe1	0.413237	0
ENSMUSG00000025978	Rftn2	1.77924	0
ENSMUSG00000046994	Mars2	0.641738	0
ENSMUSG00000038349	Plcl1	0.762754	0
ENSMUSG00000087022	9130024F11Rik	0.904773	0
ENSMUSG00000038323	1700066M21Rik	0.489735	0
ENSMUSG00000048495	Tyw5	0.267343	0
ENSMUSG00000025971	Maip1	0.627239	0
ENSMUSG00000054770	Kctd18	1.2267	0
ENSMUSG00000063558	Aox1	0.904773	0
ENSMUSG00000026031	Cflar	0.783466	0
ENSMUSG00000026028	Trak2	0.701239	0
ENSMUSG00000097573	G730003C15Rik	1.04228	0
ENSMUSG00000101586	Gm29017	0.904773	0
ENSMUSG00000026024	Als2	0.267343	0
ENSMUSG00000041075	Fzd7	0.904773	0
ENSMUSG00000067336	Bmpr2	0.233721	0
ENSMUSG00000026018	Ica1l	0.31981	0
ENSMUSG00000049439	Cyp20a1	0.000987838	0
ENSMUSG00000026782	Abi2	0.106406	0
ENSMUSG00000052062	Pard3b	0.435287	0
ENSMUSG00000025969	Nrp2	0.118897	0
ENSMUSG00000025968	Ndufs1	0.0567756	0
ENSMUSG00000027520	Zdbf2	0.904773	0
ENSMUSG00000025959	Klf7	0.390199	0
ENSMUSG00000070871	Ccnyl1	0.0816503	0
ENSMUSG00000051344	Plekhm3	1.0747	0
ENSMUSG00000070870	Cryge	1.90477	0
ENSMUSG00000067299	Crygd	1.48974	0
ENSMUSG00000025952	Crygc	2.90477	0
ENSMUSG00000073658	Crygb	1.90477	0
ENSMUSG00000044429	Cryga	1.48974	0
ENSMUSG00000025949	Pikfyve	0.489735	0
ENSMUSG00000025945	Crygf	1.90477	0
ENSMUSG00000026004	Kansl1l	0.352231	0
ENSMUSG00000026000	Lancl1	0.904773	0
ENSMUSG00000025997	Ikzf2	0.904773	0
ENSMUSG00000045648	Vwc2l	1.90477	0
ENSMUSG00000073652	Apol7d	1.04228	0
ENSMUSG00000026188	Tmem169	1.90477	0
ENSMUSG00000046330	Rpl37a	0.502964	0
ENSMUSG00000039323	Igfbp2	0.31981	0
ENSMUSG00000026185	Igfbp5	2.83322	0
ENSMUSG00000055322	Tns1	0.542202	0
ENSMUSG00000006299	Aamp	0.291796	0
ENSMUSG00000026176	Ctdsp1	0.0043082	0
ENSMUSG00000026175	Vil1	1.2267	0
ENSMUSG00000026173	Plcd4	0.904773	0
ENSMUSG00000026135	Zfp142	0.226701	0
ENSMUSG00000033257	Ttll4	0.582844	0
ENSMUSG00000033227	Wnt6	1.48974	0
ENSMUSG00000026167	Wnt10a	0.904773	0
ENSMUSG00000090071	Cdk5r2	1.29709	0
ENSMUSG00000033159	Cnppd1	0.243574	0
ENSMUSG00000049339	Retreg2	0.118897	0
ENSMUSG00000026198	Abcb6	0.68238	0
ENSMUSG00000026199	Ankzf1	0.605212	0
ENSMUSG00000026202	Tuba4a	0.226701	0
ENSMUSG00000026203	Dnajb2	1.48974	0
ENSMUSG00000026204	Ptprn	1.48974	0
ENSMUSG00000026209	Dnpep	0.382094	0
ENSMUSG00000026208	Des	0.0303034	0
ENSMUSG00000026207	Speg	3.0747	0
ENSMUSG00000033007	Asic4	2.48974	0
ENSMUSG00000026211	Obsl1	0.904773	0
ENSMUSG00000051703	Tmem198	2.2267	0
ENSMUSG00000026213	Stk11ip	1.0747	0
ENSMUSG00000032908	Sgpp2	0.31981	0
ENSMUSG00000026245	Farsb	0.411733	0
ENSMUSG00000012187	Mogat1	1.90477	0
ENSMUSG00000032883	Acsl3	0.4642	0
ENSMUSG00000047330	Kcne4	0.641738	0
ENSMUSG00000050711	Scg2	2.02025	0
ENSMUSG00000073643	Wdfy1	0.234921	0
ENSMUSG00000026249	Serpine2	0.264315	0
ENSMUSG00000004364	Cul3	0.457314	0
ENSMUSG00000054976	Nyap2	1.48974	0
ENSMUSG00000026142	Rhbdd1	1.48974	0
ENSMUSG00000038496	Slc19a3	0.167807	0
ENSMUSG00000036766	Dner	0.904773	0
ENSMUSG00000026219	Trip12	0.0202497	0
ENSMUSG00000073633	Fbxo36	0.752769	0
ENSMUSG00000089714	Gm16092	0.904773	0
ENSMUSG00000052760	A630001G21Rik	0.904773	0
ENSMUSG00000036707	Cab39	0.0652372	0
ENSMUSG00000026223	Itm2c	0.451838	0
ENSMUSG00000026224	4933407L21Rik	0.904773	0
ENSMUSG00000062590	Armc9	0.904773	0
ENSMUSG00000026234	Ncl	0.0545196	0
ENSMUSG00000026239	Pde6d	0.390199	0
ENSMUSG00000026254	Eif4e2	0.0380391	0
ENSMUSG00000026289	Atg16l1	0.489735	0
ENSMUSG00000092220	Gm20528	0.904773	0
ENSMUSG00000090124	Ugt1a7c	1.48974	0
ENSMUSG00000079429	Mroh2a	0.904773	0
ENSMUSG00000044783	Hjurp	0.267343	0
ENSMUSG00000097398	Platr5	1.48974	0
ENSMUSG00000044337	Ackr3	1.25841	0
ENSMUSG00000026305	Lrrfip1	0.0806224	0
ENSMUSG00000070732	Rbm44	0.904773	0
ENSMUSG00000034343	Ube2f	0.355434	0
ENSMUSG00000026307	Scly	0.0746975	0
ENSMUSG00000026309	Ilkap	0.157539	0
ENSMUSG00000055866	Per2	1.12716	0
ENSMUSG00000034292	Traf3ip1	0.712127	0
ENSMUSG00000026311	Asb1	0.904773	0
ENSMUSG00000026313	Hdac4	0.693268	0
ENSMUSG00000026260	Ndufa10	0.33476	0
ENSMUSG00000067064	Olfr1416	0.904773	0
ENSMUSG00000073616	Cops9	0.0509933	0
ENSMUSG00000034220	Gpc1	1.31981	0
ENSMUSG00000047067	Dusp28	0.752769	0
ENSMUSG00000047793	Sned1	0.127165	0
ENSMUSG00000026273	Mterf4	0.194279	0
ENSMUSG00000034088	Hdlbp	0.347291	0
ENSMUSG00000026276	2023-09-02	0.904773	0
ENSMUSG00000034066	Farp2	0.904773	0
ENSMUSG00000101952	Gm10550	1.48974	0
ENSMUSG00000026283	Ing5	0.364204	0
ENSMUSG00000026285	Pdcd1	1.90477	0
ENSMUSG00000040710	St8sia4	0.243574	0
ENSMUSG00000044768	D1Ertd622e	0.489735	0
ENSMUSG00000040648	Ppip5k2	0.345345	0
ENSMUSG00000026333	Gin1	0.779242	0
ENSMUSG00000089706	B230216N24Rik	0.904773	0
ENSMUSG00000100009	Gm7967	0.904773	0
ENSMUSG00000050840	Cdh20	0.904773	0
ENSMUSG00000047496	Rnf152	0.712127	0
ENSMUSG00000099843	Gm7160	0.904773	0
ENSMUSG00000038866	Zcchc2	0.390199	0
ENSMUSG00000044340	Phlpp1	0.582844	0
ENSMUSG00000057329	Bcl2	0.843372	0
ENSMUSG00000009907	Vps4b	0.198504	0
ENSMUSG00000026377	Nifk	0.605212	0
ENSMUSG00000064302	Clasp1	0.866298	0
ENSMUSG00000037035	Inhbb	0.904773	0
ENSMUSG00000098923	Tmem185b	0.156311	0
ENSMUSG00000026383	Epb41l5	1.58284	0
ENSMUSG00000026384	Ptpn4	0.582844	0
ENSMUSG00000026387	Sctr	0.904773	0
ENSMUSG00000036907	C1ql2	0.904773	0
ENSMUSG00000003721	Insig2	0.209627	0
ENSMUSG00000001674	Ddx18	0.194279	0
ENSMUSG00000049690	Nckap5	1.2267	0
ENSMUSG00000036155	Mgat5	0.752769	0
ENSMUSG00000026347	Tmem163	0.489735	0
ENSMUSG00000102014	2900009J06Rik	0.904773	0
ENSMUSG00000026349	Ccnt2	0.712127	0
ENSMUSG00000036104	Rab3gap1	0.283284	0
ENSMUSG00000026353	Ubxn4	0.339492	0
ENSMUSG00000045382	Cxcr4	1.12716	0
ENSMUSG00000026409	Pfkfb2	0.605212	0
ENSMUSG00000046404	Yod1	1.02025	0
ENSMUSG00000026415	Fcamr	1.48974	0
ENSMUSG00000016529	Il10	0.904773	0
ENSMUSG00000016526	Dyrk3	1.90477	0
ENSMUSG00000042349	Ikbke	0.904773	0
ENSMUSG00000026436	Elk4	0.219646	0
ENSMUSG00000009772	Nuak2	1.2267	0
ENSMUSG00000042066	Tmcc2	0.226701	0
ENSMUSG00000042046	Dstyk	0.641738	0
ENSMUSG00000097760	6030442K20Rik	0.904773	0
ENSMUSG00000048174	Tmem81	0.904773	0
ENSMUSG00000026443	Lrrn2	0.904773	0
ENSMUSG00000026447	Pik3c2b	0.556849	0
ENSMUSG00000041757	Plekha6	1.90477	0
ENSMUSG00000090553	Snrpe	0.115417	0
ENSMUSG00000094410	Gm38394	0.641738	0
ENSMUSG00000020423	Btg2	0.645481	0
ENSMUSG00000026458	Ppfia4	0.904773	0
ENSMUSG00000042305	Tmem183a	0.0043082	0
ENSMUSG00000042207	Kdm5b	0.337732	0
ENSMUSG00000073557	Ppp1r12b	0.904773	0
ENSMUSG00000031506	Ptpn7	0.904773	0
ENSMUSG00000026426	Arl8a	0.207335	0
ENSMUSG00000097680	Gm26642	0.904773	0
ENSMUSG00000062580	Timm17a	0.393272	0
ENSMUSG00000026418	Tnni1	1.2267	0
ENSMUSG00000026414	Tnnt2	0.904773	0
ENSMUSG00000026411	Tmem9	0.837658	0
ENSMUSG00000041642	Kif21b	1.43529	0
ENSMUSG00000026404	Ddx59	0.904773	0
ENSMUSG00000041483	Zfp281	0.0974176	0
ENSMUSG00000097113	Gm19705	0.489735	0
ENSMUSG00000097448	Platr22	0.904773	0
ENSMUSG00000098206	A430106G13Rik	0.489735	0
ENSMUSG00000026393	Nek7	0.548629	0
ENSMUSG00000026365	Cfh	0.670307	0
ENSMUSG00000026361	Cdc73	0.104081	0
ENSMUSG00000033849	B3galt2	2.48974	0
ENSMUSG00000018196	Glrx2	0.386924	0
ENSMUSG00000018189	Uchl5	0.00786602	0
ENSMUSG00000100455	Gm29170	0.904773	0
ENSMUSG00000026360	Rgs2	0.0202497	0
ENSMUSG00000097028	Ptgs2os	0.904773	0
ENSMUSG00000099447	2310030A07Rik	0.904773	0
ENSMUSG00000006005	Tpr	0.123782	0
ENSMUSG00000066842	Hmcn1	0.199393	0
ENSMUSG00000023150	Ivns1abp	0.331037	0
ENSMUSG00000053286	Trmt1l	0.0043082	0
ENSMUSG00000026484	Rnf2	0.693268	0
ENSMUSG00000026483	Fam129a	0.367116	0
ENSMUSG00000032666	1700025G04Rik	1.60521	0
ENSMUSG00000026482	Rgl1	0.0287612	0
ENSMUSG00000008475	Arpc5	0.11193	0
ENSMUSG00000026480	Ncf2	0.904773	0
ENSMUSG00000100394	Gm28791	1.48974	0
ENSMUSG00000026478	Lamc1	0.307737	0
ENSMUSG00000042708	Shcbp1l	0.904773	0
ENSMUSG00000042699	Dhx9	0.467367	0
ENSMUSG00000042684	Npl	0.904773	0
ENSMUSG00000042671	Rgs8	0.904773	0
ENSMUSG00000099568	Gm28513	0.904773	0
ENSMUSG00000004110	Cacna1e	0.200228	0
ENSMUSG00000056708	Ier5	0.390199	0
ENSMUSG00000026470	Stx6	0.50381	0
ENSMUSG00000033722	BC034090	0.904773	0
ENSMUSG00000026468	Lhx4	1.90477	0
ENSMUSG00000033684	Qsox1	0.120501	0
ENSMUSG00000026466	Tor1aip1	0.271555	0
ENSMUSG00000078193	Gm2000	0.335407	0
ENSMUSG00000026600	Soat1	0.582844	0
ENSMUSG00000060519	Tor3a	0.605212	0
ENSMUSG00000101905	4930439D14Rik	0.904773	0
ENSMUSG00000070565	Rasal2	0.0240715	0
ENSMUSG00000033488	Cryzl2	0.419346	0
ENSMUSG00000004031	Brinp2	0.904773	0
ENSMUSG00000040782	Cop1	0.18488	0
ENSMUSG00000015829	Tnr	0.904773	0
ENSMUSG00000090394	4930523C07Rik	0.022609	0
ENSMUSG00000058267	Mrps14	0.110091	0
ENSMUSG00000014226	Cacybp	0.155316	0
ENSMUSG00000040423	Rc3h1	0.215113	0
ENSMUSG00000043467	Zbtb37	0.641738	0
ENSMUSG00000026701	Prdx6	0.108786	0
ENSMUSG00000078190	Dnm3os	0.489735	0
ENSMUSG00000040225	Prrc2c	0.0412745	0
ENSMUSG00000026586	Prrx1	0.419346	0
ENSMUSG00000040124	Gorab	0.904773	0
ENSMUSG00000026585	Kifap3	0.182306	0
ENSMUSG00000026584	Scyl3	0.779242	0
ENSMUSG00000026578	Ccdc181	0.127165	0
ENSMUSG00000026577	Blzf1	0.0567756	0
ENSMUSG00000026575	Nme7	0.82231	0
ENSMUSG00000040848	Sft2d2	0.042276	0
ENSMUSG00000040836	Gpr161	0.904773	0
ENSMUSG00000026571	Dcaf6	0.29709	0
ENSMUSG00000040723	Rcsd1	0.0652372	0
ENSMUSG00000026565	Pou2f1	0.291796	0
ENSMUSG00000040612	Ildr2	0.364204	0
ENSMUSG00000026563	Tada1	0.95922	0
ENSMUSG00000060568	Fam78b	1.12716	0
ENSMUSG00000052428	Tmco1	0.364204	0
ENSMUSG00000026687	Aldh9a1	0.000987838	0
ENSMUSG00000015843	Rxrg	1.90477	0
ENSMUSG00000052534	Pbx1	0.904773	0
ENSMUSG00000026678	Rgs5	0.415992	0
ENSMUSG00000026670	Uap1	0.963666	0
ENSMUSG00000104266	Gm37748	0.904773	0
ENSMUSG00000102752	Gm7694	0.489735	0
ENSMUSG00000096968	Gm26620	0.904773	0
ENSMUSG00000026649	Cfap126	0.904773	0
ENSMUSG00000005674	Tomm40l	1.0747	0
ENSMUSG00000013593	Ndufs2	0.495128	0
ENSMUSG00000062729	Ppox	0.252696	0
ENSMUSG00000053483	Usp21	0.176075	0
ENSMUSG00000062963	Ufc1	0.200228	0
ENSMUSG00000013997	Nit1	0.489735	0
ENSMUSG00000006412	Pfdn2	0.0240715	0
ENSMUSG00000045259	Klhdc9	0.489735	0
ENSMUSG00000026641	Usf1	0.239192	0
ENSMUSG00000060244	Alyref2	0.167807	0
ENSMUSG00000026553	Copa	0.123782	0
ENSMUSG00000103380	Gm37756	0.904773	0
ENSMUSG00000003464	Pex19	0.0853448	0
ENSMUSG00000013698	Pea15a	0.270169	0
ENSMUSG00000007122	Casq1	0.641738	0
ENSMUSG00000007107	Atp1a4	0.904773	0
ENSMUSG00000050229	Pigm	0.521444	0
ENSMUSG00000026547	Tagln2	0.0558005	0
ENSMUSG00000026546	Cfap45	0.904773	0
ENSMUSG00000037872	Ackr1	0.904773	0
ENSMUSG00000005338	Cadm3	1.0747	0
ENSMUSG00000037860	Aim2	0.752769	0
ENSMUSG00000090272	Mndal	0.0746975	0
ENSMUSG00000039997	Ifi203	0.0116877	0
ENSMUSG00000026527	Rgs7	3.0747	0
ENSMUSG00000026525	Opn3	0.904773	0
ENSMUSG00000078185	Chml	0.31981	0
ENSMUSG00000057335	Cep170	0.582844	0
ENSMUSG00000019699	Akt3	0.127165	0
ENSMUSG00000063659	Zbtb18	0.582844	0
ENSMUSG00000091476	Catspere2	0.489735	0
ENSMUSG00000026492	Tfb2m	0.042276	0
ENSMUSG00000038949	Cnst	1.0747	0
ENSMUSG00000038936	Sccpdh	0.624665	0
ENSMUSG00000010609	Psen2	0.226701	0
ENSMUSG00000026499	Acbd3	0.732592	0
ENSMUSG00000060743	H3f3a	0.187567	0
ENSMUSG00000038806	Sde2	0.712127	0
ENSMUSG00000026516	Nvl	0.457314	0
ENSMUSG00000038733	Wdr26	0.135385	0
ENSMUSG00000047369	Dnah14	0.904773	0
ENSMUSG00000022995	Enah	0.419346	0
ENSMUSG00000047539	Fbxo28	0.82231	0
ENSMUSG00000026510	Trp53bp2	1.1527	0
ENSMUSG00000038576	Susd4	0.226701	0
ENSMUSG00000030768	Disp1	0.489735	0
ENSMUSG00000046836	Brox	0.0116877	0
ENSMUSG00000042901	Aida	0.276741	0
ENSMUSG00000056050	Mia3	0.587032	0
ENSMUSG00000072258	Taf1a	1.48974	0
ENSMUSG00000039384	Dusp10	0.904773	0
ENSMUSG00000039377	Hlx	0.260916	0
ENSMUSG00000026620	Mark1	1.0747	0
ENSMUSG00000039318	Rab3gap2	0.226701	0
ENSMUSG00000026618	Iars2	0.283284	0
ENSMUSG00000097261	4930532G15Rik	0.904773	0
ENSMUSG00000051295	9630028B13Rik	0.904773	0
ENSMUSG00000039246	Lyplal1	0.0303034	0
ENSMUSG00000100393	Gm29491	0.904773	0
ENSMUSG00000001305	Rrp15	0.445341	0
ENSMUSG00000039210	Gpatch2	0.904773	0
ENSMUSG00000026610	Esrrg	1.48974	0
ENSMUSG00000026609	Ush2a	1.31981	0
ENSMUSG00000026608	Kctd3	0.712127	0
ENSMUSG00000026604	Ptpn14	0.364204	0
ENSMUSG00000097925	Gm26574	0.904773	0
ENSMUSG00000026603	Smyd2	0.331037	0
ENSMUSG00000010175	Prox1	2.2267	0
ENSMUSG00000037568	Vash2	2.2267	0
ENSMUSG00000097845	A230020J21Rik	0.904773	0
ENSMUSG00000073478	D730003I15Rik	0.904773	0
ENSMUSG00000037474	Dtl	1.2267	0
ENSMUSG00000037461	Ints7	0.252696	0
ENSMUSG00000026623	Lpgat1	0.771506	0
ENSMUSG00000055833	1700034H15Rik	0.641738	0
ENSMUSG00000026637	Traf5	0.82231	0
ENSMUSG00000037395	Rcor3	0.245809	0
ENSMUSG00000016262	Sertad4	0.489735	0
ENSMUSG00000016181	Utp25	0.167807	0
ENSMUSG00000016194	Hsd11b1	0.904773	0
ENSMUSG00000026640	Plxna2	0.630598	0
ENSMUSG00000096929	A330023F24Rik	0.641738	0
ENSMUSG00000026643	Nmt2	0.283284	0
ENSMUSG00000026650	Meig1	1.48974	0
ENSMUSG00000039496	Cdnf	0.904773	0
ENSMUSG00000026655	Fam107b	0.288101	0
ENSMUSG00000026657	Frmd4a	0.31981	0
ENSMUSG00000048186	Bend7	1.12716	0
ENSMUSG00000026662	Sephs1	0.445341	0
ENSMUSG00000026664	Phyh	0.31981	0
ENSMUSG00000026672	Optn	0.127165	0
ENSMUSG00000039145	Camk1d	0.904773	0
ENSMUSG00000039128	Cdc123	0.108306	0
ENSMUSG00000025816	Sec61a2	0.31981	0
ENSMUSG00000039046	Usp6nl	0.352231	0
ENSMUSG00000025782	Taf3	0.116277	0
ENSMUSG00000061186	Sfmbt2	0.489735	0
ENSMUSG00000037197	Rbm17	0.419346	0
ENSMUSG00000047909	Ankrd16	0.167807	0
ENSMUSG00000026767	Mindy3	1.05161	0
ENSMUSG00000026730	Pter	1.12716	0
ENSMUSG00000049630	C1ql3	1.12716	0
ENSMUSG00000026723	Trdmt1	0.226701	0
ENSMUSG00000026718	Stam	0.0116877	0
ENSMUSG00000026748	Plxdc2	0.252696	0
ENSMUSG00000054057	A930004D18Rik	1.48974	0
ENSMUSG00000054074	Skida1	0.226701	0
ENSMUSG00000051154	Commd3	0.615266	0
ENSMUSG00000026739	Bmi1	0.0303034	0
ENSMUSG00000043415	Otud1	0.779242	0
ENSMUSG00000036617	Etl4	0.0974176	0
ENSMUSG00000086418	Gm13362	0.904773	0
ENSMUSG00000075514	Gm13375	0.31981	0
ENSMUSG00000048550	Thnsl1	0.31981	0
ENSMUSG00000058835	Abi1	0.0974176	0
ENSMUSG00000026781	Acbd5	0.0360171	0
ENSMUSG00000026775	Yme1l1	0.111223	0
ENSMUSG00000026771	Spopl	0.542202	0
ENSMUSG00000026981	Il1rn	2.2267	0
ENSMUSG00000026979	Psd4	0.904773	0
ENSMUSG00000036893	Ehmt1	0.215113	0
ENSMUSG00000026972	Arrdc1	0.615266	0
ENSMUSG00000026974	Zmynd19	0.127165	0
ENSMUSG00000036850	Mrpl41	0.390199	0
ENSMUSG00000006476	Nsmf	0.250547	0
ENSMUSG00000087028	Gm13387	2.2267	0
ENSMUSG00000078202	Nrarp	0.0532178	0
ENSMUSG00000013465	Nelfb	0.237348	0
ENSMUSG00000044628	Rnf208	1.90477	0
ENSMUSG00000078201	Tmem203	0.136098	0
ENSMUSG00000048707	Tprn	1.3902	0
ENSMUSG00000036646	Man1b1	0.283284	0
ENSMUSG00000015094	Npdc1	0.237348	0
ENSMUSG00000026944	Abca2	1.31981	0
ENSMUSG00000047617	Paxx	0.111223	0
ENSMUSG00000015095	Fbxw5	0.489735	0
ENSMUSG00000029419	Ajm1	0.904773	0
ENSMUSG00000087679	Tmem250-ps	0.904773	0
ENSMUSG00000036327	Qsox2	1.05678	0
ENSMUSG00000026930	Gpsm1	1.10641	0
ENSMUSG00000036281	Snapc4	0.226701	0
ENSMUSG00000085767	Gm13563	1.48974	0
ENSMUSG00000026924	Sec16a	0.510494	0
ENSMUSG00000026923	Notch1	0.0508508	0
ENSMUSG00000026922	Agpat2	0.605212	0
ENSMUSG00000015776	Med22	0.975162	0
ENSMUSG00000009214	Mymk	0.904773	0
ENSMUSG00000109946	Brd3os	0.904773	0
ENSMUSG00000015846	Rxra	0.345345	0
ENSMUSG00000026837	Col5a1	0.489735	0
ENSMUSG00000026833	Olfm1	1.55247	0
ENSMUSG00000035829	Ppp1r26	1.48974	0
ENSMUSG00000035772	Mrps2	0.127165	0
ENSMUSG00000026829	Gbgt1	0.904773	0
ENSMUSG00000026821	Ralgds	0.590664	0
ENSMUSG00000026812	Tsc1	1.04228	0
ENSMUSG00000026809	Spaca9	0.904773	0
ENSMUSG00000035666	Gtf3c4	0.489735	0
ENSMUSG00000026806	Ddx31	0.31981	0
ENSMUSG00000026803	Ttf1	0.82231	0
ENSMUSG00000079499	6530402F18Rik	1.12716	0
ENSMUSG00000059316	Slc27a4	0.167807	0
ENSMUSG00000069020	Urm1	0.042276	0
ENSMUSG00000057738	Sptan1	0.10557	0
ENSMUSG00000039715	Wdr34	1.16781	0
ENSMUSG00000015335	Zdhhc12	0.364204	0
ENSMUSG00000039686	Zer1	0.830772	0
ENSMUSG00000039678	Tbc1d13	0.127165	0
ENSMUSG00000015337	Endog	0.167807	0
ENSMUSG00000039648	Kyat1	0.904773	0
ENSMUSG00000100747	1700084E18Rik	0.752769	0
ENSMUSG00000007476	Lrrc8a	0.280282	0
ENSMUSG00000079484	Phyhd1	0.779242	0
ENSMUSG00000052533	Nup188	0.734848	0
ENSMUSG00000026858	Miga2	0.641738	0
ENSMUSG00000026856	Dolpp1	0.556849	0
ENSMUSG00000089762	Ier5l	0.54523	0
ENSMUSG00000047363	Cstad	1.48974	0
ENSMUSG00000026857	Ntmt1	0.0360171	0
ENSMUSG00000050737	Ptges	0.767269	0
ENSMUSG00000026854	Usp20	1.71213	0
ENSMUSG00000075415	Fnbp1	0.489735	0
ENSMUSG00000000194	Gpr107	0.0303034	0
ENSMUSG00000062661	Ncs1	0.489735	0
ENSMUSG00000026843	Fubp3	0.267343	0
ENSMUSG00000026842	Abl1	0.177791	0
ENSMUSG00000026840	Lamc3	0.419346	0
ENSMUSG00000002546	Golga2	0.283284	0
ENSMUSG00000039205	Ciz1	0.106406	0
ENSMUSG00000026822	Lcn2	0.904773	0
ENSMUSG00000026820	Ptges2	0.31981	0
ENSMUSG00000026819	Slc25a25	0.57615	0
ENSMUSG00000026810	Dpm2	0.299051	0
ENSMUSG00000046854	Pip5kl1	0.904773	0
ENSMUSG00000026817	Ak1	0.904773	0
ENSMUSG00000009566	Fpgs	0.364204	0
ENSMUSG00000059013	Sh2d3c	0.270422	0
ENSMUSG00000026797	Stxbp1	0.623591	0
ENSMUSG00000085397	Gm13524	0.904773	0
ENSMUSG00000038900	Rpl12	0.0378608	0
ENSMUSG00000038831	Ralgps1	0.489735	0
ENSMUSG00000004105	Angptl2	1.48974	0
ENSMUSG00000026788	Zbtb43	0.556849	0
ENSMUSG00000103413	Gm38389	1.48974	0
ENSMUSG00000038718	Pbx3	0.670307	0
ENSMUSG00000084908	C79798	0.904773	0
ENSMUSG00000038696	Mapkap1	0.0853448	0
ENSMUSG00000035949	Fbxw2	0.132183	0
ENSMUSG00000026870	Cutal	0.31981	0
ENSMUSG00000026875	Traf1	2.48974	0
ENSMUSG00000026880	Stom	1.02025	0
ENSMUSG00000035778	Ggta1	0.425605	0
ENSMUSG00000086555	Gm13446	0.904773	0
ENSMUSG00000026885	Ttll11	2.2267	0
ENSMUSG00000026889	Rbm18	0.31981	0
ENSMUSG00000085141	Gm13429	0.904773	0
ENSMUSG00000047250	Ptgs1	0.364204	0
ENSMUSG00000075376	Rc3h2	0.267343	0
ENSMUSG00000066798	Zbtb6	0.31981	0
ENSMUSG00000050714	Zbtb26	0.904773	0
ENSMUSG00000026915	Strbp	0.457314	0
ENSMUSG00000035403	Crb2	1.48974	0
ENSMUSG00000035392	Dennd1a	0.194279	0
ENSMUSG00000026750	Psmb7	0.0158038	0
ENSMUSG00000085201	Nr6a1os	0.31981	0
ENSMUSG00000046618	Olfml2a	0.556849	0
ENSMUSG00000035295	Wdr38	0.904773	0
ENSMUSG00000062997	Rpl35	0.307978	0
ENSMUSG00000026755	Arpc5l	0.446666	0
ENSMUSG00000035236	Scai	0.31981	0
ENSMUSG00000026753	Ppp6c	0.293815	0
ENSMUSG00000036890	Gtdc1	0.0116877	0
ENSMUSG00000026872	Zeb2	0.653234	0
ENSMUSG00000086644	Gm13470	1.90477	0
ENSMUSG00000052155	Acvr2a	0.0746975	0
ENSMUSG00000026761	Orc4	0.0974176	0
ENSMUSG00000069495	Epc2	0.7242	0
ENSMUSG00000026766	Mmadhc	0.141812	0
ENSMUSG00000085862	Gm13483	0.904773	0
ENSMUSG00000026946	Nmi	0.31981	0
ENSMUSG00000036202	Rif1	0.0974176	0
ENSMUSG00000086447	Gm13522	0.489735	0
ENSMUSG00000061136	Prpf40a	0.397169	0
ENSMUSG00000060988	Galnt13	1.2267	0
ENSMUSG00000054181	A930012O16Rik	0.904773	0
ENSMUSG00000035168	Tanc1	0.201754	0
ENSMUSG00000026987	Baz2b	0.467367	0
ENSMUSG00000086196	Gm13571	0.31981	0
ENSMUSG00000054580	Pla2r1	0.31981	0
ENSMUSG00000026896	Ifih1	0.0746975	0
ENSMUSG00000026888	Grb14	0.0116877	0
ENSMUSG00000086881	Gm13594	0.904773	0
ENSMUSG00000044647	Csrnp3	1.71213	0
ENSMUSG00000027030	Stk39	0.279168	0
ENSMUSG00000027035	Cers6	0.904773	0
ENSMUSG00000063145	Bbs5	0.532804	0
ENSMUSG00000027086	Fastkd1	1.12716	0
ENSMUSG00000042133	Ppig	0.287492	0
ENSMUSG00000042155	Klhl23	0.489735	0
ENSMUSG00000051730	Mettl5	0.489735	0
ENSMUSG00000044308	Ubr3	0.774712	0
ENSMUSG00000087264	Gad1os	0.904773	0
ENSMUSG00000041966	Dcaf17	0.127165	0
ENSMUSG00000027015	Cybrd1	0.904773	0
ENSMUSG00000027012	Dync1i2	0.0974176	0
ENSMUSG00000027010	Slc25a12	0.226701	0
ENSMUSG00000027018	Hat1	0.0746975	0
ENSMUSG00000041921	Metap1d	0.267343	0
ENSMUSG00000027111	Itga6	0.235597	0
ENSMUSG00000006494	Pdk1	0.31981	0
ENSMUSG00000049044	Rapgef4	0.0116877	0
ENSMUSG00000027108	Ola1	0.0634703	0
ENSMUSG00000041777	Cir1	0.29709	0
ENSMUSG00000041762	Gpr155	0.904773	0
ENSMUSG00000087176	D230022J07Rik	1.90477	0
ENSMUSG00000086382	Chrna1os	1.48974	0
ENSMUSG00000086544	Chn1os3	0.904773	0
ENSMUSG00000056486	Chn1	0.291796	0
ENSMUSG00000027104	Atf2	0.599918	0
ENSMUSG00000018770	Atp5g3	0.232908	0
ENSMUSG00000009207	Lnpk	0.605212	0
ENSMUSG00000075273	Ttc30b	1.12716	0
ENSMUSG00000075271	Ttc30a1	0.904773	0
ENSMUSG00000042369	Rbm45	0.0116877	0
ENSMUSG00000042359	Osbpl6	0.226701	0
ENSMUSG00000002731	Prkra	0.38282	0
ENSMUSG00000042272	Sestd1	0.042276	0
ENSMUSG00000027011	Ube2e3	0.076253	0
ENSMUSG00000075256	Cerkl	1.64174	0
ENSMUSG00000059173	Pde1a	1.2267	0
ENSMUSG00000027091	Zc3h15	0.1527	0
ENSMUSG00000027087	Itgav	0.182306	0
ENSMUSG00000048388	Fam171b	0.904773	0
ENSMUSG00000027082	Tfpi	0.527703	0
ENSMUSG00000034101	Ctnnd1	0.390199	0
ENSMUSG00000050043	Tmx2	0.156311	0
ENSMUSG00000027080	Med19	0.855863	0
ENSMUSG00000034075	Zdhhc5	0.512455	0
ENSMUSG00000027079	Clp1	0.252696	0
ENSMUSG00000097187	Gm19426	0.904773	0
ENSMUSG00000023224	Serping1	1.48974	0
ENSMUSG00000027075	Slc43a1	1.90477	0
ENSMUSG00000050896	Rtn4rl2	2.0747	0
ENSMUSG00000027067	Ssrp1	0.198504	0
ENSMUSG00000033955	Tnks1bp1	0.214101	0
ENSMUSG00000085135	Gm13713	0.904773	0
ENSMUSG00000075115	Olfr1200	0.904773	0
ENSMUSG00000025314	Ptprj	1.48974	0
ENSMUSG00000008200	Fnbp4	0.348379	0
ENSMUSG00000040812	Agbl2	0.904773	0
ENSMUSG00000027282	Mtch2	0.435287	0
ENSMUSG00000040794	C1qtnf4	0.31981	0
ENSMUSG00000005510	Ndufs3	0.0116877	0
ENSMUSG00000005505	Kbtbd4	0.0567756	0
ENSMUSG00000005506	Celf1	0.122364	0
ENSMUSG00000002104	Rapsn	0.904773	0
ENSMUSG00000002108	Nr1h3	1.16781	0
ENSMUSG00000027255	Arfgap2	0.0516139	0
ENSMUSG00000040591	1110051M20Rik	0.904773	0
ENSMUSG00000027253	Lrp4	0.440825	0
ENSMUSG00000075040	Zfp408	0.0974176	0
ENSMUSG00000027244	Atg13	0.0202497	0
ENSMUSG00000040506	Ambra1	0.68238	0
ENSMUSG00000027230	Creb3l1	0.904773	0
ENSMUSG00000058318	Phf21a	0.333616	0
ENSMUSG00000027222	Pex16	0.843372	0
ENSMUSG00000027223	Mapk8ip1	0.445341	0
ENSMUSG00000068742	Cry2	1.10641	0
ENSMUSG00000049922	Slc35c1	1.12716	0
ENSMUSG00000027221	Chst1	0.590664	0
ENSMUSG00000027215	Cd82	0.118017	0
ENSMUSG00000027198	Ext2	0.0477305	0
ENSMUSG00000087006	Gm13889	0.826163	0
ENSMUSG00000027195	Hsd17b12	0.145781	0
ENSMUSG00000027194	Ttc17	0.31981	0
ENSMUSG00000027193	Api5	0.257074	0
ENSMUSG00000050587	Lrrc4c	0.489735	0
ENSMUSG00000027165	B230118H07Rik	0.145781	0
ENSMUSG00000027164	Traf6	0.204333	0
ENSMUSG00000048058	Ldlrad3	0.508844	0
ENSMUSG00000027189	Trim44	0.226701	0
ENSMUSG00000010914	Pdhx	0.435287	0
ENSMUSG00000027185	Nat10	1.77924	0
ENSMUSG00000027180	Fbxo3	0.141812	0
ENSMUSG00000068686	Cd59b	0.904773	0
ENSMUSG00000027176	Cstf3	0.457314	0
ENSMUSG00000027170	Eif3m	0.186185	0
ENSMUSG00000005973	Rcn1	0.000987838	0
ENSMUSG00000042670	Immp1l	0.0116877	0
ENSMUSG00000085218	BB218582	0.904773	0
ENSMUSG00000016386	Mpped2	1.25841	0
ENSMUSG00000027122	Arl14ep	1.31981	0
ENSMUSG00000027162	Lin7c	0.31981	0
ENSMUSG00000074968	Ano3	0.904773	0
ENSMUSG00000027133	Nop10	0.664414	0
ENSMUSG00000027130	Slc12a6	0.489735	0
ENSMUSG00000027131	Emc4	0.435287	0
ENSMUSG00000027132	Katnbl1	0.963666	0
ENSMUSG00000055943	Emc7	0.249218	0
ENSMUSG00000044042	Fmn1	2.2267	0
ENSMUSG00000068615	Gjd2	2.2267	0
ENSMUSG00000087694	A530058N18Rik	0.904773	0
ENSMUSG00000040383	Aqr	0.445341	0
ENSMUSG00000057147	Dph6	0.904773	0
ENSMUSG00000027210	Meis2	0.904773	0
ENSMUSG00000040133	Gpr176	0.904773	0
ENSMUSG00000005102	Eif2ak4	0.641738	0
ENSMUSG00000074923	Pak6	0.904773	0
ENSMUSG00000074918	Inafm2	0.267343	0
ENSMUSG00000027324	Rpusd2	0.904773	0
ENSMUSG00000070730	Rmdn3	0.435287	0
ENSMUSG00000046814	Gchfr	1.64174	0
ENSMUSG00000034278	Dnajc17	0.68238	0
ENSMUSG00000027315	Spint1	1.90477	0
ENSMUSG00000034216	Vps18	0.419346	0
ENSMUSG00000074912	Gm14207	0.762754	0
ENSMUSG00000027314	Dll4	0.367116	0
ENSMUSG00000014077	Chp1	0.295562	0
ENSMUSG00000085438	Oip5os1	0.042276	0
ENSMUSG00000027305	Ndufaf1	1.16781	0
ENSMUSG00000027304	Rtf1	0.641738	0
ENSMUSG00000033943	Mga	0.419346	0
ENSMUSG00000033902	Mapkbp1	0.811663	0
ENSMUSG00000062646	Ganc	0.779242	0
ENSMUSG00000079110	Capn3	1.48974	0
ENSMUSG00000027288	Zfp106	0.360452	0
ENSMUSG00000033705	Stard9	0.36872	0
ENSMUSG00000027284	Cdan1	1.3642	0
ENSMUSG00000090100	Ttbk2	1.1527	0
ENSMUSG00000027272	Ubr1	0.489735	0
ENSMUSG00000054484	Tmem62	1.2267	0
ENSMUSG00000023572	Ccndbp1	0.0698318	0
ENSMUSG00000027259	Adal	1.04228	0
ENSMUSG00000050619	Zscan29	0.582844	0
ENSMUSG00000043909	Trp53bp1	0.605212	0
ENSMUSG00000027254	Map1a	1.31981	0
ENSMUSG00000033526	Ppip5k1	1.71213	0
ENSMUSG00000033486	Catsper2	1.48974	0
ENSMUSG00000027246	Ell3	0.904773	0
ENSMUSG00000046110	Serinc4	0.31981	0
ENSMUSG00000074884	Serf2	0.169629	0
ENSMUSG00000027245	Hypk	0.357285	0
ENSMUSG00000068479	Mfap1a	0.226701	0
ENSMUSG00000027238	Frmd5	0.904773	0
ENSMUSG00000060227	Casc4	0.411733	0
ENSMUSG00000033411	Ctdspl2	0.457314	0
ENSMUSG00000060802	B2m	0.0987144	0
ENSMUSG00000033256	Shf	0.556849	0
ENSMUSG00000005802	Slc30a4	0.111223	0
ENSMUSG00000085633	Bloc1s6os	1.48974	0
ENSMUSG00000005804	Bloc1s6	0.712127	0
ENSMUSG00000027200	Sema6d	0.129646	0
ENSMUSG00000035183	Slc24a5	0.489735	0
ENSMUSG00000027203	Dut	0.0974176	0
ENSMUSG00000027204	Fbn1	0.390199	0
ENSMUSG00000068394	Cep152	1.48974	0
ENSMUSG00000091337	Eid1	0.00910918	0
ENSMUSG00000027206	Cops2	0.405202	0
ENSMUSG00000027207	Galk2	0.042276	0
ENSMUSG00000023330	Dtwd1	1.16781	0
ENSMUSG00000027360	Hdc	0.31981	0
ENSMUSG00000027361	Gabpb1	0.0816503	0
ENSMUSG00000027363	Usp8	0.194279	0
ENSMUSG00000001999	Blvra	0.0202497	0
ENSMUSG00000074825	Itpripl1	0.167807	0
ENSMUSG00000003660	Snrnp200	0.489735	0
ENSMUSG00000003662	Ciao1	0.567738	0
ENSMUSG00000034850	Tmem127	0.542202	0
ENSMUSG00000027367	Stard7	0.435287	0
ENSMUSG00000027371	Fahd2a	0.445341	0
ENSMUSG00000027378	Nphp1	0.641738	0
ENSMUSG00000027381	Bcl2l11	0.212895	0
ENSMUSG00000014355	Anapc1	0.120501	0
ENSMUSG00000014353	Tmem87b	0.811663	0
ENSMUSG00000074807	Gm10762	0.226701	0
ENSMUSG00000087151	Gm14022	0.904773	0
ENSMUSG00000027395	Polr1b	0.904773	0
ENSMUSG00000084826	AI847159	1.29709	0
ENSMUSG00000027397	Slc20a1	0.0202497	0
ENSMUSG00000086637	Gm14040	0.904773	0
ENSMUSG00000037902	Sirpa	0.275141	0
ENSMUSG00000027405	Nop56	0.641738	0
ENSMUSG00000027411	Vps16	0.904773	0
ENSMUSG00000027303	Ptpra	0.586243	0
ENSMUSG00000027300	Ubox5	0.904773	0
ENSMUSG00000068290	Ddrgk1	0.286643	0
ENSMUSG00000074797	Itpa	0.0116877	0
ENSMUSG00000027309	4930402H24Rik	0.215113	0
ENSMUSG00000027312	Atrn	0.226701	0
ENSMUSG00000027316	Gfra4	1.48974	0
ENSMUSG00000027327	1700037H04Rik	0.843372	0
ENSMUSG00000068267	Cenpb	0.155834	0
ENSMUSG00000037514	Pank2	0.042276	0
ENSMUSG00000027333	Smox	0.0263345	0
ENSMUSG00000086822	5330413P13Rik	0.904773	0
ENSMUSG00000027339	Rassf2	0.797857	0
ENSMUSG00000027340	Slc23a2	1.06231	0
ENSMUSG00000051177	Plcb1	0.712127	0
ENSMUSG00000039943	Plcb4	0.220274	0
ENSMUSG00000027274	Mkks	0.226701	0
ENSMUSG00000062098	Btbd3	0.861704	0
ENSMUSG00000008333	Snrpb2	0.133042	0
ENSMUSG00000027419	Pcsk2	1.48974	0
ENSMUSG00000027420	Bfsp1	0.904773	0
ENSMUSG00000027422	Rrbp1	0.152991	0
ENSMUSG00000027425	Kat14	0.489735	0
ENSMUSG00000027427	Polr3f	0.419346	0
ENSMUSG00000074754	Smim26	0.721908	0
ENSMUSG00000027430	Dtd1	0.226701	0
ENSMUSG00000063873	Slc24a3	1.71213	0
ENSMUSG00000001768	Rin2	0.489735	0
ENSMUSG00000037143	Cfap61	0.904773	0
ENSMUSG00000037110	Ralgapa2	0.267343	0
ENSMUSG00000074749	Kiz	0.0567756	0
ENSMUSG00000074743	Thbd	0.68238	0
ENSMUSG00000027435	Cd93	0.0525933	0
ENSMUSG00000068134	Zfp120	1.31981	0
ENSMUSG00000060336	Zfp937	0.904773	0
ENSMUSG00000068130	Zfp442	0.904773	0
ENSMUSG00000033068	Entpd6	0.31981	0
ENSMUSG00000053916	Nanp	0.0974176	0
ENSMUSG00000087433	Gm14167	0.489735	0
ENSMUSG00000027456	Sdcbp2	0.167807	0
ENSMUSG00000027457	Snph	0.489735	0
ENSMUSG00000087004	Gm14154	0.904773	0
ENSMUSG00000027459	Fam110a	0.611041	0
ENSMUSG00000060257	Scrt2	1.48974	0
ENSMUSG00000032802	Srxn1	0.0974176	0
ENSMUSG00000074698	Csnk2a1	0.167807	0
ENSMUSG00000032715	Trib3	0.31981	0
ENSMUSG00000051817	Sox12	0.31981	0
ENSMUSG00000074678	Defb25	0.904773	0
ENSMUSG00000007659	Bcl2l1	0.200228	0
ENSMUSG00000068040	Tm9sf4	0.29709	0
ENSMUSG00000074671	Tspyl3	0.31981	0
ENSMUSG00000027475	Kif3b	0.139238	0
ENSMUSG00000073236	2500004C02Rik	0.904773	0
ENSMUSG00000027485	Bpifb1	3.3642	0
ENSMUSG00000027487	Cdk5rap1	1.2267	0
ENSMUSG00000027488	Snta1	1.02025	0
ENSMUSG00000038533	Cbfa2t2	0.111223	0
ENSMUSG00000027489	Necab3	0.904773	0
ENSMUSG00000097602	4930519P11Rik	0.904773	0
ENSMUSG00000038467	Chmp4b	0.273312	0
ENSMUSG00000074656	Eif2s2	0.327984	0
ENSMUSG00000027597	Ahcy	0.904773	0
ENSMUSG00000027598	Itch	0.303322	0
ENSMUSG00000047459	Dynlrb1	0.0295276	0
ENSMUSG00000038375	Trp53inp2	0.721908	0
ENSMUSG00000038369	Ncoa6	0.537041	0
ENSMUSG00000038324	Trpc4ap	0.272504	0
ENSMUSG00000038312	Edem2	0.116277	0
ENSMUSG00000027611	Procr	0.904773	0
ENSMUSG00000027612	Mmp24	1.90477	0
ENSMUSG00000027613	Eif6	0.0997885	0
ENSMUSG00000086754	Gm16098	0.904773	0
ENSMUSG00000038241	Cep250	0.786128	0
ENSMUSG00000074646	6430550D23Rik	0.904773	0
ENSMUSG00000027618	Nfs1	0.904773	0
ENSMUSG00000067847	Romo1	0.654229	0
ENSMUSG00000027620	Rbm39	0.177588	0
ENSMUSG00000038116	Phf20	0.556849	0
ENSMUSG00000046229	Scand1	0.266109	0
ENSMUSG00000038085	Cnbd2	0.267343	0
ENSMUSG00000027624	Epb41l1	0.0116877	0
ENSMUSG00000027628	Aar2	0.226701	0
ENSMUSG00000061689	Dlgap4	0.226701	0
ENSMUSG00000086638	4930405A21Rik	0.489735	0
ENSMUSG00000085741	5430405H02Rik	0.797857	0
ENSMUSG00000027637	Rab5if	0.118479	0
ENSMUSG00000027634	Ndrg3	0.695319	0
ENSMUSG00000027635	Dsn1	0.641738	0
ENSMUSG00000055485	Soga1	0.136098	0
ENSMUSG00000027646	Src	0.133042	0
ENSMUSG00000087445	Gm14286	0.904773	0
ENSMUSG00000067787	Blcap	0.364204	0
ENSMUSG00000067786	Nnat	0.744308	0
ENSMUSG00000037843	Vstm2l	1.48974	0
ENSMUSG00000027651	Rprd1b	0.156311	0
ENSMUSG00000037820	Tgm2	0.693268	0
ENSMUSG00000016024	Lbp	0.904773	0
ENSMUSG00000085385	Snhg17	0.904773	0
ENSMUSG00000027652	Ralgapb	1.00431	0
ENSMUSG00000037761	Actr5	1.16781	0
ENSMUSG00000037754	Ppp1r16b	0.279168	0
ENSMUSG00000027655	Dhx35	1.04228	0
ENSMUSG00000074622	Mafb	0.0172473	0
ENSMUSG00000070544	Top1	0.0399321	0
ENSMUSG00000016933	Plcg1	0.693268	0
ENSMUSG00000035877	Zhx3	0.267343	0
ENSMUSG00000085303	Gm16751	0.904773	0
ENSMUSG00000027412	Lpin3	0.904773	0
ENSMUSG00000109780	Gm45447	0.904773	0
ENSMUSG00000016921	Srsf6	0.131281	0
ENSMUSG00000086152	Gm11454	0.904773	0
ENSMUSG00000035399	Oser1	0.701239	0
ENSMUSG00000099632	2900093K20Rik	1.71213	0
ENSMUSG00000017943	Gdap1l1	1.71213	0
ENSMUSG00000017679	Ttpal	0.752769	0
ENSMUSG00000017707	Serinc3	0.0443239	0
ENSMUSG00000017697	Ada	0.489735	0
ENSMUSG00000035226	Rims4	0.904773	0
ENSMUSG00000018209	Stk4	0.582844	0
ENSMUSG00000045503	Sys1	0.467192	0
ENSMUSG00000017734	Dbndd2	1.16111	0
ENSMUSG00000017721	Pigt	0.210876	0
ENSMUSG00000050373	Snx21	0.364204	0
ENSMUSG00000017307	Acot8	0.641738	0
ENSMUSG00000017764	Zswim1	0.127165	0
ENSMUSG00000039873	Neurl2	0.0746975	0
ENSMUSG00000017760	Ctsa	0.390199	0
ENSMUSG00000039849	Pcif1	0.00974208	0
ENSMUSG00000039834	Zfp335	0.042276	0
ENSMUSG00000017740	Slc12a5	1.0747	0
ENSMUSG00000039804	Ncoa5	0.283284	0
ENSMUSG00000017667	Zfp334	0.641738	0
ENSMUSG00000039725	Trp53rka	0.042276	0
ENSMUSG00000027661	Slc2a10	1.48974	0
ENSMUSG00000039671	Zmynd8	0.904773	0
ENSMUSG00000027678	Ncoa3	0.779242	0
ENSMUSG00000006800	Sulf2	2.2267	0
ENSMUSG00000085129	5031425F14Rik	0.904773	0
ENSMUSG00000039621	Prex1	0.295562	0
ENSMUSG00000002718	Cse1l	0.0746975	0
ENSMUSG00000017999	Ddx27	0.582844	0
ENSMUSG00000050556	Kcnb1	0.866298	0
ENSMUSG00000085151	1110018N20Rik	0.489735	0
ENSMUSG00000086098	Gm14291	0.904773	0
ENSMUSG00000047030	Spata2	0.797857	0
ENSMUSG00000078923	Ube2v1	0.356468	0
ENSMUSG00000056501	Cebpb	1.53864	0
ENSMUSG00000087684	1200007C13Rik	1.48974	0
ENSMUSG00000027540	Ptpn1	0.592829	0
ENSMUSG00000074576	Mocs3	0.364204	0
ENSMUSG00000027544	Nfatc2	0.904773	0
ENSMUSG00000027551	Zfp64	0.489735	0
ENSMUSG00000047907	Tshz2	0.258409	0
ENSMUSG00000052056	Zfp217	0.641738	0
ENSMUSG00000027560	Dok5	1.48974	0
ENSMUSG00000027495	Fam210b	0.0567756	0
ENSMUSG00000027498	Cstf1	0.767269	0
ENSMUSG00000027510	Rbm38	1.04228	0
ENSMUSG00000027514	Zbp1	0.489735	0
ENSMUSG00000027519	Rab22a	0.594432	0
ENSMUSG00000016253	Nelfcd	0.0360171	0
ENSMUSG00000016252	Atp5e	0.0719911	0
ENSMUSG00000078903	Gm14391	0.904773	0
ENSMUSG00000078899	Gm4631	0.904773	0
ENSMUSG00000078897	Gm4724	1.90477	0
ENSMUSG00000078879	Zfp973	0.904773	0
ENSMUSG00000078878	Gm14305	1.71213	0
ENSMUSG00000078870	Gm14410	0.489735	0
ENSMUSG00000078867	Gm14418	0.904773	0
ENSMUSG00000095362	Gm14325	0.641738	0
ENSMUSG00000078862	Gm14326	0.904773	0
ENSMUSG00000039059	Hrh3	0.904773	0
ENSMUSG00000039050	Osbpl2	0.374258	0
ENSMUSG00000039041	Adrm1	0.0202497	0
ENSMUSG00000039001	Rps21	0.437896	0
ENSMUSG00000038990	Cables2	0.276741	0
ENSMUSG00000038963	Slco4a1	0.226701	0
ENSMUSG00000027569	Mrgbp	0.374258	0
ENSMUSG00000027570	Col9a3	2.2267	0
ENSMUSG00000038914	Dido1	0.248727	0
ENSMUSG00000027573	Gid8	0.234921	0
ENSMUSG00000038848	Ythdf1	0.429864	0
ENSMUSG00000027575	Arfgap1	0.348379	0
ENSMUSG00000027580	Helz2	0.45226	0
ENSMUSG00000038705	Gmeb2	0.31981	0
ENSMUSG00000027581	Stmn3	2.12716	0
ENSMUSG00000038671	Arfrp1	0.374258	0
ENSMUSG00000027582	Zgpat	0.0746975	0
ENSMUSG00000000827	Tpd52l2	0.53799	0
ENSMUSG00000000826	Dnajc5	0.204333	0
ENSMUSG00000089917	Uckl1	0.204333	0
ENSMUSG00000002455	Prpf6	0.797857	0
ENSMUSG00000010505	Myt1	2.71213	0
ENSMUSG00000027589	Pcmtd2	1.18488	0
ENSMUSG00000103034	Gm8797	1.48974	0
ENSMUSG00000027499	Pkia	0.797857	0
ENSMUSG00000103346	C230057A21Rik	1.48974	0
ENSMUSG00000040269	Mrps28	0.181613	0
ENSMUSG00000027506	Tpd52	0.026763	0
ENSMUSG00000069114	Zbtb10	1.48974	0
ENSMUSG00000062515	Fabp4	0.904773	0
ENSMUSG00000027530	Fabp12	1.48974	0
ENSMUSG00000027531	Impa1	0.592829	0
ENSMUSG00000027534	Snx16	0.226701	0
ENSMUSG00000039717	Ralyl	1.48974	0
ENSMUSG00000078784	Rbis	0.0386283	0
ENSMUSG00000027555	Car13	0.904773	0
ENSMUSG00000027562	Car2	0.705464	0
ENSMUSG00000047213	Ythdf3	0.364204	0
ENSMUSG00000025128	Bhlhe22	2.2267	0
ENSMUSG00000003617	Cp	0.693268	0
ENSMUSG00000027615	Hps3	0.167807	0
ENSMUSG00000002428	Hltf	0.904773	0
ENSMUSG00000027630	Tbl1xr1	0.111223	0
ENSMUSG00000027692	Tnik	1.48974	0
ENSMUSG00000039221	Rpl22l1	0.0486819	0
ENSMUSG00000051860	Samd7	0.276741	0
ENSMUSG00000097786	4933429H19Rik	0.489735	0
ENSMUSG00000027706	Sec62	0.200228	0
ENSMUSG00000069072	Slc7a14	0.904773	0
ENSMUSG00000027665	Pik3ca	0.435287	0
ENSMUSG00000027668	Mfn1	0.0746975	0
ENSMUSG00000027669	Gnb4	0.0477305	0
ENSMUSG00000027671	Actl6a	0.167807	0
ENSMUSG00000037531	Mrpl47	0.556849	0
ENSMUSG00000027673	Ndufb5	0.0899874	0
ENSMUSG00000027677	Ttc14	0.904773	0
ENSMUSG00000027680	Fxr1	0.546319	0
ENSMUSG00000027679	Dnajc19	0.267343	0
ENSMUSG00000105265	Sox2ot	0.904773	0
ENSMUSG00000027708	Dcun1d1	0.457314	0
ENSMUSG00000085655	Gm15952	0.489735	0
ENSMUSG00000027713	1810062G17Rik	0.904773	0
ENSMUSG00000085007	Gm11549	0.904773	0
ENSMUSG00000027714	Exosc9	0.0974176	0
ENSMUSG00000037325	Bbs7	0.605212	0
ENSMUSG00000027716	Trpc3	0.0974176	0
ENSMUSG00000037270	4932438A13Rik	0.551136	0
ENSMUSG00000045031	Cetn4	0.489735	0
ENSMUSG00000051444	Bbs12	1.48974	0
ENSMUSG00000027722	Spata5	0.0974176	0
ENSMUSG00000037211	Spry1	0.546637	0
ENSMUSG00000044864	Ankrd50	0.0567756	0
ENSMUSG00000046743	Fat4	0.267343	0
ENSMUSG00000060798	Intu	1.48974	0
ENSMUSG00000025757	Hspa4l	0.29709	0
ENSMUSG00000025759	Mfsd8	0.68238	0
ENSMUSG00000037818	Abhd18	0.226701	0
ENSMUSG00000059834	Sclt1	0.226701	0
ENSMUSG00000097040	2610316D01Rik	0.904773	0
ENSMUSG00000090919	Pabpc4l	0.712127	0
ENSMUSG00000023087	Noct	0.837658	0
ENSMUSG00000037161	Mgarp	1.06443	0
ENSMUSG00000037152	Ndufc1	0.315405	0
ENSMUSG00000103170	Gm37170	0.904773	0
ENSMUSG00000092405	Gm20402	0.489735	0
ENSMUSG00000027742	Cog6	0.904773	0
ENSMUSG00000048332	Lhfp	0.43152	0
ENSMUSG00000027746	Ufm1	0.172253	0
ENSMUSG00000027750	Postn	1.1487	0
ENSMUSG00000027799	Nbea	0.574624	0
ENSMUSG00000027803	Wwtr1	0.0104506	0
ENSMUSG00000036513	Commd2	0.0449502	0
ENSMUSG00000036503	Rnf13	0.370436	0
ENSMUSG00000027805	Pfn2	0.348379	0
ENSMUSG00000075700	Selenot	0.0439353	0
ENSMUSG00000036894	Rap2b	0.419346	0
ENSMUSG00000053706	B430305J03Rik	0.489735	0
ENSMUSG00000036885	Arhgef26	0.556849	0
ENSMUSG00000027770	Dhx36	0.718359	0
ENSMUSG00000048581	E130311K13Rik	0.489735	0
ENSMUSG00000027827	Kcnab1	1.48974	0
ENSMUSG00000027829	Ccnl1	0.181104	0
ENSMUSG00000103041	Gm37305	0.904773	0
ENSMUSG00000048416	Mlf1	0.904773	0
ENSMUSG00000027774	Gfm1	0.0974176	0
ENSMUSG00000027775	Mfsd1	0.127165	0
ENSMUSG00000046999	1110032F04Rik	0.904773	0
ENSMUSG00000027778	Ift80	0.904773	0
ENSMUSG00000034317	Trim59	0.127165	0
ENSMUSG00000027784	Ppm1l	0.407273	0
ENSMUSG00000043300	B3galnt1	1.90477	0
ENSMUSG00000048304	Slitrk3	0.904773	0
ENSMUSG00000103428	Gm20754	0.904773	0
ENSMUSG00000027792	Bche	0.0974176	0
ENSMUSG00000034109	Golim4	0.148044	0
ENSMUSG00000102545	6430573P05Rik	0.904773	0
ENSMUSG00000068957	4930589L23Rik	0.904773	0
ENSMUSG00000027956	Tmem144	0.904773	0
ENSMUSG00000028005	Gucy1b1	0.211434	0
ENSMUSG00000033860	Fgg	0.904773	0
ENSMUSG00000027998	Plrg1	0.605212	0
ENSMUSG00000033767	Tmem131l	1.04228	0
ENSMUSG00000033752	Mnd1	1.31981	0
ENSMUSG00000027993	Trim2	1.02025	0
ENSMUSG00000102805	Gm37240	1.48974	0
ENSMUSG00000028086	Fbxw7	0.0202497	0
ENSMUSG00000031286	Glt28d2	0.489735	0
ENSMUSG00000028081	Rps3a1	0.0844284	0
ENSMUSG00000028080	Lrba	0.31981	0
ENSMUSG00000028078	Dclk2	0.252696	0
ENSMUSG00000028076	Cd1d1	0.374258	0
ENSMUSG00000041734	Kirrel	0.226701	0
ENSMUSG00000003382	Etv3	0.252696	0
ENSMUSG00000041977	Arhgef11	0.641738	0
ENSMUSG00000004895	Prcc	0.226701	0
ENSMUSG00000004897	Hdgf	0.158529	0
ENSMUSG00000004896	Rrnad1	1.02025	0
ENSMUSG00000001419	Mef2d	0.248727	0
ENSMUSG00000096935	1700113A16Rik	0.31981	0
ENSMUSG00000001416	Cct3	0.122953	0
ENSMUSG00000001418	Glmp	0.00879559	0
ENSMUSG00000001420	Tmem79	0.489735	0
ENSMUSG00000001415	Smg5	0.532804	0
ENSMUSG00000028064	Sema4a	0.904773	0
ENSMUSG00000028063	Lmna	0.283284	0
ENSMUSG00000074480	Mex3a	0.042276	0
ENSMUSG00000041355	Ssr2	0.06674	0
ENSMUSG00000028059	Arhgef2	0.281336	0
ENSMUSG00000105512	Gm43714	1.48974	0
ENSMUSG00000068923	Syt11	0.982775	0
ENSMUSG00000098912	1500004A13Rik	0.712127	0
ENSMUSG00000059743	Fdps	0.0816503	0
ENSMUSG00000028049	Scamp3	0.067044	0
ENSMUSG00000028048	Gba	0.68238	0
ENSMUSG00000042766	Trim46	0.904773	0
ENSMUSG00000042747	Krtcap2	0.187172	0
ENSMUSG00000042737	Dpm3	0.134778	0
ENSMUSG00000086389	Gm15998	0.904773	0
ENSMUSG00000028042	Zbtb7b	0.641738	0
ENSMUSG00000074466	Gm15417	0.641738	0
ENSMUSG00000042642	Flad1	0.779242	0
ENSMUSG00000042626	Shc1	0.738763	0
ENSMUSG00000042579	4632404H12Rik	0.31981	0
ENSMUSG00000046280	She	0.000987838	0
ENSMUSG00000027947	Il6ra	1.48974	0
ENSMUSG00000042520	Ubap2l	0.299632	0
ENSMUSG00000118506	1700094D03Rik	0.904773	0
ENSMUSG00000090733	Rps27	0.159932	0
ENSMUSG00000027936	Crtc2	0.102712	0
ENSMUSG00000042404	Dennd4b	0.489735	0
ENSMUSG00000105350	4930537H20Rik	0.904773	0
ENSMUSG00000042390	Gatad2b	0.31981	0
ENSMUSG00000027932	Slc27a3	0.489735	0
ENSMUSG00000001018	Snapin	0.0043082	0
ENSMUSG00000001017	Chtop	0.209627	0
ENSMUSG00000044080	S100a1	0.605212	0
ENSMUSG00000042306	S100a14	0.904773	0
ENSMUSG00000001025	S100a6	1.73259	0
ENSMUSG00000043165	Lor	0.390199	0
ENSMUSG00000027907	S100a11	0.177025	0
ENSMUSG00000028145	Them4	0.489735	0
ENSMUSG00000028150	Rorc	0.904773	0
ENSMUSG00000041912	Tdrkh	1.71213	0
ENSMUSG00000028140	Mrpl9	0.148044	0
ENSMUSG00000028139	Riiad1	1.48974	0
ENSMUSG00000106061	Gm43773	0.904773	0
ENSMUSG00000068874	Selenbp1	1.04228	0
ENSMUSG00000086288	Gm15265	1.48974	0
ENSMUSG00000085956	4930481B07Rik	0.904773	0
ENSMUSG00000028126	Pip5k1a	0.0043082	0
ENSMUSG00000008958	Vps72	0.236616	0
ENSMUSG00000092607	Scnm1	0.572197	0
ENSMUSG00000053769	Lysmd1	0.904773	0
ENSMUSG00000038777	Sema6c	0.904773	0
ENSMUSG00000097167	Gm16740	0.0116877	0
ENSMUSG00000053192	Mllt11	1.12716	0
ENSMUSG00000046722	Cdc42se1	0.0158038	0
ENSMUSG00000015697	Setdb1	0.641738	0
ENSMUSG00000015522	Arnt	0.106406	0
ENSMUSG00000046519	Golph3l	0.904773	0
ENSMUSG00000038619	Ensa	0.666613	0
ENSMUSG00000038612	Mcl1	0.0923995	0
ENSMUSG00000015850	Adamtsl4	1.48974	0
ENSMUSG00000028106	Rprd2	0.419346	0
ENSMUSG00000015748	Prpf3	0.390199	0
ENSMUSG00000054312	Mrps21	0.378143	0
ENSMUSG00000080727	C920021L13Rik	1.48974	0
ENSMUSG00000038550	Ciart	0.489735	0
ENSMUSG00000038543	BC028528	0.209627	0
ENSMUSG00000015749	Anp32e	0.0043082	0
ENSMUSG00000015745	Plekho1	0.811663	0
ENSMUSG00000015747	Vps45	0.31981	0
ENSMUSG00000038495	Otud7b	0.652006	0
ENSMUSG00000097204	Gm17690	1.48974	0
ENSMUSG00000038486	Sv2a	0.904773	0
ENSMUSG00000081058	Hist2h3c2	0.904773	0
ENSMUSG00000064220	Hist2h2aa1	0.904773	0
ENSMUSG00000093769	Hist2h3c1	0.904773	0
ENSMUSG00000028104	Polr3gl	0.200228	0
ENSMUSG00000049288	Lix1l	0.462768	0
ENSMUSG00000090210	Itga10	1.48974	0
ENSMUSG00000028101	Pias3	0.390199	0
ENSMUSG00000028099	Polr3c	0.118897	0
ENSMUSG00000028098	Rnf115	0.360452	0
ENSMUSG00000038256	Bcl9	0.31981	0
ENSMUSG00000028089	Chd1l	0.542202	0
ENSMUSG00000038170	Pde4dip	1.10641	0
ENSMUSG00000004233	Wars2	0.390199	0
ENSMUSG00000027868	Tbx15	0.904773	0
ENSMUSG00000027865	Gdap2	0.267343	0
ENSMUSG00000008763	Man1a2	0.348379	0
ENSMUSG00000033161	Atp1a1	0.240121	0
ENSMUSG00000033147	Slc22a15	0.797857	0
ENSMUSG00000027857	Tshb	0.904773	0
ENSMUSG00000068823	Csde1	0.450514	0
ENSMUSG00000070385	Ampd1	0.904773	0
ENSMUSG00000007379	Dennd2c	0.0853448	0
ENSMUSG00000033014	Trim33	0.0303034	0
ENSMUSG00000027848	Olfml3	0.904773	0
ENSMUSG00000008730	Hipk1	0.127165	0
ENSMUSG00000085754	Gm15886	0.904773	0
ENSMUSG00000104874	Gm43387	0.489735	0
ENSMUSG00000027845	Dclre1b	0.390199	0
ENSMUSG00000084997	Gm15471	0.904773	0
ENSMUSG00000032952	Ap4b1	0.904773	0
ENSMUSG00000058388	Phtf1	0.0303034	0
ENSMUSG00000052539	Magi3	0.355434	0
ENSMUSG00000105846	Gm43258	0.904773	0
ENSMUSG00000104973	A530041M06Rik	0.904773	0
ENSMUSG00000055865	Tafa3	0.904773	0
ENSMUSG00000045576	St7l	1.31981	0
ENSMUSG00000105355	Gm40117	0.904773	0
ENSMUSG00000062127	Cttnbp2nl	0.439109	0
ENSMUSG00000027905	Ddx20	0.31981	0
ENSMUSG00000048458	Inka2	1.90477	0
ENSMUSG00000000563	Atp5f1	0.0911856	0
ENSMUSG00000056260	Lrif1	0.31981	0
ENSMUSG00000027893	Ahcyl1	0.789295	0
ENSMUSG00000014599	Csf1	0.0567756	0
ENSMUSG00000058135	Gstm1	0.542202	0
ENSMUSG00000027889	Ampd2	0.407273	0
ENSMUSG00000056411	Gm12500	1.48974	0
ENSMUSG00000050947	Amigo1	0.489735	0
ENSMUSG00000048997	Atxn7l2	0.779242	0
ENSMUSG00000068749	Psma5	0.150683	0
ENSMUSG00000068747	Sort1	0.0491624	0
ENSMUSG00000068744	Psrc1	0.904773	0
ENSMUSG00000068740	Celsr2	0.489735	0
ENSMUSG00000068739	Sars	0.291796	0
ENSMUSG00000048100	Taf13	0.042276	0
ENSMUSG00000040389	Wdr47	0.904773	0
ENSMUSG00000027884	Clcc1	0.489735	0
ENSMUSG00000027882	Stxbp3	0.904773	0
ENSMUSG00000027881	Prpf38b	0.0043082	0
ENSMUSG00000040339	Fam102b	0.746075	0
ENSMUSG00000033721	Vav3	0.904773	0
ENSMUSG00000059857	Ntng1	0.904773	0
ENSMUSG00000049300	Prmt6	0.542202	0
ENSMUSG00000027981	Rnpc3	0.489735	0
ENSMUSG00000033554	Dph5	0.364204	0
ENSMUSG00000000339	Rtca	0.161112	0
ENSMUSG00000000340	Dbt	0.904773	0
ENSMUSG00000027959	Sass6	0.226701	0
ENSMUSG00000033400	Agl	0.0746975	0
ENSMUSG00000080907	4930455H04Rik	1.48974	0
ENSMUSG00000028007	Snx7	0.31981	0
ENSMUSG00000028134	Ptbp2	0.407273	0
ENSMUSG00000028133	Rwdd3	0.904773	0
ENSMUSG00000028132	Tmem56	0.904773	0
ENSMUSG00000039887	Alg14	0.139238	0
ENSMUSG00000053931	Cnn3	0.0921961	0
ENSMUSG00000028128	F3	0.489735	0
ENSMUSG00000057359	Gm17494	0.82231	0
ENSMUSG00000039756	Dnttip2	0.489735	0
ENSMUSG00000039735	Fnbp1l	0.345345	0
ENSMUSG00000053965	Pde5a	0.204333	0
ENSMUSG00000039701	Usp53	0.542202	0
ENSMUSG00000028116	Myoz2	0.904773	0
ENSMUSG00000050315	Synpo2	0.0974176	0
ENSMUSG00000027977	Ndst3	0.489735	0
ENSMUSG00000044528	Tram1l1	0.641738	0
ENSMUSG00000053819	Camk2d	0.717146	0
ENSMUSG00000032826	Ank2	0.955399	0
ENSMUSG00000097456	Gm16958	0.489735	0
ENSMUSG00000027967	Neurog2	4.0747	0
ENSMUSG00000074238	Ap1ar	0.904773	0
ENSMUSG00000028023	Pitx2	0.31981	0
ENSMUSG00000041220	Elovl6	0.364204	0
ENSMUSG00000093865	Lrit3	2.71213	0
ENSMUSG00000028010	Gar1	0.161112	0
ENSMUSG00000027999	Pla2g12a	0.472457	0
ENSMUSG00000027994	Mcub	1.31981	0
ENSMUSG00000041084	Ostc	0.224462	0
ENSMUSG00000062006	Rpl34	0.0765236	0
ENSMUSG00000105789	Gm42997	0.904773	0
ENSMUSG00000097761	4930534D22Rik	0.904773	0
ENSMUSG00000050931	Sgms2	0.127165	0
ENSMUSG00000028032	Papss1	0.286643	0
ENSMUSG00000028029	Aimp1	0.0652372	0
ENSMUSG00000028030	Tbck	0.582844	0
ENSMUSG00000028018	Gstcd	0.31981	0
ENSMUSG00000028016	Ints12	0.489735	0
ENSMUSG00000028013	Ppa2	0.0567756	0
ENSMUSG00000040943	Tet2	0.116277	0
ENSMUSG00000106139	Gm30648	2.2267	0
ENSMUSG00000044365	Cxxc4	0.0891971	0
ENSMUSG00000028165	Cisd2	0.0303034	0
ENSMUSG00000078578	Ube2d3	0.125502	0
ENSMUSG00000028164	Manba	0.582844	0
ENSMUSG00000028163	Nfkb1	0.502013	0
ENSMUSG00000028161	Ppp3ca	0.0831098	0
ENSMUSG00000054690	Emcn	0.366953	0
ENSMUSG00000046818	Ddit4l	1.12716	0
ENSMUSG00000091512	Lamtor3	0.0634703	0
ENSMUSG00000028158	Mttp	0.641738	0
ENSMUSG00000040253	Gbp7	0.31981	0
ENSMUSG00000028270	Gbp2	0.0746975	0
ENSMUSG00000028271	Gtf2b	0.589271	0
ENSMUSG00000004591	Pkn2	0.610029	0
ENSMUSG00000097858	9530052C20Rik	0.904773	0
ENSMUSG00000028266	Lmo4	0.0043082	0
ENSMUSG00000036960	Clca2	2.2267	0
ENSMUSG00000074182	Znhit6	0.042276	0
ENSMUSG00000028195	Ccn1	0.476273	0
ENSMUSG00000097183	Gm17501	1.0747	0
ENSMUSG00000036825	Ssx2ip	0.779242	0
ENSMUSG00000068523	Gng5	0.177035	0
ENSMUSG00000028187	Rpf1	0.194279	0
ENSMUSG00000048652	Samd13	0.904773	0
ENSMUSG00000005034	Prkacb	0.299051	0
ENSMUSG00000036745	Ttll7	0.830772	0
ENSMUSG00000106515	Gm30382	1.48974	0
ENSMUSG00000039167	Adgrl4	0.00672717	0
ENSMUSG00000028035	Dnajb4	0.31981	0
ENSMUSG00000039103	Nexn	0.904773	0
ENSMUSG00000025437	Usp33	1.14181	0
ENSMUSG00000039068	Zzz3	0.797857	0
ENSMUSG00000062908	Acadm	0.489735	0
ENSMUSG00000047583	Tyw3	1.12716	0
ENSMUSG00000053870	Fpgt	1.48974	0
ENSMUSG00000085084	4930570G19Rik	0.904773	0
ENSMUSG00000028179	Cth	1.2267	0
ENSMUSG00000063052	Lrrc40	0.390199	0
ENSMUSG00000042228	Lyn	0.138445	0
ENSMUSG00000028234	Rps20	0.00511824	0
ENSMUSG00000003282	Plag1	1.90477	0
ENSMUSG00000042198	Chchd7	0.765369	0
ENSMUSG00000068240	Gm11808	0.000987838	0
ENSMUSG00000049119	Fam110b	0.226701	0
ENSMUSG00000041272	Tox	1.71213	0
ENSMUSG00000041261	Car8	3.0747	0
ENSMUSG00000047187	Rab2a	0.0108142	0
ENSMUSG00000041235	Chd7	1.0747	0
ENSMUSG00000041216	Clvs1	0.904773	0
ENSMUSG00000086233	Gm11816	0.904773	0
ENSMUSG00000028207	Asph	0.843372	0
ENSMUSG00000028211	Trp53inp1	0.556849	0
ENSMUSG00000045205	Dpy19l4	0.727895	0
ENSMUSG00000040720	Virma	0.0798592	0
ENSMUSG00000094595	Fsbp	1.2267	0
ENSMUSG00000049225	Pdp1	0.489735	0
ENSMUSG00000085614	1700123M08Rik	0.904773	0
ENSMUSG00000049488	Tmem67	0.582844	0
ENSMUSG00000052137	Rbm12b2	0.904773	0
ENSMUSG00000006586	Runx1t1	0.226701	0
ENSMUSG00000028223	Decr1	0.042276	0
ENSMUSG00000041153	Osgin2	0.226701	0
ENSMUSG00000028226	Mmp16	1.48974	0
ENSMUSG00000028228	Cpne3	0.589271	0
ENSMUSG00000028252	Ccnc	1.3642	0
ENSMUSG00000028251	Tstd3	0.904773	0
ENSMUSG00000095139	Pou3f2	1.48974	0
ENSMUSG00000045751	Mms22l	1.0747	0
ENSMUSG00000040387	Klhl32	1.48974	0
ENSMUSG00000028261	Ndufaf4	0.712127	0
ENSMUSG00000040359	Ufl1	0.712127	0
ENSMUSG00000040520	Manea	0.0974176	0
ENSMUSG00000028289	Epha7	1.90477	0
ENSMUSG00000028284	Map3k7	0.31981	0
ENSMUSG00000045854	Lyrm2	0.805237	0
ENSMUSG00000040183	Ankrd6	1.48974	0
ENSMUSG00000028278	Rragd	1.48974	0
ENSMUSG00000085037	4933421O10Rik	0.542202	0
ENSMUSG00000028277	Ube2j1	0.347291	0
ENSMUSG00000023267	Gabrr2	0.904773	0
ENSMUSG00000028280	Gabrr1	3.0747	0
ENSMUSG00000040128	Pnrc1	0.208834	0
ENSMUSG00000044288	Cnr1	0.904773	0
ENSMUSG00000028292	Rars2	0.0746975	0
ENSMUSG00000028294	Cfap206	1.48974	0
ENSMUSG00000028295	Smim8	0.335407	0
ENSMUSG00000039967	Zfp292	0.119785	0
ENSMUSG00000028300	C9orf72	0.582844	0
ENSMUSG00000040296	Ddx58	0.378704	0
ENSMUSG00000071014	Ndufb6	0.251871	0
ENSMUSG00000046593	Tmem215	3.60521	0
ENSMUSG00000028411	Aptx	0.489735	0
ENSMUSG00000028413	B4galt1	0.489735	0
ENSMUSG00000028416	Bag1	0.127165	0
ENSMUSG00000028419	Chmp5	0.127165	0
ENSMUSG00000028423	Nfx1	0.489735	0
ENSMUSG00000028430	Nol6	0.0746975	0
ENSMUSG00000036241	Ube2r2	0.22453	0
ENSMUSG00000028441	1110017D15Rik	0.904773	0
ENSMUSG00000028439	Fam219a	0.521444	0
ENSMUSG00000028445	Enho	0.747231	0
ENSMUSG00000073889	Il11ra1	0.59665	0
ENSMUSG00000036114	Rpp25l	0.042276	0
ENSMUSG00000028447	Dctn3	0.190527	0
ENSMUSG00000036073	Galt	0.16003	0
ENSMUSG00000073888	Ccl27a	1.12716	0
ENSMUSG00000085730	Gm13307	0.489735	0
ENSMUSG00000095348	Gm3892	0.904773	0
ENSMUSG00000091542	Gm17167	0.904773	0
ENSMUSG00000071005	Ccl19	1.48974	0
ENSMUSG00000036062	Phf24	1.48974	0
ENSMUSG00000036052	Dnajb5	0.949167	0
ENSMUSG00000028451	1700022I11Rik	1.2267	0
ENSMUSG00000028452	Vcp	0.0567756	0
ENSMUSG00000028454	Pigo	0.489735	0
ENSMUSG00000028455	Stoml2	0.0380391	0
ENSMUSG00000096974	Gm26881	1.48974	0
ENSMUSG00000028456	Unc13b	0.237348	0
ENSMUSG00000035969	Rusc2	0.457314	0
ENSMUSG00000028458	Tesk1	1.00431	0
ENSMUSG00000028459	Cd72	1.48974	0
ENSMUSG00000028461	Ccdc107	0.565971	0
ENSMUSG00000028465	Tln1	0.147474	0
ENSMUSG00000028466	Creb3	0.416273	0
ENSMUSG00000028467	Gba2	1.16781	0
ENSMUSG00000028468	Rgp1	0.145781	0
ENSMUSG00000028476	Reck	0.267343	0
ENSMUSG00000028480	Glipr2	0.641738	0
ENSMUSG00000028478	Clta	0.014397	0
ENSMUSG00000028479	Gne	0.276741	0
ENSMUSG00000087326	Gm12503	0.904773	0
ENSMUSG00000035696	Rnf38	0.303322	0
ENSMUSG00000035637	Grhpr	0.59665	0
ENSMUSG00000070997	1700055D18Rik	0.489735	0
ENSMUSG00000035615	Frmpd1	2.2267	0
ENSMUSG00000028322	Exosc3	0.337732	0
ENSMUSG00000035572	Dcaf10	0.288101	0
ENSMUSG00000044813	Shb	0.556849	0
ENSMUSG00000035551	Igfbpl1	2.2267	0
ENSMUSG00000035539	Ccdc180	0.904773	0
ENSMUSG00000035517	Tdrd7	0.811663	0
ENSMUSG00000028328	Tmod1	0.904773	0
ENSMUSG00000035495	Tstd2	1.09742	0
ENSMUSG00000028330	Ncbp1	0.0202497	0
ENSMUSG00000039813	Tbc1d2	0.0746975	0
ENSMUSG00000039809	Gabbr2	0.904773	0
ENSMUSG00000007613	Tgfbr1	0.797857	0
ENSMUSG00000039740	Alg2	0.744308	0
ENSMUSG00000053317	Sec61b	0.367622	0
ENSMUSG00000028341	Nr4a3	0.489735	0
ENSMUSG00000039693	Msantd3	0.904773	0
ENSMUSG00000044018	Mrpl50	0.156311	0
ENSMUSG00000039611	Tmem246	0.111223	0
ENSMUSG00000028309	Rnf20	0.0340555	0
ENSMUSG00000028412	Slc44a1	0.327006	0
ENSMUSG00000054752	Fsd1l	1.04228	0
ENSMUSG00000028420	Tmem38b	0.712127	0
ENSMUSG00000003032	Klf4	0.178057	0
ENSMUSG00000028431	Elp1	0.712127	0
ENSMUSG00000038816	Ctnnal1	0.904773	0
ENSMUSG00000028434	Epb41l4b	0.904773	0
ENSMUSG00000038764	Ptpn3	1.48974	0
ENSMUSG00000090053	Pakap	0.226701	0
ENSMUSG00000038729	Pakap	0.202039	0
ENSMUSG00000050812	Ecpas	0.0816503	0
ENSMUSG00000028381	Ugcg	0.82231	0
ENSMUSG00000028382	Ptbp3	0.0634703	0
ENSMUSG00000045071	E130308A19Rik	0.31981	0
ENSMUSG00000028385	Snx30	0.904773	0
ENSMUSG00000066151	Fkbp15	0.0652372	0
ENSMUSG00000028391	Wdr31	1.90477	0
ENSMUSG00000038422	Hdhd3	0.167807	0
ENSMUSG00000028393	Alad	0.167807	0
ENSMUSG00000028394	Pole3	0.0043082	0
ENSMUSG00000045672	Col27a1	0.489735	0
ENSMUSG00000039137	Whrn	0.904773	0
ENSMUSG00000039105	Atp6v1g1	0.042935	0
ENSMUSG00000045917	Tmem268	1.48974	0
ENSMUSG00000028370	Pappa	0.904773	0
ENSMUSG00000051675	Trim32	1.3642	0
ENSMUSG00000028351	Brinp1	0.904773	0
ENSMUSG00000039298	Cdk5rap2	0.779242	0
ENSMUSG00000049122	Frmd3	1.2267	0
ENSMUSG00000028399	Ptprd	0.712127	0
ENSMUSG00000028402	Mpdz	0.241808	0
ENSMUSG00000028403	Zdhhc21	0.0303034	0
ENSMUSG00000028483	Snapc3	0.345345	0
ENSMUSG00000028484	Psip1	0.631754	0
ENSMUSG00000038070	Cntln	0.411733	0
ENSMUSG00000028488	Sh3gl2	1.48974	0
ENSMUSG00000070934	Rraga	0.417223	0
ENSMUSG00000038047	Haus6	0.582844	0
ENSMUSG00000038024	Dennd4c	0.300701	0
ENSMUSG00000028495	Rps6	0.158897	0
ENSMUSG00000038007	Acer2	0.712127	0
ENSMUSG00000037996	Slc24a2	0.904773	0
ENSMUSG00000038368	Focad	0.226701	0
ENSMUSG00000070923	Klhl9	0.0043082	0
ENSMUSG00000044303	Cdkn2a	1.90477	0
ENSMUSG00000073802	Cdkn2b	1.00431	0
ENSMUSG00000008489	Elavl2	2.48974	0
ENSMUSG00000054000	Tusc1	0.489735	0
ENSMUSG00000028578	Caap1	0.0043082	0
ENSMUSG00000062627	Mysm1	0.337732	0
ENSMUSG00000052684	Jun	0.12103	0
ENSMUSG00000048747	E130114P18Rik	1.71213	0
ENSMUSG00000028565	Nfia	0.141812	0
ENSMUSG00000046683	0610025J13Rik	0.904773	0
ENSMUSG00000028563	Tm2d1	0.278231	0
ENSMUSG00000061859	Patj	0.904773	0
ENSMUSG00000028556	Dock7	0.605212	0
ENSMUSG00000028550	Atg4c	1.0747	0
ENSMUSG00000025791	Pgm1	0.364204	0
ENSMUSG00000028530	Jak1	0.350184	0
ENSMUSG00000028528	Dnajc6	2.48974	0
ENSMUSG00000035212	Leprot	0.102219	0
ENSMUSG00000057722	Lepr	0.641738	0
ENSMUSG00000028524	Sgip1	1.58284	0
ENSMUSG00000035126	Wdr78	0.904773	0
ENSMUSG00000028521	Slc35d1	0.435287	0
ENSMUSG00000028519	Dab1	0.904773	0
ENSMUSG00000083780	Gm12728	0.904773	0
ENSMUSG00000028514	Usp24	0.656845	0
ENSMUSG00000034926	Dhcr24	0.489735	0
ENSMUSG00000043572	Pars2	0.489735	0
ENSMUSG00000061887	Ssbp3	0.489735	0
ENSMUSG00000085304	Gm12802	1.81166	0
ENSMUSG00000028617	Lrrc42	0.0043082	0
ENSMUSG00000057375	Yipf1	0.381211	0
ENSMUSG00000034762	Glis1	0.489735	0
ENSMUSG00000087200	Lrp8os3	1.48974	0
ENSMUSG00000028609	Magoh	0.0634703	0
ENSMUSG00000028603	Scp2	0.121264	0
ENSMUSG00000028601	Echdc2	1.48974	0
ENSMUSG00000034636	Zyg11b	0.248727	0
ENSMUSG00000048351	Coa7	0.489735	0
ENSMUSG00000034610	Tut4	0.36872	0
ENSMUSG00000028582	Cc2d1b	0.042276	0
ENSMUSG00000091985	Gm17354	0.904773	0
ENSMUSG00000094958	3110021N24Rik	0.904773	0
ENSMUSG00000028568	Btf3l4	0.904773	0
ENSMUSG00000053510	Nrd1	0.311398	0
ENSMUSG00000028559	Osbpl9	0.628255	0
ENSMUSG00000028557	Rnf11	0.18488	0
ENSMUSG00000010517	Faf1	0.677362	0
ENSMUSG00000047143	Dmrta2	0.904773	0
ENSMUSG00000028546	Elavl4	0.904773	0
ENSMUSG00000061298	Agbl4	0.904773	0
ENSMUSG00000028545	Bend5	0.963666	0
ENSMUSG00000034401	Spata6	0.32858	0
ENSMUSG00000055210	Foxd2	0.904773	0
ENSMUSG00000085399	Foxd2os	0.556849	0
ENSMUSG00000028716	Pdzk1ip1	0.904773	0
ENSMUSG00000034210	Efcab14	0.712127	0
ENSMUSG00000028709	Mob3c	0.0853448	0
ENSMUSG00000034171	Faah	0.489735	0
ENSMUSG00000028706	Nsun4	1.2267	0
ENSMUSG00000063882	Uqcrh	0.195139	0
ENSMUSG00000028703	Lrrc41	0.797857	0
ENSMUSG00000028702	Rad54l	0.904773	0
ENSMUSG00000085920	Gm12951	0.904773	0
ENSMUSG00000028698	Pik3r3	0.397813	0
ENSMUSG00000003810	Mast2	0.226701	0
ENSMUSG00000085408	C530005A16Rik	1.48974	0
ENSMUSG00000034035	Ccdc17	0.904773	0
ENSMUSG00000028692	Akr1a1	0.202929	0
ENSMUSG00000028691	Prdx1	0.0236344	0
ENSMUSG00000028690	Mmachc	0.127165	0
ENSMUSG00000028689	Ccdc163	1.04228	0
ENSMUSG00000033985	Tesk2	0.904773	0
ENSMUSG00000028681	Ptch2	0.904773	0
ENSMUSG00000048772	Tmem53	1.90477	0
ENSMUSG00000033423	Eri3	0.16386	0
ENSMUSG00000028542	Slc6a9	0.904773	0
ENSMUSG00000078588	Ccdc24	2.2267	0
ENSMUSG00000085278	Gm12841	0.904773	0
ENSMUSG00000033379	Atp6v0b	0.502172	0
ENSMUSG00000028538	St3gal3	0.0746975	0
ENSMUSG00000033326	Kdm4a	0.402272	0
ENSMUSG00000006392	Med8	0.245809	0
ENSMUSG00000066060	Gm12866	0.489735	0
ENSMUSG00000028643	Svbp	0.0605672	0
ENSMUSG00000060288	Ppih	1.10641	0
ENSMUSG00000028637	Ccdc30	2.2267	0
ENSMUSG00000048899	Rimkla	0.904773	0
ENSMUSG00000087385	Frg2f1	0.489735	0
ENSMUSG00000052135	Foxo6	0.904773	0
ENSMUSG00000028633	Ctps	0.352231	0
ENSMUSG00000070803	Cited4	1.90477	0
ENSMUSG00000028631	Kcnq4	0.489735	0
ENSMUSG00000032897	Nfyc	0.904773	0
ENSMUSG00000028629	Exo5	0.489735	0
ENSMUSG00000028656	Cap1	0.45497	0
ENSMUSG00000028654	Mycl	0.712127	0
ENSMUSG00000028653	Trit1	0.167807	0
ENSMUSG00000032744	Heyl	0.517749	0
ENSMUSG00000028649	Macf1	0.127165	0
ENSMUSG00000028648	Ndufs5	0.015476	0
ENSMUSG00000028646	Rragc	0.45497	0
ENSMUSG00000032643	Fhl3	0.567738	0
ENSMUSG00000028894	Inpp5b	0.267343	0
ENSMUSG00000078570	1110065P20Rik	0.385899	0
ENSMUSG00000028889	Yrdc	0.479009	0
ENSMUSG00000042763	Maneal	0.489735	0
ENSMUSG00000028869	Gnl2	0.411733	0
[truncated: 21,790 more rows]

## Sheet: GCL
FeatureID	FeatureName	Light Ganglion cell Log2 Fold Change	-LogP
ENSMUSG00000089699	Gm1992	0.498053	0
ENSMUSG00000102331	Gm19938	0.819981	0
ENSMUSG00000102343	Gm37381	0.498053	0
ENSMUSG00000025902	Sox17	0.498053	0
ENSMUSG00000104238	Gm37587	0.498053	0
ENSMUSG00000104328	Gm37323	0.498053	0
ENSMUSG00000002459	Rgs20	1.73906	0
ENSMUSG00000085623	Gm16041	0.498053	0
ENSMUSG00000033793	Atp6v1h	0.0271627	0
ENSMUSG00000025905	Oprk1	1.49805	0
ENSMUSG00000025907	Rb1cc1	0.420051	0
ENSMUSG00000090031	4732440D04Rik	0.720446	0
ENSMUSG00000087247	Alkal1	0.498053	0
ENSMUSG00000033740	St18	1.49805	0
ENSMUSG00000097797	Gm26901	0.498053	0
ENSMUSG00000025909	Sntg1	0.778161	0
ENSMUSG00000061024	Rrs1	0.0126266	0
ENSMUSG00000025911	Adhfe1	0.498053	0
ENSMUSG00000079671	2610203C22Rik	0.498053	0
ENSMUSG00000067879	Vxn	0.498053	0
ENSMUSG00000025915	Sgk3	1.08302	0
ENSMUSG00000046101	Mcmdc2	0.498053	0
ENSMUSG00000098234	Snhg6	0.0830159	0
ENSMUSG00000087199	Gm15818	0.498053	0
ENSMUSG00000025917	Cops5	0.0886625	0
ENSMUSG00000042501	Cpa6	0.498053	0
ENSMUSG00000048960	Prex2	1.49805	0
ENSMUSG00000097171	Gm17644	0.498053	0
ENSMUSG00000042414	Prdm14	0.498053	0
ENSMUSG00000101476	Gm29570	0.498053	0
ENSMUSG00000054493	Gm9947	0.498053	0
ENSMUSG00000025930	Msc	1.49805	0
ENSMUSG00000092083	Kcnb2	0.193199	0
ENSMUSG00000067795	4930444P10Rik	1.08302	0
ENSMUSG00000079658	Eloc	0.225974	0
ENSMUSG00000097744	D030040B21Rik	0.498053	0
ENSMUSG00000025779	Ly96	1.81998	0
ENSMUSG00000042686	Jph1	1.49805	0
ENSMUSG00000025777	Gdap1	0.281242	0
ENSMUSG00000099899	Gm28784	0.498053	0
ENSMUSG00000067780	Pi15	0.498053	0
ENSMUSG00000100053	Gm28154	0.498053	0
ENSMUSG00000089787	Gm15825	0.0830159	0
ENSMUSG00000025927	Tfap2b	4.89037	0
ENSMUSG00000043760	Pkhd1	0.498053	0
ENSMUSG00000041872	Il17f	0.498053	0
ENSMUSG00000041859	Mcm3	0.498053	0
ENSMUSG00000097934	6720483E21Rik	0.498053	0
ENSMUSG00000025931	Paqr8	0.235019	0
ENSMUSG00000041779	Tram2	0.498053	0
ENSMUSG00000025934	Gsta3	0.498053	0
ENSMUSG00000099343	Gm28836	0.498053	0
ENSMUSG00000085079	Khdc1b	0.498053	0
ENSMUSG00000041670	Rims1	0.0574808	0
ENSMUSG00000073730	4933415F23Rik	0.498053	0
ENSMUSG00000100775	Gm29107	0.498053	0
ENSMUSG00000026158	Ogfrl1	0.277454	0
ENSMUSG00000026156	B3gat2	0.279413	0
ENSMUSG00000026141	Col19a1	0.498053	0
ENSMUSG00000073725	Lmbrd1	0.168746	0
ENSMUSG00000048874	Phf3	0.112763	0
ENSMUSG00000026064	Ptp4a1	1.49805	0
ENSMUSG00000086727	4931428L18Rik	0.498053	0
ENSMUSG00000100910	Gm29128	0.498053	0
ENSMUSG00000050217	Lgsn	0.498053	0
ENSMUSG00000026063	Pih1d3	0.498053	0
ENSMUSG00000026058	Khdrbs2	0.263588	0
ENSMUSG00000091318	Gm5415	0.498053	0
ENSMUSG00000104230	Gm37591	0.498053	0
ENSMUSG00000026134	Prim2	0.36055	0
ENSMUSG00000042215	Bag2	0.286549	0
ENSMUSG00000026131	Dst	0.0466741	0
ENSMUSG00000102336	Gm37233	0.498053	0
ENSMUSG00000042111	Ccdc115	0.623584	0
ENSMUSG00000101711	Gm28306	0.498053	0
ENSMUSG00000026127	Imp4	0.208547	0
ENSMUSG00000026126	Ptpn18	0.498053	0
ENSMUSG00000100280	Gm28417	0.498053	0
ENSMUSG00000101223	4930568A12Rik	0.498053	0
ENSMUSG00000045815	1700101I19Rik	0.498053	0
ENSMUSG00000037509	Arhgef4	0.582118	0
ENSMUSG00000104417	Gm37068	0.498053	0
ENSMUSG00000103708	Gm33222	0.498053	0
ENSMUSG00000045216	Hs6st1	0.122544	0
ENSMUSG00000104523	Gm37335	0.498053	0
ENSMUSG00000102202	Gm33280	0.498053	0
ENSMUSG00000037470	Uggt1	0.263588	0
ENSMUSG00000047180	Neurl3	0.498053	0
ENSMUSG00000102762	4930403P22Rik	0.498053	0
ENSMUSG00000037432	Fer1l5	0.498053	0
ENSMUSG00000001138	Cnnm3	1.01263	0
ENSMUSG00000067653	Ankrd23	0.235019	0
ENSMUSG00000102416	4933424G06Rik	2.08302	0
ENSMUSG00000102930	Gm38115	0.498053	0
ENSMUSG00000050122	Vwa3b	0.498053	0
ENSMUSG00000103603	Gm37020	0.498053	0
ENSMUSG00000026114	Cnga3	0.498053	0
ENSMUSG00000026113	Inpp4a	0.0544467	0
ENSMUSG00000026111	Unc50	0.295237	0
ENSMUSG00000037216	Lipt1	1.23502	0
ENSMUSG00000026088	Mitd1	0.498053	0
ENSMUSG00000061584	Lyg2	0.498053	0
ENSMUSG00000026085	Lyg1	0.498053	0
ENSMUSG00000026082	Rev1	0.876565	0
ENSMUSG00000103804	Gm37062	0.498053	0
ENSMUSG00000037138	Aff3	0.727535	0
ENSMUSG00000085280	Gm16151	0.498053	0
ENSMUSG00000087131	Gm16152	0.498053	0
ENSMUSG00000048814	Lonrf2	0.225681	0
ENSMUSG00000026078	Pdcl3	0.319716	0
ENSMUSG00000104188	Gm37821	0.498053	0
ENSMUSG00000073702	Rpl31	0.0302744	0
ENSMUSG00000003135	Cnot11	0.806176	0
ENSMUSG00000085894	Gm15832	0.498053	0
ENSMUSG00000048234	Rnf149	0.36055	0
ENSMUSG00000097083	D930019O06Rik	1.49805	0
ENSMUSG00000057173	Rfx8	0.498053	0
ENSMUSG00000101634	1700066B17Rik	0.498053	0
ENSMUSG00000026074	Map4k4	0.0574808	0
ENSMUSG00000026073	Il1r2	0.498053	0
ENSMUSG00000097899	Gm16894	2.81998	0
ENSMUSG00000070942	Il1rl2	0.498053	0
ENSMUSG00000026070	Il18r1	0.498053	0
ENSMUSG00000026068	Il18rap	0.498053	0
ENSMUSG00000026065	Slc9a4	0.498053	0
ENSMUSG00000103270	Gm37915	0.498053	0
ENSMUSG00000079588	Tmem182	0.498053	0
ENSMUSG00000100832	Gm29260	0.498053	0
ENSMUSG00000101299	Gm28175	0.498053	0
ENSMUSG00000060424	Pantr1	0.498053	0
ENSMUSG00000093436	Gm20646	0.498053	0
ENSMUSG00000045515	Pou3f3	0.498053	0
ENSMUSG00000097063	Pantr2	0.498053	0
ENSMUSG00000100269	Gm28782	0.498053	0
ENSMUSG00000041878	8430432A02Rik	0.498053	0
ENSMUSG00000008136	Fhl2	0.275661	0
ENSMUSG00000066877	Nck2	0.629298	0
ENSMUSG00000100764	Gm29155	0.498053	0
ENSMUSG00000100480	Gm29156	0.498053	0
ENSMUSG00000057363	Uxs1	0.667978	0
ENSMUSG00000041763	Tpp2	0.259894	0
ENSMUSG00000047343	Mettl21c	0.498053	0
ENSMUSG00000091844	Gm8251	0.498053	0
ENSMUSG00000026049	Tex30	0.404944	0
ENSMUSG00000101701	4930521E06Rik	0.498053	0
ENSMUSG00000026043	Col3a1	0.498053	0
ENSMUSG00000026042	Col5a2	0.498053	0
ENSMUSG00000025995	Wdr75	0.275661	0
ENSMUSG00000025993	Slc40a1	0.498053	0
ENSMUSG00000101337	Dnah7c	0.498053	0
ENSMUSG00000025986	Slc39a10	0.119542	0
ENSMUSG00000100213	Gm28151	0.498053	0
ENSMUSG00000101447	Gm28826	0.498053	0
ENSMUSG00000099608	4933411E06Rik	0.498053	0
ENSMUSG00000099924	Gm28320	0.498053	0
ENSMUSG00000099625	Gm29325	0.498053	0
ENSMUSG00000101799	9330175M20Rik	0.498053	0
ENSMUSG00000101702	1700072G22Rik	0.498053	0
ENSMUSG00000026107	Nabp1	0.498053	0
ENSMUSG00000099413	Gm17767	0.498053	0
ENSMUSG00000101741	Gm28055	0.498053	0
ENSMUSG00000100313	Gm28323	0.498053	0
ENSMUSG00000062939	Stat4	0.498053	0
ENSMUSG00000109599	Gm31812	0.0830159	0
ENSMUSG00000100120	Gm553	0.498053	0
ENSMUSG00000043015	Nemp2	0.498053	0
ENSMUSG00000041439	Mfsd6	0.184393	0
ENSMUSG00000100302	Gm29670	0.498053	0
ENSMUSG00000026102	Inpp1	0.200373	0
[truncated: 23,620 more rows]

## Sheet: Horizontal
FeatureID	FeatureName	Light Horizontal cell Log2 Fold Change	-LogP
[truncated: 23,789 more rows]

[truncated: 4 more sheets: Microglia, Muller, Rod, RPE]
