# Supplementary material for: Combination of blockade of endothelin signalling and compensation of IGF1 expression protects the retina from degeneration
Source: Cell Mol Life Sci. 2024 Jan 22;81(1):51. doi: 10.1007/s00018-023-05087-x (PMC10803390; doi:10.1007/s00018-023-05087-x)
Supplement: Supplementary file 3 — Supplementary file3 (XLSX 10 KB) [file 18_2023_5087_MOESM3_ESM.xlsx]

## Sheet: Sheet1
primary antibodies
	manufacturer	host
Rhodopsin	novusBio; NBP2-59690	mouse
m-Opsin	Millipore; AB5405	rabbit
s-Opsin	Rockland; 600-101-MP7	goat
GFAP	SIGMA; G3893	mouse
GFAP	ProteinTechnology; 16825_1_AP	rabbit
GFP	AbD Serotec; 4745-1051	sheep
GFP	MBL; 598	rabbit
IGF1	ProteinTech; 28530-1-AP	rabbit
Nestin	Abcam; ab11306	mouse
pS6(240,244)	Cell Signaling Technology; 5364	rabbit
S6	SantaCruz Biotechnology; sc-74459	mouse
secondary sequences
	fluorescence	manufacturer
Anti-Mouse IgG (H+L)	Cy3	Jackson; 715-166-151
Anti-Rabbit IgG (H+L)	Cy3	Jackson; 711-166-152
Anti-Sheep IgG (H+L)	FITC	Jackson; 713-096-147
Anti-Mouse IgG (H+L)	FITC	Jackson; 715-096-151
Anti-Rabbit IgG (H+L)	FITC	Jackson; 711-096-152
Anti-Digoxin	Cy3	Jackson; 200-162-156
Anti-Rabbit IgG	HRP	Cell Signaling Technology; 7074
Anti-Mouse IgG	HRP	Cell Signaling Technology; 7076
primer sequences
gene	forward	reverse
Edn2	GGACATCATCTGGGTGAACA	CAGAAGGTAGCACAGGCAGA
Bcl3	TGCTGAACCTGCCTACTCAC	CAGCGGCTATGTTATTCTGG
Prom1	CGAGGACTTTGCACATTCTG	GGTAGAGGCAAATGTCAGCA
RhoA	GAATGACGAGCACACGAGAC	CCATATCTCTGCCTTCTTCAGG
