# Supplementary material for: Combination of blockade of endothelin signalling and compensation of IGF1 expression protects the retina from degeneration
Source: Cell Mol Life Sci. 2024 Jan 22;81(1):51. doi: 10.1007/s00018-023-05087-x (PMC10803390; doi:10.1007/s00018-023-05087-x)
Supplement: Supplementary file 4 — Supplementary file4 (XLSX 14 KB) [file 18_2023_5087_MOESM4_ESM.xlsx]

## Sheet: Fig.1
Fig.1K
Edn2
+/- dark	1.08189	0.740972	0.724682	1.45246
-/- dark	0.536995	0.544897	1.03876	1.0593
+/- light	0.319204	0.288966	0.467461	1.12716
-/- light	4.7863	5.49608	4.49416	5.13943
Bcl3
+/- dark	1.44054	1.85769	0.282862	0.418912
-/- dark	0.890563	0.344275	6.19341	1.35245
+/- light	0.310437	4.14667	1.07742	0.578513
-/- light	15.1508	7.95646	12.3924	9.69795
Prom1
+/- dark	0.673493	1.22232	1.09944	1.37917
-/- dark	0.612819	0.751585	1.27226	1.32253
+/- light	0.00136942	0.00385223	0.00321224	0.00351612
-/- light	0.00304297	0.0022767	0.00264948	0.00357051

## Sheet: Fig.3
Fig. 3G
DAPI-positive
Prom1+/-	488	438	512	506
Prom1-/-	413	486	427	477

## Sheet: Fig.4
Fig.4F
Prom1+/-	524	468	425	480
Prom1-/- AAV-Gfp	102	92	113	135
Prom1-/- AAV-Igf1	234	206	200	257
Fig.4J
Prom1+/-	0	0	0	0
Prom1-/- AAV-Gfp	43	48	52	41
Prom1-/- AAV-Igf1	46	39	52	41
Fig.4N
Prom1+/-	0	0	0	0
Prom1-/- AAV-Gfp	12	7	6	7
Prom1-/- AAV-Igf1	5	4	2	4
Fig.4O
Prom1+/-	0.423415	0.530821	0.608824	0.659259	0.5425	0.590054
Prom1-/- AAV-Gfp	0.225276	0.280277	0.239279	0.294345	0.330275	0.378866
Prom1-/- AAV-Igf1	0.361881	0.915182	0.497421	0.946338	0.514547	1.00431

## Sheet: Fig.5
Fig.5C
a-wave peaks
3 weeks
Prom1+/-	613.71	667.91	517.85	555.45
Prom1-/- AAV-Gfp	159.94	155.09	117	119.57
Prom1-/- Igf1	166.29	172.06	83.22	95.73
Prom1-/- Bosentan	169.16	149.87	212.55	198.7
Prom1-/- Bosentan+AAV-Igf1	171.57	188.57	211.61	266.2
5 weeks
Prom1+/-	542.02	484.89	634.67	646.27
Prom1-/- AAV-Gfp	75.2	101.81	118.26	84.26
Prom1-/- Igf1	110.9	131.2	89.78	88.04
Prom1-/- Bosentan	150.73	135.44	135.59	148.19
Prom1-/- Bosentan+AAV-Igf1	154.42	207.4	144.93	148.5
8 weeks
Prom1+/-	573.58	691.93	561.07	598.88
Prom1-/- AAV-Gfp	5.19	22.22	7.78	18.71
Prom1-/- Igf1	18.04	46.05	33.69	18.37
Prom1-/- Bosentan	66.19	58.47	58.69	94.02
Prom1-/- Bosentan+AAV-Igf1	84.47	79.77	98.54	128.66
b-wave peaks
3 weeks
Prom1+/-	1225.71	1287.6	1036.16	1016.17
Prom1-/- AAV-Gfp	670.78	656.74	631.5	625.52
Prom1-/- Igf1	696.41	790.25	448.88	548.49
Prom1-/- Bosentan	787.63	770.26	602.75	677.89
Prom1-/- Bosentan+AAV-Igf1	684.66	733.12	707.46	834.17
5 weeks
Prom1+/-	969.39	867.19	1171.39	1226.81
Prom1-/- AAV-Gfp	400.12	254.52	470.67	461.33
Prom1-/- Igf1	374.73	426.79	301.06	336.79
Prom1-/- Bosentan	545.47	410.61	546.17	575.93
Prom1-/- Bosentan+AAV-Igf1	625.46	714.14	624.36	621.8
8 weeks
Prom1+/-	1162.26	1335.66	1161.4	1315.03
Prom1-/- AAV-Gfp	55.3	13.55	87.68	75.78
Prom1-/- Igf1	138.43	127.84	65	81.82
Prom1-/- Bosentan	250.03	187.84	162.48	228.49
Prom1-/- Bosentan+AAV-Igf1	385.8	326.26	436.22	489.26
